# Supplementary material for: Community similarity and species overlap between habitats provide insight into the deep reef refuge hypothesis
Source: Sci Rep. 2021 Dec 10;11:23787. doi: 10.1038/s41598-021-03128-8 (PMC8664904; doi:10.1038/s41598-021-03128-8)
Supplement: Supplementary file 1 — Supplementary Information 1. [file 41598_2021_3128_MOESM1_ESM.xlsx]

## Sheet: Metadata
Title:	Testing the assumptions of the deep reef refuge hypothesis using community similarity and species overlap between habitats
Author:	Montgomery, Anthony D.
Author:	Fenner, Douglas
Author:	Donahue, Megan
Author:	Toonen, Robert J.
Point of Contact:	Anthony D. Montgomery
	Pacific Islands Fish and Wildlife Office
	U.S. Fsh and Wildlife Service
	300 Ala Moana Blvd Rm 3-122
	Honolulu, HI 96850
	808-792-9456
	808-783-2258
Spreadsheet Title:	Data S1 Accumulation Curve Results
Worksheet Tab:	Original
	The species accumulation curves generated for all sites combined, shallow coral reef (SCR) sites only, and mesophotic coral ecosystem (MCE) sites only from the iNEXT package in R when using data from Data S5 Raw Species Site Data. All original species names were retained as well as all formats of unidentified species (sp. 1, spp., etc.).
Worksheet Tab:	Standardized + Unidentified
	The species accumulation curves generated for all sites combined, shallow coral reef (SCR) sites only, and mesophotic coral ecosystem (MCE) sites only from the iNEXT package in R when using data from Data S5 Raw Species Site Data. Species names standardized by consolidating all synonymies and retaining all formats of unidentified species (sp. 1, spp., etc.).
Worksheet Tab:	Standardized
	The species accumulation curves generated for all sites combined, shallow coral reef (SCR) sites only, and mesophotic coral ecosystem (MCE) sites only from the iNEXT package in R when using data from Data S5 Raw Species Site Data. Species names standardized by consolidating all synonymies and consolidating all unidentified species so sp.
Fields on each tab and section:	Diversity Estimates for All sites; Diversity Estimates for SCR sites; Diversity Estimates for MCE sites; Data Information; Asymptotic Diversity Estimates
Diversity Estimate Fields:
Result:	All sites; SCR sites; MCE sites
t:	sampling interval defined as knots in iNEXt function
method:	interpolated; observed; extrapolated
order:	diversity order or Hill number as defined as q in iNEXT function
qD:	estimated number of species at interval t
qD.LCL:	lower 95% confidence interval of estimated number of species at interval t
qD.UCL:	upper 95% confidence interval of estimated number of species at interval t
SC:	sample coverage estimate
SC.LCL:	lower 95% confidence interval of sample coverage estimate
SC.UCL:	upper 95% confidence interval of sample coverage estimate
Data Information Fields:
site:	All sites; SCR sites; MCE sites
T:	reference sample size
U:	total number of incidences
S.obs:	observed species richness
SC:	sample coverage estimate
Q1	1 of 10 incidence frequency counts
Q2:	2 of 10 incidence frequency counts
Q3:	3 of 10 incidence frequency counts
Q4:	4 of 10 incidence frequency counts
Q5:	5 of 10 incidence frequency counts
Q6:	6 of 10 incidence frequency counts
Q7:	7 of 10 incidence frequency counts
Q8:	8 of 10 incidence frequency counts
Q9:	9 of 10 incidence frequency counts
Q10:	10 of 10 incidence frequency counts
Asymptotic Diversity Estimates Fields:
Site:	All sites; SCR sites; MCE sites
Diversity:	diversity metric type of Species richness, Shannon diversity, and Simpson diversity
Observed:	observed diversity
Estimator:	asymptotic estimates
s.e.:	estimated bootstrap standard error
LCL:	lower 95% confidence interval of the asymptotic extimator
UCL:	upper 95% confidence interval of the asymptotic extimator

## Sheet: Original
Diversity Estimates for All sites											Diversity Estimates for SCR sites											Diversity Estimates for MCE sites											Data Information																Asymptotic Diversity Estimates
Result	t	method	order	qD	qD.LCL	qD.UCL	SC	SC.LCL	SC.UCL		Result	t	method	order	qD	qD.LCL	qD.UCL	SC	SC.LCL	SC.UCL		Result	t	method	order	qD	qD.LCL	qD.UCL	SC	SC.LCL	SC.UCL		site	T	U	S.obs	SC	Q1	Q2	Q3	Q4	Q5	Q6	Q7	Q8	Q9	Q10		Site
All sites	1	interpolated	0	41.031	40.211	41.85	0.288	0.28	0.296		SCR sites	1	interpolated	0	41.6	40.753	42.447	0.305	0.296	0.313		MCE sites	1	interpolated	0	30	26.994	33.006	0.315	0.267	0.364		All sites	163	6539	289	0.9956	29	26	13	17	13	8	8	14	8	6		All sites
All sites	1	interpolated	0	41.031	40.211	41.85	0.288	0.28	0.296		SCR sites	1	interpolated	0	41.6	40.753	42.447	0.305	0.296	0.313		MCE sites	1	interpolated	0	30	26.994	33.006	0.315	0.267	0.364		SCR sites	155	6316	272	0.9964	23	23	14	16	10	7	9	13	6	7		All sites
All sites	2	interpolated	0	70.24	68.938	71.542	0.449	0.44	0.458		SCR sites	2	interpolated	0	70.533	69.209	71.856	0.469	0.46	0.478		MCE sites	1	interpolated	0	30	26.994	33.006	0.315	0.267	0.364		MCE sites	8	223	93	0.844	40	21	14	5	4	6	1	2	0	0		All sites
All sites	3	interpolated	0	92.835	91.169	94.5	0.552	0.543	0.56		SCR sites	3	interpolated	0	92.605	90.931	94.279	0.572	0.563	0.581		MCE sites	1	interpolated	0	30	26.994	33.006	0.315	0.267	0.364																		SCR sites
All sites	4	interpolated	0	111.235	109.271	113.198	0.622	0.614	0.631		SCR sites	4	interpolated	0	110.399	108.445	112.353	0.643	0.635	0.651		MCE sites	1	interpolated	0	30	26.994	33.006	0.315	0.267	0.364																		SCR sites
All sites	5	interpolated	0	126.73	124.511	128.949	0.674	0.666	0.682		SCR sites	4	interpolated	0	110.399	108.445	112.353	0.643	0.635	0.651		MCE sites	1	interpolated	0	30	26.994	33.006	0.315	0.267	0.364																		SCR sites
All sites	5	interpolated	0	126.73	124.511	128.949	0.674	0.666	0.682		SCR sites	5	interpolated	0	125.255	123.065	127.446	0.694	0.687	0.702		MCE sites	1	interpolated	0	30	26.994	33.006	0.315	0.267	0.364																		MCE sites
All sites	6	interpolated	0	140.089	137.642	142.536	0.714	0.707	0.722		SCR sites	6	interpolated	0	137.964	135.566	140.363	0.734	0.726	0.741		MCE sites	1	interpolated	0	30	26.994	33.006	0.315	0.267	0.364																		MCE sites
All sites	7	interpolated	0	151.812	149.157	154.467	0.746	0.739	0.753		SCR sites	7	interpolated	0	149.036	146.449	151.623	0.765	0.758	0.772		MCE sites	1	interpolated	0	30	26.994	33.006	0.315	0.267	0.364																		MCE sites
All sites	8	interpolated	0	162.244	159.396	165.092	0.771	0.764	0.778		SCR sites	7	interpolated	0	149.036	146.449	151.623	0.765	0.758	0.772		MCE sites	1	interpolated	0	30	26.994	33.006	0.315	0.267	0.364
All sites	9	interpolated	0	171.635	168.605	174.665	0.792	0.785	0.798		SCR sites	8	interpolated	0	158.822	156.062	161.581	0.79	0.783	0.796		MCE sites	1	interpolated	0	30	26.994	33.006	0.315	0.267	0.364
All sites	9	interpolated	0	171.635	168.605	174.665	0.792	0.785	0.798		SCR sites	9	interpolated	0	167.573	164.652	170.495	0.81	0.804	0.816		MCE sites	1	interpolated	0	30	26.994	33.006	0.315	0.267	0.364
All sites	10	interpolated	0	180.17	176.969	183.372	0.809	0.803	0.816		SCR sites	10	interpolated	0	175.478	172.404	178.551	0.827	0.821	0.833		MCE sites	1	interpolated	0	30	26.994	33.006	0.315	0.267	0.364
All sites	11	interpolated	0	187.992	184.626	191.358	0.824	0.818	0.83		SCR sites	11	interpolated	0	182.678	179.46	185.896	0.841	0.836	0.847		MCE sites	1	interpolated	0	30	26.994	33.006	0.315	0.267	0.364
All sites	12	interpolated	0	195.211	191.687	198.734	0.837	0.831	0.842		SCR sites	11	interpolated	0	182.678	179.46	185.896	0.841	0.836	0.847		MCE sites	1	interpolated	0	30	26.994	33.006	0.315	0.267	0.364
All sites	13	interpolated	0	201.913	198.238	205.589	0.847	0.842	0.853		SCR sites	12	interpolated	0	189.283	185.927	192.638	0.853	0.848	0.859		MCE sites	1	interpolated	0	30	26.994	33.006	0.315	0.267	0.364
All sites	14	interpolated	0	208.171	204.349	211.993	0.857	0.852	0.862		SCR sites	13	interpolated	0	195.381	191.894	198.868	0.864	0.859	0.869		MCE sites	1	interpolated	0	30	26.994	33.006	0.315	0.267	0.364
All sites	14	interpolated	0	208.171	204.349	211.993	0.857	0.852	0.862		SCR sites	14	interpolated	0	201.043	197.429	204.656	0.873	0.868	0.878		MCE sites	1	interpolated	0	30	26.994	33.006	0.315	0.267	0.364
All sites	15	interpolated	0	214.04	210.077	218.004	0.865	0.86	0.87		SCR sites	14	interpolated	0	201.043	197.429	204.656	0.873	0.868	0.878		MCE sites	1	interpolated	0	30	26.994	33.006	0.315	0.267	0.364
All sites	16	interpolated	0	219.568	215.468	223.669	0.873	0.868	0.877		SCR sites	15	interpolated	0	206.324	202.589	210.059	0.881	0.876	0.886		MCE sites	1	interpolated	0	30	26.994	33.006	0.315	0.267	0.364
All sites	17	interpolated	0	224.795	220.561	229.029	0.879	0.874	0.884		SCR sites	16	interpolated	0	211.272	207.42	215.124	0.888	0.884	0.893		MCE sites	1	interpolated	0	30	26.994	33.006	0.315	0.267	0.364
All sites	18	interpolated	0	229.752	225.39	234.115	0.885	0.881	0.89		SCR sites	17	interpolated	0	215.926	211.961	219.89	0.894	0.89	0.899		MCE sites	1	interpolated	0	30	26.994	33.006	0.315	0.267	0.364
All sites	18	interpolated	0	229.752	225.39	234.115	0.885	0.881	0.89		SCR sites	18	interpolated	0	220.318	216.244	224.391	0.9	0.896	0.904		MCE sites	1	interpolated	0	30	26.994	33.006	0.315	0.267	0.364
All sites	19	interpolated	0	234.469	229.98	238.957	0.89	0.886	0.895		SCR sites	18	interpolated	0	220.318	216.244	224.391	0.9	0.896	0.904		MCE sites	1	interpolated	0	30	26.994	33.006	0.315	0.267	0.364
All sites	20	interpolated	0	238.967	234.357	243.577	0.895	0.891	0.899		SCR sites	19	interpolated	0	224.475	220.297	228.653	0.905	0.901	0.909		MCE sites	1	interpolated	0	30	26.994	33.006	0.315	0.267	0.364
All sites	21	interpolated	0	243.268	238.539	247.998	0.9	0.895	0.904		SCR sites	20	interpolated	0	228.422	224.142	232.702	0.91	0.906	0.914		MCE sites	1	interpolated	0	30	26.994	33.006	0.315	0.267	0.364
All sites	22	interpolated	0	247.39	242.545	252.235	0.904	0.899	0.908		SCR sites	21	interpolated	0	232.178	227.799	236.556	0.914	0.91	0.918		MCE sites	1	interpolated	0	30	26.994	33.006	0.315	0.267	0.364
All sites	22	interpolated	0	247.39	242.545	252.235	0.904	0.899	0.908		SCR sites	21	interpolated	0	232.178	227.799	236.556	0.914	0.91	0.918		MCE sites	1	interpolated	0	30	26.994	33.006	0.315	0.267	0.364
All sites	23	interpolated	0	251.347	246.389	256.305	0.907	0.903	0.911		SCR sites	22	interpolated	0	235.76	231.286	240.234	0.918	0.914	0.921		MCE sites	1	interpolated	0	30	26.994	33.006	0.315	0.267	0.364
All sites	24	interpolated	0	255.153	250.085	260.221	0.911	0.907	0.915		SCR sites	23	interpolated	0	239.184	234.618	243.751	0.921	0.918	0.925		MCE sites	1	interpolated	0	30	26.994	33.006	0.315	0.267	0.364
All sites	25	interpolated	0	258.819	253.644	263.994	0.914	0.91	0.918		SCR sites	24	interpolated	0	242.463	237.807	247.119	0.924	0.921	0.928		MCE sites	1	interpolated	0	30	26.994	33.006	0.315	0.267	0.364
All sites	26	interpolated	0	262.356	257.076	267.637	0.917	0.913	0.92		SCR sites	24	interpolated	0	242.463	237.807	247.119	0.924	0.921	0.928		MCE sites	1	interpolated	0	30	26.994	33.006	0.315	0.267	0.364
All sites	27	interpolated	0	265.773	260.391	271.156	0.919	0.916	0.923		SCR sites	25	interpolated	0	245.609	240.866	250.352	0.927	0.924	0.931		MCE sites	1	interpolated	0	30	26.994	33.006	0.315	0.267	0.364
All sites	27	interpolated	0	265.773	260.391	271.156	0.919	0.916	0.923		SCR sites	26	interpolated	0	248.631	243.803	253.458	0.93	0.927	0.933		MCE sites	2	interpolated	0	50.536	45.841	55.231	0.477	0.426	0.527
All sites	28	interpolated	0	269.079	263.596	274.562	0.922	0.918	0.926		SCR sites	27	interpolated	0	251.538	246.628	256.448	0.933	0.929	0.936		MCE sites	2	interpolated	0	50.536	45.841	55.231	0.477	0.426	0.527
All sites	29	interpolated	0	272.279	266.698	277.861	0.924	0.921	0.928		SCR sites	28	interpolated	0	254.339	249.349	259.329	0.935	0.932	0.938		MCE sites	2	interpolated	0	50.536	45.841	55.231	0.477	0.426	0.527
All sites	30	interpolated	0	275.382	269.705	281.059	0.927	0.923	0.93		SCR sites	28	interpolated	0	254.339	249.349	259.329	0.935	0.932	0.938		MCE sites	2	interpolated	0	50.536	45.841	55.231	0.477	0.426	0.527
All sites	31	interpolated	0	278.392	272.621	284.164	0.929	0.925	0.932		SCR sites	29	interpolated	0	257.041	251.973	262.109	0.937	0.934	0.94		MCE sites	2	interpolated	0	50.536	45.841	55.231	0.477	0.426	0.527
All sites	31	interpolated	0	278.392	272.621	284.164	0.929	0.925	0.932		SCR sites	30	interpolated	0	259.65	254.507	264.794	0.939	0.936	0.942		MCE sites	2	interpolated	0	50.536	45.841	55.231	0.477	0.426	0.527
All sites	32	interpolated	0	281.316	275.452	287.18	0.931	0.927	0.934		SCR sites	31	interpolated	0	262.172	256.955	267.39	0.941	0.938	0.944		MCE sites	2	interpolated	0	50.536	45.841	55.231	0.477	0.426	0.527
All sites	33	interpolated	0	284.158	278.204	290.112	0.933	0.929	0.936		SCR sites	31	interpolated	0	262.172	256.955	267.39	0.941	0.938	0.944		MCE sites	2	interpolated	0	50.536	45.841	55.231	0.477	0.426	0.527
All sites	34	interpolated	0	286.922	280.879	292.965	0.934	0.931	0.938		SCR sites	32	interpolated	0	264.613	259.323	269.902	0.943	0.94	0.946		MCE sites	2	interpolated	0	50.536	45.841	55.231	0.477	0.426	0.527
All sites	35	interpolated	0	289.613	283.483	295.743	0.936	0.933	0.939		SCR sites	33	interpolated	0	266.976	261.616	272.335	0.945	0.942	0.948		MCE sites	2	interpolated	0	50.536	45.841	55.231	0.477	0.426	0.527
All sites	35	interpolated	0	289.613	283.483	295.743	0.936	0.933	0.939		SCR sites	34	interpolated	0	269.267	263.839	274.695	0.947	0.944	0.949		MCE sites	2	interpolated	0	50.536	45.841	55.231	0.477	0.426	0.527
All sites	36	interpolated	0	292.234	286.018	298.45	0.938	0.935	0.941		SCR sites	35	interpolated	0	271.488	265.994	276.983	0.948	0.945	0.951		MCE sites	2	interpolated	0	50.536	45.841	55.231	0.477	0.426	0.527
All sites	37	interpolated	0	294.789	288.489	301.089	0.939	0.936	0.942		SCR sites	35	interpolated	0	271.488	265.994	276.983	0.948	0.945	0.951		MCE sites	2	interpolated	0	50.536	45.841	55.231	0.477	0.426	0.527
All sites	38	interpolated	0	297.28	290.897	303.663	0.941	0.938	0.944		SCR sites	36	interpolated	0	273.645	268.085	279.205	0.95	0.947	0.952		MCE sites	2	interpolated	0	50.536	45.841	55.231	0.477	0.426	0.527
All sites	39	interpolated	0	299.711	293.247	306.175	0.942	0.939	0.945		SCR sites	37	interpolated	0	275.74	270.116	281.364	0.951	0.948	0.954		MCE sites	2	interpolated	0	50.536	45.841	55.231	0.477	0.426	0.527
All sites	40	interpolated	0	302.084	295.54	308.628	0.943	0.941	0.946		SCR sites	38	interpolated	0	277.776	272.09	283.463	0.952	0.95	0.955		MCE sites	2	interpolated	0	50.536	45.841	55.231	0.477	0.426	0.527
All sites	40	interpolated	0	302.084	295.54	308.628	0.943	0.941	0.946		SCR sites	38	interpolated	0	277.776	272.09	283.463	0.952	0.95	0.955		MCE sites	2	interpolated	0	50.536	45.841	55.231	0.477	0.426	0.527
All sites	41	interpolated	0	304.403	297.78	311.026	0.945	0.942	0.948		SCR sites	39	interpolated	0	279.757	274.009	285.504	0.954	0.951	0.956		MCE sites	2	interpolated	0	50.536	45.841	55.231	0.477	0.426	0.527
All sites	42	interpolated	0	306.668	299.968	313.369	0.946	0.943	0.949		SCR sites	40	interpolated	0	281.684	275.876	287.491	0.955	0.952	0.957		MCE sites	2	interpolated	0	50.536	45.841	55.231	0.477	0.426	0.527
All sites	43	interpolated	0	308.883	302.106	315.66	0.947	0.944	0.95		SCR sites	41	interpolated	0	283.559	277.694	289.425	0.956	0.954	0.959		MCE sites	2	interpolated	0	50.536	45.841	55.231	0.477	0.426	0.527
All sites	44	interpolated	0	311.049	304.197	317.901	0.948	0.945	0.951		SCR sites	41	interpolated	0	283.559	277.694	289.425	0.956	0.954	0.959		MCE sites	2	interpolated	0	50.536	45.841	55.231	0.477	0.426	0.527
All sites	44	interpolated	0	311.049	304.197	317.901	0.948	0.945	0.951		SCR sites	42	interpolated	0	285.387	279.464	291.31	0.957	0.955	0.96		MCE sites	2	interpolated	0	50.536	45.841	55.231	0.477	0.426	0.527
All sites	45	interpolated	0	313.169	306.243	320.095	0.949	0.947	0.952		SCR sites	43	interpolated	0	287.167	281.188	293.147	0.958	0.956	0.961		MCE sites	2	interpolated	0	50.536	45.841	55.231	0.477	0.426	0.527
All sites	46	interpolated	0	315.243	308.244	322.243	0.95	0.948	0.953		SCR sites	44	interpolated	0	288.904	282.869	294.938	0.959	0.957	0.962		MCE sites	2	interpolated	0	50.536	45.841	55.231	0.477	0.426	0.527
All sites	47	interpolated	0	317.275	310.203	324.346	0.952	0.949	0.954		SCR sites	45	interpolated	0	290.597	284.509	296.685	0.96	0.958	0.963		MCE sites	2	interpolated	0	50.536	45.841	55.231	0.477	0.426	0.527
All sites	48	interpolated	0	319.264	312.122	326.407	0.952	0.95	0.955		SCR sites	45	interpolated	0	290.597	284.509	296.685	0.96	0.958	0.963		MCE sites	2	interpolated	0	50.536	45.841	55.231	0.477	0.426	0.527
All sites	48	interpolated	0	319.264	312.122	326.407	0.952	0.95	0.955		SCR sites	46	interpolated	0	292.249	286.108	298.39	0.961	0.959	0.964		MCE sites	2	interpolated	0	50.536	45.841	55.231	0.477	0.426	0.527
All sites	49	interpolated	0	321.214	314.001	328.427	0.953	0.951	0.956		SCR sites	47	interpolated	0	293.862	287.669	300.055	0.962	0.96	0.964		MCE sites	2	interpolated	0	50.536	45.841	55.231	0.477	0.426	0.527
All sites	50	interpolated	0	323.124	315.842	330.407	0.954	0.952	0.957		SCR sites	48	interpolated	0	295.437	289.192	301.681	0.963	0.961	0.965		MCE sites	2	interpolated	0	50.536	45.841	55.231	0.477	0.426	0.527
All sites	51	interpolated	0	324.998	317.647	332.348	0.955	0.953	0.958		SCR sites	48	interpolated	0	295.437	289.192	301.681	0.963	0.961	0.965		MCE sites	2	interpolated	0	50.536	45.841	55.231	0.477	0.426	0.527
All sites	52	interpolated	0	326.835	319.417	334.253	0.956	0.953	0.959		SCR sites	49	interpolated	0	296.975	290.681	303.269	0.964	0.962	0.966		MCE sites	2	interpolated	0	50.536	45.841	55.231	0.477	0.426	0.527
All sites	53	interpolated	0	328.637	321.152	336.122	0.957	0.954	0.96		SCR sites	50	interpolated	0	298.478	292.134	304.822	0.965	0.962	0.967		MCE sites	2	interpolated	0	50.536	45.841	55.231	0.477	0.426	0.527
All sites	53	interpolated	0	328.637	321.152	336.122	0.957	0.954	0.96		SCR sites	51	interpolated	0	299.947	293.555	306.339	0.965	0.963	0.968		MCE sites	2	interpolated	0	50.536	45.841	55.231	0.477	0.426	0.527
All sites	54	interpolated	0	330.405	322.854	337.956	0.958	0.955	0.96		SCR sites	52	interpolated	0	301.384	294.944	307.823	0.966	0.964	0.968		MCE sites	3	interpolated	0	66.232	60.163	72.301	0.572	0.523	0.621
All sites	55	interpolated	0	332.141	324.524	339.757	0.958	0.956	0.961		SCR sites	52	interpolated	0	301.384	294.944	307.823	0.966	0.964	0.968		MCE sites	3	interpolated	0	66.232	60.163	72.301	0.572	0.523	0.621
All sites	56	interpolated	0	333.844	326.163	341.525	0.959	0.957	0.962		SCR sites	53	interpolated	0	302.789	296.302	309.275	0.967	0.965	0.969		MCE sites	3	interpolated	0	66.232	60.163	72.301	0.572	0.523	0.621
All sites	57	interpolated	0	335.517	327.773	343.262	0.96	0.957	0.962		SCR sites	54	interpolated	0	304.163	297.63	310.696	0.968	0.966	0.97		MCE sites	3	interpolated	0	66.232	60.163	72.301	0.572	0.523	0.621
All sites	57	interpolated	0	335.517	327.773	343.262	0.96	0.957	0.962		SCR sites	55	interpolated	0	305.508	298.93	312.086	0.968	0.966	0.97		MCE sites	3	interpolated	0	66.232	60.163	72.301	0.572	0.523	0.621
All sites	58	interpolated	0	337.161	329.353	344.969	0.961	0.958	0.963		SCR sites	55	interpolated	0	305.508	298.93	312.086	0.968	0.966	0.97		MCE sites	3	interpolated	0	66.232	60.163	72.301	0.572	0.523	0.621
All sites	59	interpolated	0	338.775	330.904	346.645	0.961	0.959	0.964		SCR sites	56	interpolated	0	306.824	300.201	313.447	0.969	0.967	0.971		MCE sites	3	interpolated	0	66.232	60.163	72.301	0.572	0.523	0.621
All sites	60	interpolated	0	340.361	332.429	348.293	0.962	0.96	0.964		SCR sites	57	interpolated	0	308.113	301.446	314.78	0.97	0.968	0.972		MCE sites	3	interpolated	0	66.232	60.163	72.301	0.572	0.523	0.621
All sites	61	interpolated	0	341.92	333.926	349.914	0.963	0.96	0.965		SCR sites	58	interpolated	0	309.375	302.665	316.086	0.97	0.968	0.972		MCE sites	3	interpolated	0	66.232	60.163	72.301	0.572	0.523	0.621
All sites	61	interpolated	0	341.92	333.926	349.914	0.963	0.96	0.965		SCR sites	58	interpolated	0	309.375	302.665	316.086	0.97	0.968	0.972		MCE sites	3	interpolated	0	66.232	60.163	72.301	0.572	0.523	0.621
All sites	62	interpolated	0	343.453	335.398	351.507	0.963	0.961	0.966		SCR sites	59	interpolated	0	310.612	303.858	317.365	0.971	0.969	0.973		MCE sites	3	interpolated	0	66.232	60.163	72.301	0.572	0.523	0.621
All sites	63	interpolated	0	344.959	336.845	353.074	0.964	0.961	0.966		SCR sites	60	interpolated	0	311.823	305.028	318.619	0.971	0.969	0.974		MCE sites	3	interpolated	0	66.232	60.163	72.301	0.572	0.523	0.621
All sites	64	interpolated	0	346.441	338.267	354.615	0.964	0.962	0.967		SCR sites	61	interpolated	0	313.01	306.173	319.848	0.972	0.97	0.974		MCE sites	3	interpolated	0	66.232	60.163	72.301	0.572	0.523	0.621
All sites	65	interpolated	0	347.899	339.666	356.131	0.965	0.963	0.967		SCR sites	62	interpolated	0	314.174	307.295	321.053	0.973	0.971	0.975		MCE sites	3	interpolated	0	66.232	60.163	72.301	0.572	0.523	0.621
All sites	66	interpolated	0	349.333	341.042	357.624	0.966	0.963	0.968		SCR sites	62	interpolated	0	314.174	307.295	321.053	0.973	0.971	0.975		MCE sites	3	interpolated	0	66.232	60.163	72.301	0.572	0.523	0.621
All sites	66	interpolated	0	349.333	341.042	357.624	0.966	0.963	0.968		SCR sites	63	interpolated	0	315.315	308.396	322.234	0.973	0.971	0.975		MCE sites	3	interpolated	0	66.232	60.163	72.301	0.572	0.523	0.621
All sites	67	interpolated	0	350.744	342.395	359.093	0.966	0.964	0.969		SCR sites	64	interpolated	0	316.433	309.474	323.393	0.974	0.972	0.976		MCE sites	3	interpolated	0	66.232	60.163	72.301	0.572	0.523	0.621
All sites	68	interpolated	0	352.132	343.726	360.539	0.967	0.964	0.969		SCR sites	65	interpolated	0	317.531	310.532	324.53	0.974	0.972	0.976		MCE sites	3	interpolated	0	66.232	60.163	72.301	0.572	0.523	0.621
All sites	69	interpolated	0	353.499	345.036	361.962	0.967	0.965	0.97		SCR sites	65	interpolated	0	317.531	310.532	324.53	0.974	0.972	0.976		MCE sites	3	interpolated	0	66.232	60.163	72.301	0.572	0.523	0.621
All sites	70	interpolated	0	354.845	346.325	363.364	0.968	0.965	0.97		SCR sites	66	interpolated	0	318.607	311.569	325.645	0.975	0.973	0.977		MCE sites	3	interpolated	0	66.232	60.163	72.301	0.572	0.523	0.621
All sites	70	interpolated	0	354.845	346.325	363.364	0.968	0.965	0.97		SCR sites	67	interpolated	0	319.663	312.586	326.74	0.975	0.973	0.977		MCE sites	3	interpolated	0	66.232	60.163	72.301	0.572	0.523	0.621
All sites	71	interpolated	0	356.169	347.594	364.745	0.968	0.966	0.971		SCR sites	68	interpolated	0	320.699	313.584	327.814	0.976	0.974	0.977		MCE sites	3	interpolated	0	66.232	60.163	72.301	0.572	0.523	0.621
All sites	72	interpolated	0	357.474	348.843	366.105	0.969	0.966	0.971		SCR sites	69	interpolated	0	321.717	314.564	328.869	0.976	0.974	0.978		MCE sites	3	interpolated	0	66.232	60.163	72.301	0.572	0.523	0.621
All sites	73	interpolated	0	358.759	350.073	367.445	0.969	0.967	0.971		SCR sites	69	interpolated	0	321.717	314.564	328.869	0.976	0.974	0.978		MCE sites	3	interpolated	0	66.232	60.163	72.301	0.572	0.523	0.621
All sites	74	interpolated	0	360.025	351.284	368.766	0.97	0.967	0.972		SCR sites	70	interpolated	0	322.715	315.525	329.906	0.976	0.975	0.978		MCE sites	3	interpolated	0	66.232	60.163	72.301	0.572	0.523	0.621
All sites	74	interpolated	0	360.025	351.284	368.766	0.97	0.967	0.972		SCR sites	71	interpolated	0	323.696	316.468	330.923	0.977	0.975	0.979		MCE sites	3	interpolated	0	66.232	60.163	72.301	0.572	0.523	0.621
All sites	75	interpolated	0	361.273	352.477	370.068	0.97	0.968	0.972		SCR sites	72	interpolated	0	324.658	317.394	331.923	0.977	0.975	0.979		MCE sites	3	interpolated	0	66.232	60.163	72.301	0.572	0.523	0.621
All sites	76	interpolated	0	362.502	353.653	371.351	0.97	0.968	0.973		SCR sites	72	interpolated	0	324.658	317.394	331.923	0.977	0.975	0.979		MCE sites	3	interpolated	0	66.232	60.163	72.301	0.572	0.523	0.621
All sites	77	interpolated	0	363.713	354.811	372.615	0.971	0.969	0.973		SCR sites	73	interpolated	0	325.604	318.304	332.905	0.978	0.976	0.98		MCE sites	3	interpolated	0	66.232	60.163	72.301	0.572	0.523	0.621
All sites	78	interpolated	0	364.907	355.951	373.862	0.971	0.969	0.974		SCR sites	74	interpolated	0	326.533	319.197	333.87	0.978	0.976	0.98		MCE sites	3	interpolated	0	66.232	60.163	72.301	0.572	0.523	0.621
All sites	79	interpolated	0	366.084	357.076	375.092	0.972	0.97	0.974		SCR sites	75	interpolated	0	327.446	320.074	334.818	0.978	0.977	0.98		MCE sites	3	interpolated	0	66.232	60.163	72.301	0.572	0.523	0.621
All sites	79	interpolated	0	366.084	357.076	375.092	0.972	0.97	0.974		SCR sites	75	interpolated	0	327.446	320.074	334.818	0.978	0.977	0.98		MCE sites	3	interpolated	0	66.232	60.163	72.301	0.572	0.523	0.621
All sites	80	interpolated	0	367.244	358.184	376.305	0.972	0.97	0.974		SCR sites	76	interpolated	0	328.343	320.935	335.75	0.979	0.977	0.981		MCE sites	3	interpolated	0	66.232	60.163	72.301	0.572	0.523	0.621
All sites	81	interpolated	0	368.389	359.276	377.501	0.972	0.97	0.975		SCR sites	77	interpolated	0	329.224	321.782	336.667	0.979	0.977	0.981		MCE sites	4	interpolated	0	79.071	71.812	86.331	0.634	0.586	0.682
All sites	82	interpolated	0	369.517	360.353	378.681	0.973	0.971	0.975		SCR sites	78	interpolated	0	330.09	322.613	337.568	0.98	0.978	0.981		MCE sites	4	interpolated	0	79.071	71.812	86.331	0.634	0.586	0.682
All sites	83	interpolated	0	370.63	361.415	379.846	0.973	0.971	0.975		SCR sites	79	interpolated	0	330.942	323.43	338.454	0.98	0.978	0.982		MCE sites	4	interpolated	0	79.071	71.812	86.331	0.634	0.586	0.682
All sites	83	interpolated	0	370.63	361.415	379.846	0.973	0.971	0.975		SCR sites	79	interpolated	0	330.942	323.43	338.454	0.98	0.978	0.982		MCE sites	4	interpolated	0	79.071	71.812	86.331	0.634	0.586	0.682
All sites	84	interpolated	0	371.728	362.462	380.995	0.974	0.971	0.976		SCR sites	80	interpolated	0	331.78	324.234	339.325	0.98	0.978	0.982		MCE sites	4	interpolated	0	79.071	71.812	86.331	0.634	0.586	0.682
All sites	85	interpolated	0	372.812	363.494	382.129	0.974	0.972	0.976		SCR sites	81	interpolated	0	332.603	325.023	340.183	0.981	0.979	0.982		MCE sites	4	interpolated	0	79.071	71.812	86.331	0.634	0.586	0.682
All sites	86	interpolated	0	373.881	364.513	383.248	0.974	0.972	0.976		SCR sites	82	interpolated	0	333.413	325.799	341.026	0.981	0.979	0.983		MCE sites	4	interpolated	0	79.071	71.812	86.331	0.634	0.586	0.682
All sites	87	interpolated	0	374.935	365.518	384.353	0.975	0.972	0.977		SCR sites	82	interpolated	0	333.413	325.799	341.026	0.981	0.979	0.983		MCE sites	4	interpolated	0	79.071	71.812	86.331	0.634	0.586	0.682
All sites	88	interpolated	0	375.977	366.509	385.444	0.975	0.973	0.977		SCR sites	83	interpolated	0	334.21	326.563	341.856	0.981	0.979	0.983		MCE sites	4	interpolated	0	79.071	71.812	86.331	0.634	0.586	0.682
All sites	88	interpolated	0	375.977	366.509	385.444	0.975	0.973	0.977		SCR sites	84	interpolated	0	334.993	327.313	342.673	0.981	0.98	0.983		MCE sites	4	interpolated	0	79.071	71.812	86.331	0.634	0.586	0.682
All sites	89	interpolated	0	377.004	367.487	386.522	0.975	0.973	0.977		SCR sites	85	interpolated	0	335.764	328.051	343.477	0.982	0.98	0.984		MCE sites	4	interpolated	0	79.071	71.812	86.331	0.634	0.586	0.682
All sites	90	interpolated	0	378.019	368.452	387.585	0.976	0.973	0.978		SCR sites	86	interpolated	0	336.523	328.777	344.269	0.982	0.98	0.984		MCE sites	4	interpolated	0	79.071	71.812	86.331	0.634	0.586	0.682
All sites	91	interpolated	0	379.02	369.404	388.636	0.976	0.974	0.978		SCR sites	86	interpolated	0	336.523	328.777	344.269	0.982	0.98	0.984		MCE sites	4	interpolated	0	79.071	71.812	86.331	0.634	0.586	0.682
All sites	92	interpolated	0	380.009	370.344	389.674	0.976	0.974	0.978		SCR sites	87	interpolated	0	337.27	329.491	345.048	0.982	0.981	0.984		MCE sites	4	interpolated	0	79.071	71.812	86.331	0.634	0.586	0.682
All sites	92	interpolated	0	380.009	370.344	389.674	0.976	0.974	0.978		SCR sites	88	interpolated	0	338.004	330.193	345.815	0.983	0.981	0.984		MCE sites	4	interpolated	0	79.071	71.812	86.331	0.634	0.586	0.682
All sites	93	interpolated	0	380.985	371.272	390.699	0.976	0.974	0.979		SCR sites	89	interpolated	0	338.728	330.885	346.571	0.983	0.981	0.985		MCE sites	4	interpolated	0	79.071	71.812	86.331	0.634	0.586	0.682
All sites	94	interpolated	0	381.95	372.188	391.712	0.977	0.975	0.979		SCR sites	89	interpolated	0	338.728	330.885	346.571	0.983	0.981	0.985		MCE sites	4	interpolated	0	79.071	71.812	86.331	0.634	0.586	0.682
All sites	95	interpolated	0	382.902	373.092	392.712	0.977	0.975	0.979		SCR sites	90	interpolated	0	339.44	331.565	347.315	0.983	0.981	0.985		MCE sites	4	interpolated	0	79.071	71.812	86.331	0.634	0.586	0.682
All sites	96	interpolated	0	383.843	373.985	393.701	0.977	0.975	0.979		SCR sites	91	interpolated	0	340.141	332.234	348.048	0.983	0.982	0.985		MCE sites	4	interpolated	0	79.071	71.812	86.331	0.634	0.586	0.682
All sites	96	interpolated	0	383.843	373.985	393.701	0.977	0.975	0.979		SCR sites	92	interpolated	0	340.832	332.893	348.771	0.984	0.982	0.985		MCE sites	4	interpolated	0	79.071	71.812	86.331	0.634	0.586	0.682
All sites	97	interpolated	0	384.773	374.867	394.678	0.978	0.976	0.98		SCR sites	92	interpolated	0	340.832	332.893	348.771	0.984	0.982	0.985		MCE sites	4	interpolated	0	79.071	71.812	86.331	0.634	0.586	0.682
All sites	98	interpolated	0	385.691	375.738	395.644	0.978	0.976	0.98		SCR sites	93	interpolated	0	341.511	333.541	349.482	0.984	0.982	0.986		MCE sites	4	interpolated	0	79.071	71.812	86.331	0.634	0.586	0.682
All sites	99	interpolated	0	386.599	376.598	396.599	0.978	0.976	0.98		SCR sites	94	interpolated	0	342.181	334.179	350.183	0.984	0.982	0.986		MCE sites	4	interpolated	0	79.071	71.812	86.331	0.634	0.586	0.682
All sites	100	interpolated	0	387.495	377.448	397.543	0.978	0.976	0.98		SCR sites	95	interpolated	0	342.841	334.807	350.874	0.984	0.983	0.986		MCE sites	4	interpolated	0	79.071	71.812	86.331	0.634	0.586	0.682
All sites	101	interpolated	0	388.382	378.287	398.476	0.979	0.977	0.981		SCR sites	96	interpolated	0	343.491	335.426	351.556	0.985	0.983	0.986		MCE sites	4	interpolated	0	79.071	71.812	86.331	0.634	0.586	0.682
All sites	101	interpolated	0	388.382	378.287	398.476	0.979	0.977	0.981		SCR sites	96	interpolated	0	343.491	335.426	351.556	0.985	0.983	0.986		MCE sites	4	interpolated	0	79.071	71.812	86.331	0.634	0.586	0.682
All sites	102	interpolated	0	389.258	379.116	399.399	0.979	0.977	0.981		SCR sites	97	interpolated	0	344.131	336.035	352.227	0.985	0.983	0.987		MCE sites	4	interpolated	0	79.071	71.812	86.331	0.634	0.586	0.682
All sites	103	interpolated	0	390.124	379.936	400.312	0.979	0.977	0.981		SCR sites	98	interpolated	0	344.762	336.635	352.889	0.985	0.983	0.987		MCE sites	4	interpolated	0	79.071	71.812	86.331	0.634	0.586	0.682
All sites	104	interpolated	0	390.98	380.745	401.214	0.979	0.977	0.981		SCR sites	99	interpolated	0	345.384	337.226	353.542	0.985	0.984	0.987		MCE sites	4	interpolated	0	79.071	71.812	86.331	0.634	0.586	0.682
All sites	105	interpolated	0	391.826	381.545	402.107	0.98	0.978	0.982		SCR sites	99	interpolated	0	345.384	337.226	353.542	0.985	0.984	0.987		MCE sites	4	interpolated	0	79.071	71.812	86.331	0.634	0.586	0.682
All sites	105	interpolated	0	391.826	381.545	402.107	0.98	0.978	0.982		SCR sites	100	interpolated	0	345.997	337.808	354.185	0.985	0.984	0.987		MCE sites	4	interpolated	0	79.071	71.812	86.331	0.634	0.586	0.682
All sites	106	interpolated	0	392.663	382.336	402.99	0.98	0.978	0.982		SCR sites	101	interpolated	0	346.601	338.381	354.82	0.986	0.984	0.987		MCE sites	4	interpolated	0	79.071	71.812	86.331	0.634	0.586	0.682
All sites	107	interpolated	0	393.49	383.117	403.863	0.98	0.978	0.982		SCR sites	102	interpolated	0	347.196	338.946	355.446	0.986	0.984	0.988		MCE sites	4	interpolated	0	79.071	71.812	86.331	0.634	0.586	0.682
All sites	108	interpolated	0	394.309	383.89	404.728	0.98	0.978	0.982		SCR sites	103	interpolated	0	347.783	339.503	356.064	0.986	0.984	0.988		MCE sites	5	interpolated	0	90.054	81.725	98.383	0.679	0.631	0.727
All sites	109	interpolated	0	395.118	384.653	405.583	0.98	0.978	0.983		SCR sites	103	interpolated	0	347.783	339.503	356.064	0.986	0.984	0.988		MCE sites	5	interpolated	0	90.054	81.725	98.383	0.679	0.631	0.727
All sites	109	interpolated	0	395.118	384.653	405.583	0.98	0.978	0.983		SCR sites	104	interpolated	0	348.362	340.051	356.673	0.986	0.985	0.988		MCE sites	5	interpolated	0	90.054	81.725	98.383	0.679	0.631	0.727
All sites	110	interpolated	0	395.919	385.408	406.429	0.981	0.979	0.983		SCR sites	105	interpolated	0	348.933	340.591	357.275	0.986	0.985	0.988		MCE sites	5	interpolated	0	90.054	81.725	98.383	0.679	0.631	0.727
All sites	111	interpolated	0	396.711	386.155	407.266	0.981	0.979	0.983		SCR sites	106	interpolated	0	349.496	341.124	357.868	0.987	0.985	0.988		MCE sites	5	interpolated	0	90.054	81.725	98.383	0.679	0.631	0.727
All sites	112	interpolated	0	397.494	386.893	408.095	0.981	0.979	0.983		SCR sites	106	interpolated	0	349.496	341.124	357.868	0.987	0.985	0.988		MCE sites	5	interpolated	0	90.054	81.725	98.383	0.679	0.631	0.727
All sites	113	interpolated	0	398.269	387.623	408.916	0.981	0.979	0.983		SCR sites	107	interpolated	0	350.051	341.648	358.453	0.987	0.985	0.989		MCE sites	5	interpolated	0	90.054	81.725	98.383	0.679	0.631	0.727
All sites	114	interpolated	0	399.036	388.344	409.728	0.982	0.979	0.984		SCR sites	108	interpolated	0	350.598	342.165	359.031	0.987	0.985	0.989		MCE sites	5	interpolated	0	90.054	81.725	98.383	0.679	0.631	0.727
All sites	114	interpolated	0	399.036	388.344	409.728	0.982	0.979	0.984		SCR sites	109	interpolated	0	351.139	342.675	359.602	0.987	0.986	0.989		MCE sites	5	interpolated	0	90.054	81.725	98.383	0.679	0.631	0.727
All sites	115	interpolated	0	399.795	389.058	410.532	0.982	0.98	0.984		SCR sites	109	interpolated	0	351.139	342.675	359.602	0.987	0.986	0.989		MCE sites	5	interpolated	0	90.054	81.725	98.383	0.679	0.631	0.727
All sites	116	interpolated	0	400.546	389.764	411.328	0.982	0.98	0.984		SCR sites	110	interpolated	0	351.671	343.178	360.165	0.987	0.986	0.989		MCE sites	5	interpolated	0	90.054	81.725	98.383	0.679	0.631	0.727
All sites	117	interpolated	0	401.289	390.462	412.116	0.982	0.98	0.984		SCR sites	111	interpolated	0	352.197	343.673	360.721	0.988	0.986	0.989		MCE sites	5	interpolated	0	90.054	81.725	98.383	0.679	0.631	0.727
All sites	118	interpolated	0	402.025	391.153	412.896	0.982	0.98	0.984		SCR sites	112	interpolated	0	352.716	344.162	361.27	0.988	0.986	0.989		MCE sites	5	interpolated	0	90.054	81.725	98.383	0.679	0.631	0.727
All sites	118	interpolated	0	402.025	391.153	412.896	0.982	0.98	0.984		SCR sites	113	interpolated	0	353.228	344.644	361.812	0.988	0.986	0.99		MCE sites	5	interpolated	0	90.054	81.725	98.383	0.679	0.631	0.727
All sites	119	interpolated	0	402.753	391.837	413.669	0.982	0.98	0.984		SCR sites	113	interpolated	0	353.228	344.644	361.812	0.988	0.986	0.99		MCE sites	5	interpolated	0	90.054	81.725	98.383	0.679	0.631	0.727
All sites	120	interpolated	0	403.474	392.513	414.435	0.983	0.981	0.985		SCR sites	114	interpolated	0	353.733	345.119	362.348	0.988	0.986	0.99		MCE sites	5	interpolated	0	90.054	81.725	98.383	0.679	0.631	0.727
All sites	121	interpolated	0	404.187	393.182	415.193	0.983	0.981	0.985		SCR sites	115	interpolated	0	354.232	345.587	362.877	0.988	0.986	0.99		MCE sites	5	interpolated	0	90.054	81.725	98.383	0.679	0.631	0.727
All sites	122	interpolated	0	404.894	393.844	415.944	0.983	0.981	0.985		SCR sites	116	interpolated	0	354.724	346.049	363.4	0.988	0.987	0.99		MCE sites	5	interpolated	0	90.054	81.725	98.383	0.679	0.631	0.727
All sites	122	interpolated	0	404.894	393.844	415.944	0.983	0.981	0.985		SCR sites	116	interpolated	0	354.724	346.049	363.4	0.988	0.987	0.99		MCE sites	5	interpolated	0	90.054	81.725	98.383	0.679	0.631	0.727
All sites	123	interpolated	0	405.594	394.499	416.689	0.983	0.981	0.985		SCR sites	117	interpolated	0	355.21	346.505	363.916	0.988	0.987	0.99		MCE sites	5	interpolated	0	90.054	81.725	98.383	0.679	0.631	0.727
All sites	124	interpolated	0	406.286	395.147	417.426	0.983	0.981	0.985		SCR sites	118	interpolated	0	355.69	346.954	364.426	0.989	0.987	0.99		MCE sites	5	interpolated	0	90.054	81.725	98.383	0.679	0.631	0.727
All sites	125	interpolated	0	406.972	395.788	418.156	0.983	0.981	0.985		SCR sites	119	interpolated	0	356.164	347.398	364.93	0.989	0.987	0.99		MCE sites	5	interpolated	0	90.054	81.725	98.383	0.679	0.631	0.727
All sites	126	interpolated	0	407.652	396.423	418.88	0.984	0.982	0.986		SCR sites	120	interpolated	0	356.632	347.835	365.428	0.989	0.987	0.991		MCE sites	5	interpolated	0	90.054	81.725	98.383	0.679	0.631	0.727
All sites	127	interpolated	0	408.325	397.052	419.597	0.984	0.982	0.986		SCR sites	120	interpolated	0	356.632	347.835	365.428	0.989	0.987	0.991		MCE sites	5	interpolated	0	90.054	81.725	98.383	0.679	0.631	0.727
All sites	127	interpolated	0	408.325	397.052	419.597	0.984	0.982	0.986		SCR sites	121	interpolated	0	357.094	348.267	365.921	0.989	0.987	0.991		MCE sites	5	interpolated	0	90.054	81.725	98.383	0.679	0.631	0.727
All sites	128	interpolated	0	408.991	397.674	420.308	0.984	0.982	0.986		SCR sites	122	interpolated	0	357.55	348.692	366.407	0.989	0.987	0.991		MCE sites	5	interpolated	0	90.054	81.725	98.383	0.679	0.631	0.727
All sites	129	interpolated	0	409.651	398.29	421.013	0.984	0.982	0.986		SCR sites	123	interpolated	0	358.001	349.113	366.889	0.989	0.988	0.991		MCE sites	5	interpolated	0	90.054	81.725	98.383	0.679	0.631	0.727
All sites	130	interpolated	0	410.306	398.9	421.711	0.984	0.982	0.986		SCR sites	123	interpolated	0	358.001	349.113	366.889	0.989	0.988	0.991		MCE sites	5	interpolated	0	90.054	81.725	98.383	0.679	0.631	0.727
All sites	131	interpolated	0	410.954	399.504	422.404	0.984	0.982	0.986		SCR sites	124	interpolated	0	358.446	349.527	367.364	0.989	0.988	0.991		MCE sites	5	interpolated	0	90.054	81.725	98.383	0.679	0.631	0.727
All sites	131	interpolated	0	410.954	399.504	422.404	0.984	0.982	0.986		SCR sites	125	interpolated	0	358.886	349.936	367.835	0.99	0.988	0.991		MCE sites	5	interpolated	0	90.054	81.725	98.383	0.679	0.631	0.727
All sites	132	interpolated	0	411.596	400.101	423.09	0.984	0.982	0.986		SCR sites	126	interpolated	0	359.32	350.34	368.3	0.99	0.988	0.991		MCE sites	5	interpolated	0	90.054	81.725	98.383	0.679	0.631	0.727
All sites	133	interpolated	0	412.232	400.693	423.77	0.985	0.983	0.987		SCR sites	126	interpolated	0	359.32	350.34	368.3	0.99	0.988	0.991		MCE sites	5	interpolated	0	90.054	81.725	98.383	0.679	0.631	0.727
All sites	134	interpolated	0	412.862	401.279	424.445	0.985	0.983	0.987		SCR sites	127	interpolated	0	359.749	350.739	368.76	0.99	0.988	0.991		MCE sites	5	interpolated	0	90.054	81.725	98.383	0.679	0.631	0.727
All sites	135	interpolated	0	413.487	401.86	425.114	0.985	0.983	0.987		SCR sites	128	interpolated	0	360.173	351.132	369.215	0.99	0.988	0.992		MCE sites	6	interpolated	0	99.679	90.355	109.002	0.714	0.666	0.763
All sites	135	interpolated	0	413.487	401.86	425.114	0.985	0.983	0.987		SCR sites	129	interpolated	0	360.593	351.52	369.665	0.99	0.988	0.992		MCE sites	6	interpolated	0	99.679	90.355	109.002	0.714	0.666	0.763
All sites	136	interpolated	0	414.106	402.435	425.778	0.985	0.983	0.987		SCR sites	130	interpolated	0	361.007	351.904	370.11	0.99	0.988	0.992		MCE sites	6	interpolated	0	99.679	90.355	109.002	0.714	0.666	0.763
All sites	137	interpolated	0	414.72	403.004	426.435	0.985	0.983	0.987		SCR sites	130	interpolated	0	361.007	351.904	370.11	0.99	0.988	0.992		MCE sites	6	interpolated	0	99.679	90.355	109.002	0.714	0.666	0.763
All sites	138	interpolated	0	415.328	403.568	427.088	0.985	0.983	0.987		SCR sites	131	interpolated	0	361.416	352.282	370.551	0.99	0.989	0.992		MCE sites	6	interpolated	0	99.679	90.355	109.002	0.714	0.666	0.763
All sites	139	interpolated	0	415.931	404.126	427.735	0.985	0.983	0.987		SCR sites	132	interpolated	0	361.821	352.656	370.987	0.99	0.989	0.992		MCE sites	6	interpolated	0	99.679	90.355	109.002	0.714	0.666	0.763
All sites	140	interpolated	0	416.529	404.68	428.377	0.986	0.984	0.988		SCR sites	133	interpolated	0	362.221	353.025	371.418	0.99	0.989	0.992		MCE sites	6	interpolated	0	99.679	90.355	109.002	0.714	0.666	0.763
All sites	140	interpolated	0	416.529	404.68	428.377	0.986	0.984	0.988		SCR sites	133	interpolated	0	362.221	353.025	371.418	0.99	0.989	0.992		MCE sites	6	interpolated	0	99.679	90.355	109.002	0.714	0.666	0.763
All sites	141	interpolated	0	417.121	405.228	429.014	0.986	0.984	0.988		SCR sites	134	interpolated	0	362.617	353.389	371.845	0.991	0.989	0.992		MCE sites	6	interpolated	0	99.679	90.355	109.002	0.714	0.666	0.763
All sites	142	interpolated	0	417.709	405.771	429.646	0.986	0.984	0.988		SCR sites	135	interpolated	0	363.008	353.749	372.267	0.991	0.989	0.992		MCE sites	6	interpolated	0	99.679	90.355	109.002	0.714	0.666	0.763
All sites	143	interpolated	0	418.291	406.309	430.273	0.986	0.984	0.988		SCR sites	136	interpolated	0	363.395	354.104	372.685	0.991	0.989	0.993		MCE sites	6	interpolated	0	99.679	90.355	109.002	0.714	0.666	0.763
All sites	144	interpolated	0	418.869	406.842	430.895	0.986	0.984	0.988		SCR sites	137	interpolated	0	363.777	354.454	373.099	0.991	0.989	0.993		MCE sites	6	interpolated	0	99.679	90.355	109.002	0.714	0.666	0.763
All sites	144	interpolated	0	418.869	406.842	430.895	0.986	0.984	0.988		SCR sites	137	interpolated	0	363.777	354.454	373.099	0.991	0.989	0.993		MCE sites	6	interpolated	0	99.679	90.355	109.002	0.714	0.666	0.763
All sites	145	interpolated	0	419.441	407.37	431.513	0.986	0.984	0.988		SCR sites	138	interpolated	0	364.155	354.801	373.509	0.991	0.989	0.993		MCE sites	6	interpolated	0	99.679	90.355	109.002	0.714	0.666	0.763
All sites	146	interpolated	0	420.009	407.893	432.125	0.986	0.984	0.988		SCR sites	139	interpolated	0	364.529	355.143	373.915	0.991	0.989	0.993		MCE sites	6	interpolated	0	99.679	90.355	109.002	0.714	0.666	0.763
All sites	147	interpolated	0	420.572	408.411	432.733	0.986	0.984	0.988		SCR sites	140	interpolated	0	364.899	355.481	374.317	0.991	0.989	0.993		MCE sites	6	interpolated	0	99.679	90.355	109.002	0.714	0.666	0.763
All sites	148	interpolated	0	421.131	408.925	433.337	0.986	0.984	0.989		SCR sites	140	interpolated	0	364.899	355.481	374.317	0.991	0.989	0.993		MCE sites	6	interpolated	0	99.679	90.355	109.002	0.714	0.666	0.763
All sites	148	interpolated	0	421.131	408.925	433.337	0.986	0.984	0.989		SCR sites	141	interpolated	0	365.265	355.814	374.715	0.991	0.99	0.993		MCE sites	6	interpolated	0	99.679	90.355	109.002	0.714	0.666	0.763
All sites	149	interpolated	0	421.685	409.434	433.936	0.987	0.985	0.989		SCR sites	142	interpolated	0	365.626	356.144	375.109	0.991	0.99	0.993		MCE sites	6	interpolated	0	99.679	90.355	109.002	0.714	0.666	0.763
All sites	150	interpolated	0	422.235	409.939	434.53	0.987	0.985	0.989		SCR sites	143	interpolated	0	365.984	356.47	375.499	0.991	0.99	0.993		MCE sites	6	interpolated	0	99.679	90.355	109.002	0.714	0.666	0.763
All sites	151	interpolated	0	422.78	410.439	435.121	0.987	0.985	0.989		SCR sites	143	interpolated	0	365.984	356.47	375.499	0.991	0.99	0.993		MCE sites	6	interpolated	0	99.679	90.355	109.002	0.714	0.666	0.763
All sites	152	interpolated	0	423.321	410.935	435.707	0.987	0.985	0.989		SCR sites	144	interpolated	0	366.339	356.791	375.886	0.992	0.99	0.993		MCE sites	6	interpolated	0	99.679	90.355	109.002	0.714	0.666	0.763
All sites	153	interpolated	0	423.857	411.426	436.288	0.987	0.985	0.989		SCR sites	145	interpolated	0	366.689	357.109	376.269	0.992	0.99	0.993		MCE sites	6	interpolated	0	99.679	90.355	109.002	0.714	0.666	0.763
All sites	153	interpolated	0	423.857	411.426	436.288	0.987	0.985	0.989		SCR sites	146	interpolated	0	367.036	357.423	376.649	0.992	0.99	0.993		MCE sites	6	interpolated	0	99.679	90.355	109.002	0.714	0.666	0.763
All sites	154	interpolated	0	424.389	411.913	436.866	0.987	0.985	0.989		SCR sites	147	interpolated	0	367.379	357.733	377.025	0.992	0.99	0.994		MCE sites	6	interpolated	0	99.679	90.355	109.002	0.714	0.666	0.763
All sites	155	interpolated	0	424.918	412.396	437.44	0.987	0.985	0.989		SCR sites	147	interpolated	0	367.379	357.733	377.025	0.992	0.99	0.994		MCE sites	6	interpolated	0	99.679	90.355	109.002	0.714	0.666	0.763
All sites	156	interpolated	0	425.442	412.874	438.009	0.987	0.985	0.989		SCR sites	148	interpolated	0	367.718	358.039	377.398	0.992	0.99	0.994		MCE sites	6	interpolated	0	99.679	90.355	109.002	0.714	0.666	0.763
All sites	157	interpolated	0	425.962	413.348	438.575	0.987	0.985	0.989		SCR sites	149	interpolated	0	368.054	358.342	377.767	0.992	0.99	0.994		MCE sites	6	interpolated	0	99.679	90.355	109.002	0.714	0.666	0.763
All sites	157	interpolated	0	425.962	413.348	438.575	0.987	0.985	0.989		SCR sites	150	interpolated	0	368.387	358.641	378.133	0.992	0.99	0.994		MCE sites	6	interpolated	0	99.679	90.355	109.002	0.714	0.666	0.763
All sites	158	interpolated	0	426.478	413.819	439.137	0.988	0.985	0.99		SCR sites	150	interpolated	0	368.387	358.641	378.133	0.992	0.99	0.994		MCE sites	6	interpolated	0	99.679	90.355	109.002	0.714	0.666	0.763
All sites	159	interpolated	0	426.99	414.285	439.695	0.988	0.986	0.99		SCR sites	151	interpolated	0	368.716	358.937	378.496	0.992	0.99	0.994		MCE sites	6	interpolated	0	99.679	90.355	109.002	0.714	0.666	0.763
All sites	160	interpolated	0	427.498	414.747	440.249	0.988	0.986	0.99		SCR sites	152	interpolated	0	369.042	359.228	378.856	0.992	0.99	0.994		MCE sites	6	interpolated	0	99.679	90.355	109.002	0.714	0.666	0.763
All sites	161	interpolated	0	428.002	415.205	440.8	0.988	0.986	0.99		SCR sites	153	interpolated	0	369.365	359.517	379.212	0.992	0.991	0.994		MCE sites	6	interpolated	0	99.679	90.355	109.002	0.714	0.666	0.763
All sites	162	interpolated	0	428.503	415.66	441.347	0.988	0.986	0.99		SCR sites	154	interpolated	0	369.684	359.802	379.566	0.992	0.991	0.994		MCE sites	7	interpolated	0	108.25	97.968	118.532	0.742	0.691	0.792
All sites	163	observed	0	429	416.11	441.89	0.988	0.986	0.99		SCR sites	155	observed	0	370	360.084	379.916	0.992	0.991	0.994		MCE sites	8	observed	0	116	104.761	127.239	0.766	0.713	0.819
All sites	164	extrapolated	0	429.493	416.557	442.43	0.988	0.986	0.99		SCR sites	156	extrapolated	0	370.313	360.362	380.264	0.993	0.991	0.994		MCE sites	9	extrapolated	0	123.007	110.782	135.233	0.789	0.734	0.843
All sites	165	extrapolated	0	429.983	417	442.966	0.988	0.986	0.99		SCR sites	157	extrapolated	0	370.623	360.637	380.608	0.993	0.991	0.994		MCE sites	10	extrapolated	0	129.343	116.086	142.6	0.809	0.753	0.865
All sites	166	extrapolated	0	430.469	417.439	443.499	0.988	0.986	0.99		SCR sites	158	extrapolated	0	370.93	360.909	380.95	0.993	0.991	0.994		MCE sites	12	extrapolated	0	140.251	124.788	155.715	0.844	0.788	0.9
All sites	167	extrapolated	0	430.951	417.874	444.028	0.988	0.986	0.99		SCR sites	159	extrapolated	0	371.233	361.177	381.289	0.993	0.991	0.995		MCE sites	14	extrapolated	0	149.169	131.368	166.969	0.872	0.819	0.926
All sites	168	extrapolated	0	431.43	418.305	444.554	0.988	0.986	0.991		SCR sites	160	extrapolated	0	371.534	361.443	381.625	0.993	0.991	0.995		MCE sites	16	extrapolated	0	156.459	136.294	176.625	0.896	0.845	0.946
All sites	169	extrapolated	0	431.905	418.733	445.077	0.989	0.986	0.991		SCR sites	162	extrapolated	0	372.126	361.964	382.289	0.993	0.991	0.995		MCE sites	18	extrapolated	0	162.419	139.951	184.887	0.915	0.868	0.961
All sites	171	extrapolated	0	432.845	419.578	446.112	0.989	0.987	0.991		SCR sites	163	extrapolated	0	372.418	362.219	382.617	0.993	0.991	0.995		MCE sites	20	extrapolated	0	167.291	142.646	191.937	0.93	0.888	0.973
All sites	172	extrapolated	0	433.31	419.995	446.625	0.989	0.987	0.991		SCR sites	164	extrapolated	0	372.707	362.472	382.942	0.993	0.991	0.995		MCE sites	22	extrapolated	0	171.275	144.615	197.935	0.943	0.905	0.981
All sites	173	extrapolated	0	433.771	420.408	447.134	0.989	0.987	0.991		SCR sites	165	extrapolated	0	372.993	362.721	383.265	0.993	0.991	0.995		MCE sites	24	extrapolated	0	174.531	146.035	203.027	0.953	0.919	0.987
All sites	174	extrapolated	0	434.229	420.818	447.641	0.989	0.987	0.991		SCR sites	167	extrapolated	0	373.556	363.211	383.902	0.993	0.992	0.995		MCE sites	26	extrapolated	0	177.193	147.044	207.342	0.962	0.932	0.992
All sites	175	extrapolated	0	434.684	421.224	448.143	0.989	0.987	0.991		SCR sites	168	extrapolated	0	373.834	363.451	384.217	0.993	0.992	0.995		MCE sites	28	extrapolated	0	179.37	147.745	210.994	0.969	0.942	0.996
All sites	177	extrapolated	0	435.582	422.025	449.14	0.989	0.987	0.991		SCR sites	169	extrapolated	0	374.109	363.689	384.529	0.993	0.992	0.995		MCE sites	30	extrapolated	0	181.149	148.215	214.082	0.975	0.951	0.998
All sites	178	extrapolated	0	436.027	422.42	449.633	0.989	0.987	0.991		SCR sites	170	extrapolated	0	374.381	363.923	384.839	0.994	0.992	0.995		MCE sites	32	extrapolated	0	182.603	148.516	216.691	0.979	0.958	1
All sites	179	extrapolated	0	436.468	422.812	450.124	0.989	0.987	0.992		SCR sites	171	extrapolated	0	374.65	364.154	385.146	0.994	0.992	0.995		MCE sites	34	extrapolated	0	183.792	148.69	218.895	0.983	0.965	1
All sites	180	extrapolated	0	436.906	423.201	450.611	0.989	0.987	0.992		SCR sites	173	extrapolated	0	375.181	364.608	385.753	0.994	0.992	0.996		MCE sites	36	extrapolated	0	184.765	148.774	220.756	0.986	0.97	1
All sites	181	extrapolated	0	437.341	423.586	451.095	0.989	0.987	0.992		SCR sites	174	extrapolated	0	375.442	364.831	386.053	0.994	0.992	0.996		MCE sites	38	extrapolated	0	185.559	148.791	222.327	0.989	0.975	1
All sites	182	extrapolated	0	437.772	423.967	451.576	0.99	0.987	0.992		SCR sites	175	extrapolated	0	375.701	365.051	386.35	0.994	0.992	0.996		MCE sites	40	extrapolated	0	186.209	148.763	223.655	0.991	0.978	1
All sites	184	extrapolated	0	438.625	424.721	452.53	0.99	0.988	0.992		SCR sites	176	extrapolated	0	375.957	365.268	386.645	0.994	0.992	0.996		MCE sites	42	extrapolated	0	186.74	148.703	224.777	0.992	0.982	1
All sites	185	extrapolated	0	439.047	425.092	453.002	0.99	0.988	0.992		SCR sites	178	extrapolated	0	376.461	365.694	387.229	0.994	0.992	0.996		MCE sites	44	extrapolated	0	187.174	148.623	225.725	0.994	0.984	1
All sites	186	extrapolated	0	439.466	425.46	453.472	0.99	0.988	0.992		SCR sites	179	extrapolated	0	376.71	365.903	387.517	0.994	0.992	0.996		MCE sites	46	extrapolated	0	187.529	148.531	226.528	0.995	0.987	1
All sites	187	extrapolated	0	439.882	425.825	453.938	0.99	0.988	0.992		SCR sites	180	extrapolated	0	376.956	366.109	387.803	0.994	0.992	0.996		MCE sites	48	extrapolated	0	187.819	148.432	227.207	0.996	0.988	1
All sites	188	extrapolated	0	440.294	426.187	454.402	0.99	0.988	0.992		SCR sites	181	extrapolated	0	377.2	366.312	388.087	0.994	0.992	0.996		MCE sites	50	extrapolated	0	188.057	148.33	227.783	0.997	0.99	1
All sites	190	extrapolated	0	441.11	426.9	455.32	0.99	0.988	0.992		SCR sites	182	extrapolated	0	377.441	366.513	388.368	0.994	0.992	0.996		MCE sites	52	extrapolated	0	188.251	148.23	228.271	0.997	0.992	1
All sites	191	extrapolated	0	441.514	427.252	455.775	0.99	0.988	0.992		SCR sites	184	extrapolated	0	377.916	366.907	388.925	0.994	0.993	0.996		MCE sites	54	extrapolated	0	188.409	148.133	228.686	0.998	0.993	1
All sites	192	extrapolated	0	441.914	427.601	456.228	0.99	0.988	0.993		SCR sites	185	extrapolated	0	378.15	367.1	389.2	0.994	0.993	0.996		MCE sites	56	extrapolated	0	188.539	148.04	229.038	0.998	0.994	1
All sites	193	extrapolated	0	442.312	427.946	456.677	0.99	0.988	0.993		SCR sites	186	extrapolated	0	378.382	367.291	389.473	0.994	0.993	0.996		MCE sites	58	extrapolated	0	188.645	147.952	229.338	0.998	0.995	1
All sites	194	extrapolated	0	442.706	428.288	457.124	0.99	0.988	0.993		SCR sites	187	extrapolated	0	378.611	367.479	389.744	0.995	0.993	0.996		MCE sites	60	extrapolated	0	188.731	147.87	229.593	0.999	0.995	1
All sites	196	extrapolated	0	443.487	428.964	458.009	0.991	0.988	0.993		SCR sites	189	extrapolated	0	379.063	367.847	390.279	0.995	0.993	0.997		MCE sites	62	extrapolated	0	188.802	147.794	229.811	0.999	0.996	1
All sites	197	extrapolated	0	443.872	429.297	458.448	0.991	0.988	0.993		SCR sites	190	extrapolated	0	379.286	368.028	390.544	0.995	0.993	0.997		MCE sites	64	extrapolated	0	188.86	147.724	229.997	0.999	0.996	1
All sites	198	extrapolated	0	444.255	429.627	458.884	0.991	0.988	0.993		SCR sites	191	extrapolated	0	379.506	368.206	390.807	0.995	0.993	0.997		MCE sites	65	extrapolated	0	188.885	147.691	230.079	0.999	0.997	1
All sites	199	extrapolated	0	444.636	429.954	459.317	0.991	0.989	0.993		SCR sites	192	extrapolated	0	379.724	368.381	391.067	0.995	0.993	0.997		MCE sites	67	extrapolated	0	188.928	147.63	230.226	0.999	0.997	1
All sites	200	extrapolated	0	445.013	430.278	459.748	0.991	0.989	0.993		SCR sites	194	extrapolated	0	380.154	368.726	391.583	0.995	0.993	0.997		MCE sites	69	extrapolated	0	188.963	147.574	230.352	0.999	0.997	1
All sites	201	extrapolated	0	445.388	430.599	460.176	0.991	0.989	0.993		SCR sites	195	extrapolated	0	380.366	368.894	391.837	0.995	0.993	0.997		MCE sites	71	extrapolated	0	188.991	147.523	230.46	1	0.998	1
All sites	203	extrapolated	0	446.128	431.232	461.025	0.991	0.989	0.993		SCR sites	196	extrapolated	0	380.576	369.061	392.09	0.995	0.993	0.997		MCE sites	73	extrapolated	0	189.015	147.477	230.553	1	0.998	1
All sites	204	extrapolated	0	446.495	431.544	461.445	0.991	0.989	0.993		SCR sites	197	extrapolated	0	380.783	369.225	392.341	0.995	0.993	0.997		MCE sites	75	extrapolated	0	189.034	147.435	230.633	1	0.998	1
All sites	205	extrapolated	0	446.858	431.853	461.863	0.991	0.989	0.993		SCR sites	198	extrapolated	0	380.989	369.387	392.59	0.995	0.993	0.997		MCE sites	77	extrapolated	0	189.05	147.398	230.702	1	0.998	1
All sites	206	extrapolated	0	447.219	432.159	462.279	0.991	0.989	0.994		SCR sites	200	extrapolated	0	381.393	369.704	393.083	0.995	0.993	0.997		MCE sites	79	extrapolated	0	189.062	147.364	230.761	1	0.999	1
All sites	207	extrapolated	0	447.577	432.463	462.692	0.991	0.989	0.994		SCR sites	201	extrapolated	0	381.593	369.859	393.326	0.995	0.993	0.997		MCE sites	81	extrapolated	0	189.073	147.333	230.812	1	0.999	1
All sites	209	extrapolated	0	448.286	433.061	463.51	0.991	0.989	0.994		SCR sites	202	extrapolated	0	381.79	370.012	393.568	0.995	0.993	0.997		MCE sites	83	extrapolated	0	189.081	147.306	230.857	1	0.999	1
All sites	210	extrapolated	0	448.636	433.356	463.916	0.992	0.989	0.994		SCR sites	203	extrapolated	0	381.985	370.163	393.807	0.995	0.993	0.997		MCE sites	85	extrapolated	0	189.088	147.281	230.895	1	0.999	1
All sites	211	extrapolated	0	448.984	433.648	464.319	0.992	0.989	0.994		SCR sites	205	extrapolated	0	382.37	370.459	394.282	0.995	0.994	0.997		MCE sites	87	extrapolated	0	189.094	147.259	230.929	1	0.999	1
All sites	212	extrapolated	0	449.329	433.938	464.719	0.992	0.989	0.994		SCR sites	206	extrapolated	0	382.56	370.604	394.516	0.995	0.994	0.997		MCE sites	89	extrapolated	0	189.099	147.24	230.958	1	0.999	1
All sites	213	extrapolated	0	449.671	434.225	465.118	0.992	0.989	0.994		SCR sites	207	extrapolated	0	382.748	370.747	394.749	0.996	0.994	0.997		MCE sites	91	extrapolated	0	189.102	147.222	230.983	1	0.999	1
All sites	214	extrapolated	0	450.011	434.509	465.514	0.992	0.99	0.994		SCR sites	208	extrapolated	0	382.934	370.888	394.98	0.996	0.994	0.997		MCE sites	93	extrapolated	0	189.106	147.206	231.005	1	0.999	1
All sites	216	extrapolated	0	450.684	435.069	466.299	0.992	0.99	0.994		SCR sites	209	extrapolated	0	383.118	371.026	395.209	0.996	0.994	0.997		MCE sites	95	extrapolated	0	189.108	147.192	231.024	1	0.999	1
All sites	217	extrapolated	0	451.016	435.345	466.688	0.992	0.99	0.994		SCR sites	211	extrapolated	0	383.48	371.298	395.663	0.996	0.994	0.998		MCE sites	97	extrapolated	0	189.11	147.18	231.041	1	1	1
All sites	218	extrapolated	0	451.346	435.618	467.074	0.992	0.99	0.994		SCR sites	212	extrapolated	0	383.659	371.431	395.887	0.996	0.994	0.998		MCE sites	99	extrapolated	0	189.112	147.168	231.056	1	1	1
All sites	219	extrapolated	0	451.674	435.889	467.459	0.992	0.99	0.994		SCR sites	213	extrapolated	0	383.836	371.562	396.109	0.996	0.994	0.998		MCE sites	101	extrapolated	0	189.113	147.158	231.069	1	1	1
All sites	220	extrapolated	0	451.999	436.157	467.841	0.992	0.99	0.994		SCR sites	214	extrapolated	0	384.011	371.691	396.33	0.996	0.994	0.998		MCE sites	103	extrapolated	0	189.114	147.149	231.08	1	1	1
All sites	222	extrapolated	0	452.642	436.686	468.598	0.992	0.99	0.995		SCR sites	216	extrapolated	0	384.355	371.944	396.767	0.996	0.994	0.998		MCE sites	105	extrapolated	0	189.115	147.141	231.09	1	1	1
All sites	223	extrapolated	0	452.96	436.947	468.974	0.992	0.99	0.995		SCR sites	217	extrapolated	0	384.525	372.068	396.983	0.996	0.994	0.998		MCE sites	107	extrapolated	0	189.116	147.134	231.099	1	1	1
All sites	224	extrapolated	0	453.276	437.205	469.347	0.992	0.99	0.995		SCR sites	218	extrapolated	0	384.693	372.19	397.197	0.996	0.994	0.998		MCE sites	109	extrapolated	0	189.117	147.127	231.106	1	1	1
All sites	225	extrapolated	0	453.589	437.461	469.718	0.992	0.99	0.995		SCR sites	219	extrapolated	0	384.86	372.31	397.41	0.996	0.994	0.998		MCE sites	111	extrapolated	0	189.117	147.121	231.113	1	1	1
All sites	226	extrapolated	0	453.9	437.714	470.086	0.992	0.99	0.995		SCR sites	220	extrapolated	0	385.025	372.428	397.621	0.996	0.994	0.998		MCE sites	113	extrapolated	0	189.118	147.116	231.119	1	1	1
All sites	228	extrapolated	0	454.515	438.213	470.817	0.993	0.99	0.995		SCR sites	222	extrapolated	0	385.349	372.66	398.039	0.996	0.994	0.998		MCE sites	115	extrapolated	0	189.118	147.111	231.125	1	1	1
All sites	229	extrapolated	0	454.819	438.459	471.18	0.993	0.99	0.995		SCR sites	223	extrapolated	0	385.509	372.773	398.246	0.996	0.994	0.998		MCE sites	117	extrapolated	0	189.118	147.107	231.129	1	1	1
All sites	230	extrapolated	0	455.121	438.702	471.54	0.993	0.99	0.995		SCR sites	224	extrapolated	0	385.668	372.884	398.451	0.996	0.994	0.998		MCE sites	119	extrapolated	0	189.119	147.104	231.134	1	1	1
All sites	231	extrapolated	0	455.421	438.944	471.898	0.993	0.991	0.995		SCR sites	225	extrapolated	0	385.824	372.994	398.654	0.996	0.994	0.998		MCE sites	120	extrapolated	0	189.119	147.102	231.135	1	1	1
All sites	232	extrapolated	0	455.718	439.183	472.254	0.993	0.991	0.995		SCR sites	227	extrapolated	0	386.133	373.21	399.057	0.996	0.995	0.998		MCE sites	122	extrapolated	0	189.119	147.099	231.139	1	1	1
All sites	233	extrapolated	0	456.013	439.419	472.607	0.993	0.991	0.995		SCR sites	228	extrapolated	0	386.285	373.315	399.256	0.996	0.995	0.998		MCE sites	124	extrapolated	0	189.119	147.096	231.142	1	1	1
All sites	235	extrapolated	0	456.597	439.885	473.309	0.993	0.991	0.995		SCR sites	229	extrapolated	0	386.436	373.418	399.454	0.996	0.995	0.998		MCE sites	126	extrapolated	0	189.119	147.093	231.145	1	1	1
All sites	236	extrapolated	0	456.886	440.115	473.656	0.993	0.991	0.995		SCR sites	230	extrapolated	0	386.585	373.52	399.65	0.996	0.995	0.998		MCE sites	128	extrapolated	0	189.119	147.091	231.147	1	1	1
All sites	237	extrapolated	0	457.172	440.343	474.002	0.993	0.991	0.995		SCR sites	232	extrapolated	0	386.879	373.72	400.038	0.997	0.995	0.998		MCE sites	130	extrapolated	0	189.119	147.089	231.15	1	1	1
All sites	238	extrapolated	0	457.457	440.568	474.346	0.993	0.991	0.995		SCR sites	233	extrapolated	0	387.023	373.817	400.23	0.997	0.995	0.998		MCE sites	132	extrapolated	0	189.119	147.087	231.152	1	1	1
All sites	239	extrapolated	0	457.739	440.791	474.687	0.993	0.991	0.995		SCR sites	234	extrapolated	0	387.167	373.913	400.42	0.997	0.995	0.998		MCE sites	134	extrapolated	0	189.119	147.085	231.153	1	1	1
All sites	241	extrapolated	0	458.297	441.231	475.364	0.993	0.991	0.995		SCR sites	235	extrapolated	0	387.308	374.008	400.609	0.997	0.995	0.998		MCE sites	136	extrapolated	0	189.119	147.084	231.155	1	1	1
All sites	242	extrapolated	0	458.573	441.447	475.7	0.993	0.991	0.996		SCR sites	236	extrapolated	0	387.449	374.101	400.797	0.997	0.995	0.998		MCE sites	138	extrapolated	0	189.119	147.082	231.156	1	1	1
All sites	243	extrapolated	0	458.847	441.662	476.033	0.993	0.991	0.996		SCR sites	238	extrapolated	0	387.725	374.283	401.168	0.997	0.995	0.998		MCE sites	140	extrapolated	0	189.119	147.081	231.158	1	1	1
All sites	244	extrapolated	0	459.119	441.874	476.365	0.993	0.991	0.996		SCR sites	239	extrapolated	0	387.862	374.372	401.351	0.997	0.995	0.998		MCE sites	142	extrapolated	0	189.119	147.08	231.159	1	1	1
All sites	245	extrapolated	0	459.389	442.084	476.695	0.993	0.991	0.996		SCR sites	240	extrapolated	0	387.997	374.46	401.533	0.997	0.995	0.999		MCE sites	144	extrapolated	0	189.119	147.079	231.16	1	1	1
All sites	247	extrapolated	0	459.923	442.499	477.348	0.994	0.991	0.996		SCR sites	241	extrapolated	0	388.13	374.546	401.714	0.997	0.995	0.999		MCE sites	146	extrapolated	0	189.119	147.078	231.161	1	1	1
All sites	248	extrapolated	0	460.187	442.703	477.672	0.994	0.991	0.996		SCR sites	243	extrapolated	0	388.393	374.715	402.072	0.997	0.995	0.999		MCE sites	148	extrapolated	0	189.12	147.077	231.162	1	1	1
All sites	249	extrapolated	0	460.449	442.905	477.994	0.994	0.991	0.996		SCR sites	244	extrapolated	0	388.523	374.797	402.249	0.997	0.995	0.999		MCE sites	150	extrapolated	0	189.12	147.077	231.162	1	1	1
All sites	250	extrapolated	0	460.71	443.105	478.314	0.994	0.992	0.996		SCR sites	245	extrapolated	0	388.651	374.878	402.424	0.997	0.995	0.999		MCE sites	152	extrapolated	0	189.12	147.076	231.163	1	1	1
All sites	251	extrapolated	0	460.968	443.303	478.632	0.994	0.992	0.996		SCR sites	246	extrapolated	0	388.778	374.958	402.598	0.997	0.995	0.999		MCE sites	154	extrapolated	0	189.12	147.075	231.164	1	1	1
All sites	252	extrapolated	0	461.224	443.499	478.949	0.994	0.992	0.996		SCR sites	247	extrapolated	0	388.904	375.036	402.771	0.997	0.995	0.999		MCE sites	156	extrapolated	0	189.12	147.075	231.164	1	1	1
All sites	254	extrapolated	0	461.731	443.886	479.576	0.994	0.992	0.996		SCR sites	249	extrapolated	0	389.152	375.19	403.113	0.997	0.995	0.999		MCE sites	158	extrapolated	0	189.12	147.074	231.165	1	1	1
All sites	255	extrapolated	0	461.981	444.076	479.887	0.994	0.992	0.996		SCR sites	250	extrapolated	0	389.274	375.265	403.283	0.997	0.995	0.999		MCE sites	160	extrapolated	0	189.12	147.074	231.165	1	1	1
All sites	256	extrapolated	0	462.23	444.265	480.196	0.994	0.992	0.996		SCR sites	251	extrapolated	0	389.394	375.338	403.45	0.997	0.995	0.999		MCE sites	162	extrapolated	0	189.12	147.073	231.166	1	1	1
All sites	257	extrapolated	0	462.477	444.451	480.503	0.994	0.992	0.996		SCR sites	252	extrapolated	0	389.514	375.411	403.617	0.997	0.995	0.999		MCE sites	164	extrapolated	0	189.12	147.073	231.166	1	1	1
All sites	258	extrapolated	0	462.722	444.636	480.809	0.994	0.992	0.996		SCR sites	254	extrapolated	0	389.75	375.552	403.947	0.997	0.996	0.999		MCE sites	166	extrapolated	0	189.12	147.073	231.166	1	1	1
All sites	260	extrapolated	0	463.207	445	481.414	0.994	0.992	0.996		SCR sites	255	extrapolated	0	389.866	375.622	404.11	0.997	0.996	0.999		MCE sites	168	extrapolated	0	189.12	147.072	231.167	1	1	1
All sites	261	extrapolated	0	463.447	445.179	481.714	0.994	0.992	0.996		SCR sites	256	extrapolated	0	389.981	375.69	404.271	0.997	0.996	0.999		MCE sites	170	extrapolated	0	189.12	147.072	231.167	1	1	1
All sites	262	extrapolated	0	463.684	445.357	482.012	0.994	0.992	0.996		SCR sites	257	extrapolated	0	390.094	375.757	404.432	0.997	0.996	0.999		MCE sites	172	extrapolated	0	189.12	147.072	231.167	1	1	1
All sites	263	extrapolated	0	463.921	445.532	482.309	0.994	0.992	0.996		SCR sites	258	extrapolated	0	390.207	375.822	404.591	0.997	0.996	0.999		MCE sites	174	extrapolated	0	189.12	147.072	231.167	1	1	1
All sites	264	extrapolated	0	464.155	445.706	482.604	0.994	0.992	0.996		SCR sites	260	extrapolated	0	390.429	375.951	404.907	0.997	0.996	0.999		MCE sites	176	extrapolated	0	189.12	147.072	231.168	1	1	1
All sites	265	extrapolated	0	464.388	445.879	482.897	0.994	0.992	0.997		SCR sites	261	extrapolated	0	390.538	376.014	405.062	0.997	0.996	0.999		MCE sites	177	extrapolated	0	189.12	147.071	231.168	1	1	1
All sites	267	extrapolated	0	464.848	446.218	483.478	0.994	0.992	0.997		SCR sites	262	extrapolated	0	390.646	376.075	405.217	0.997	0.996	0.999		MCE sites	179	extrapolated	0	189.12	147.071	231.168	1	1	1
All sites	268	extrapolated	0	465.075	446.385	483.766	0.994	0.992	0.997		SCR sites	263	extrapolated	0	390.753	376.136	405.371	0.997	0.996	0.999		MCE sites	181	extrapolated	0	189.12	147.071	231.168	1	1	1
All sites	269	extrapolated	0	465.301	446.55	484.052	0.995	0.992	0.997		SCR sites	265	extrapolated	0	390.964	376.254	405.674	0.998	0.996	0.999		MCE sites	183	extrapolated	0	189.12	147.071	231.168	1	1	1
All sites	270	extrapolated	0	465.525	446.714	484.336	0.995	0.992	0.997		SCR sites	266	extrapolated	0	391.068	376.312	405.824	0.998	0.996	0.999		MCE sites	185	extrapolated	0	189.12	147.071	231.168	1	1	1
All sites	271	extrapolated	0	465.748	446.876	484.619	0.995	0.993	0.997		SCR sites	267	extrapolated	0	391.171	376.369	405.974	0.998	0.996	0.999		MCE sites	187	extrapolated	0	189.12	147.071	231.168	1	1	1
All sites	273	extrapolated	0	466.188	447.196	485.18	0.995	0.993	0.997		SCR sites	268	extrapolated	0	391.273	376.425	406.121	0.998	0.996	0.999		MCE sites	189	extrapolated	0	189.12	147.071	231.169	1	1	1
All sites	274	extrapolated	0	466.405	447.353	485.458	0.995	0.993	0.997		SCR sites	270	extrapolated	0	391.474	376.534	406.414	0.998	0.996	0.999		MCE sites	191	extrapolated	0	189.12	147.07	231.169	1	1	1
All sites	275	extrapolated	0	466.621	447.508	485.734	0.995	0.993	0.997		SCR sites	271	extrapolated	0	391.573	376.587	406.559	0.998	0.996	0.999		MCE sites	193	extrapolated	0	189.12	147.07	231.169	1	1	1
All sites	276	extrapolated	0	466.836	447.663	486.009	0.995	0.993	0.997		SCR sites	272	extrapolated	0	391.671	376.639	406.702	0.998	0.996	0.999		MCE sites	195	extrapolated	0	189.12	147.07	231.169	1	1	1
All sites	277	extrapolated	0	467.048	447.815	486.282	0.995	0.993	0.997		SCR sites	273	extrapolated	0	391.767	376.69	406.845	0.998	0.996	0.999		MCE sites	197	extrapolated	0	189.12	147.07	231.169	1	1	1
All sites	279	extrapolated	0	467.469	448.115	486.823	0.995	0.993	0.997		SCR sites	274	extrapolated	0	391.863	376.741	406.986	0.998	0.996	0.999		MCE sites	199	extrapolated	0	189.12	147.07	231.169	1	1	1
All sites	280	extrapolated	0	467.677	448.263	487.091	0.995	0.993	0.997		SCR sites	276	extrapolated	0	392.052	376.839	407.266	0.998	0.996	0.999		MCE sites	201	extrapolated	0	189.12	147.07	231.169	1	1	1
All sites	281	extrapolated	0	467.884	448.41	487.358	0.995	0.993	0.997		SCR sites	277	extrapolated	0	392.145	376.887	407.404	0.998	0.996	0.999		MCE sites	203	extrapolated	0	189.12	147.07	231.169	1	1	1
All sites	282	extrapolated	0	468.089	448.555	487.623	0.995	0.993	0.997		SCR sites	278	extrapolated	0	392.238	376.934	407.541	0.998	0.996	0.999		MCE sites	205	extrapolated	0	189.12	147.07	231.169	1	1	1
All sites	283	extrapolated	0	468.292	448.698	487.886	0.995	0.993	0.997		SCR sites	279	extrapolated	0	392.329	376.98	407.678	0.998	0.996	0.999		MCE sites	207	extrapolated	0	189.12	147.07	231.169	1	1	1
All sites	284	extrapolated	0	468.494	448.84	488.148	0.995	0.993	0.997		SCR sites	281	extrapolated	0	392.509	377.07	407.947	0.998	0.996	0.999		MCE sites	209	extrapolated	0	189.12	147.07	231.169	1	1	1
All sites	286	extrapolated	0	468.894	449.12	488.668	0.995	0.993	0.997		SCR sites	282	extrapolated	0	392.597	377.114	408.08	0.998	0.996	0.999		MCE sites	211	extrapolated	0	189.12	147.07	231.169	1	1	1
All sites	287	extrapolated	0	469.091	449.258	488.925	0.995	0.993	0.997		SCR sites	283	extrapolated	0	392.685	377.157	408.213	0.998	0.996	0.999		MCE sites	213	extrapolated	0	189.12	147.07	231.169	1	1	1
All sites	288	extrapolated	0	469.287	449.394	489.181	0.995	0.993	0.997		SCR sites	284	extrapolated	0	392.772	377.199	408.344	0.998	0.996	0.999		MCE sites	215	extrapolated	0	189.12	147.07	231.169	1	1	1
All sites	289	extrapolated	0	469.482	449.529	489.435	0.995	0.993	0.997		SCR sites	285	extrapolated	0	392.858	377.241	408.474	0.998	0.996	0.999		MCE sites	217	extrapolated	0	189.12	147.07	231.169	1	1	1
All sites	290	extrapolated	0	469.675	449.663	489.688	0.995	0.993	0.997		SCR sites	287	extrapolated	0	393.027	377.322	408.731	0.998	0.997	0.999		MCE sites	219	extrapolated	0	189.12	147.07	231.169	1	1	1
All sites	292	extrapolated	0	470.057	449.926	490.189	0.995	0.993	0.997		SCR sites	288	extrapolated	0	393.11	377.361	408.859	0.998	0.997	0.999		MCE sites	221	extrapolated	0	189.12	147.07	231.169	1	1	1
All sites	293	extrapolated	0	470.246	450.055	490.437	0.995	0.993	0.997		SCR sites	289	extrapolated	0	393.193	377.4	408.985	0.998	0.997	0.999		MCE sites	223	extrapolated	0	189.12	147.07	231.169	1	1	1
All sites	294	extrapolated	0	470.434	450.183	490.684	0.995	0.993	0.997		SCR sites	290	extrapolated	0	393.274	377.438	409.111	0.998	0.997	0.999		MCE sites	225	extrapolated	0	189.12	147.07	231.17	1	1	1
All sites	295	extrapolated	0	470.62	450.31	490.929	0.995	0.994	0.997		SCR sites	292	extrapolated	0	393.435	377.512	409.359	0.998	0.997	1		MCE sites	227	extrapolated	0	189.12	147.07	231.17	1	1	1
All sites	296	extrapolated	0	470.804	450.436	491.173	0.996	0.994	0.997		SCR sites	293	extrapolated	0	393.515	377.548	409.481	0.998	0.997	1		MCE sites	229	extrapolated	0	189.12	147.07	231.17	1	1	1
All sites	298	extrapolated	0	471.17	450.683	491.656	0.996	0.994	0.998		SCR sites	294	extrapolated	0	393.593	377.584	409.603	0.998	0.997	1		MCE sites	231	extrapolated	0	189.12	147.07	231.17	1	1	1
All sites	299	extrapolated	0	471.35	450.805	491.896	0.996	0.994	0.998		SCR sites	295	extrapolated	0	393.671	377.618	409.724	0.998	0.997	1		MCE sites	232	extrapolated	0	189.12	147.07	231.17	1	1	1
All sites	300	extrapolated	0	471.53	450.925	492.134	0.996	0.994	0.998		SCR sites	297	extrapolated	0	393.824	377.686	409.963	0.998	0.997	1		MCE sites	234	extrapolated	0	189.12	147.07	231.17	1	1	1
All sites	301	extrapolated	0	471.708	451.044	492.371	0.996	0.994	0.998		SCR sites	298	extrapolated	0	393.9	377.718	410.081	0.998	0.997	1		MCE sites	236	extrapolated	0	189.12	147.07	231.17	1	1	1
All sites	302	extrapolated	0	471.884	451.162	492.606	0.996	0.994	0.998		SCR sites	299	extrapolated	0	393.974	377.751	410.198	0.998	0.997	1		MCE sites	238	extrapolated	0	189.12	147.069	231.17	1	1	1
All sites	303	extrapolated	0	472.06	451.279	492.84	0.996	0.994	0.998		SCR sites	300	extrapolated	0	394.048	377.782	410.314	0.998	0.997	1		MCE sites	240	extrapolated	0	189.12	147.069	231.17	1	1	1
All sites	305	extrapolated	0	472.406	451.509	493.304	0.996	0.994	0.998		SCR sites	301	extrapolated	0	394.121	377.813	410.43	0.998	0.997	1		MCE sites	242	extrapolated	0	189.12	147.069	231.17	1	1	1
All sites	306	extrapolated	0	472.578	451.622	493.533	0.996	0.994	0.998		SCR sites	303	extrapolated	0	394.265	377.873	410.658	0.998	0.997	1		MCE sites	244	extrapolated	0	189.12	147.069	231.17	1	1	1
All sites	307	extrapolated	0	472.748	451.734	493.762	0.996	0.994	0.998		SCR sites	304	extrapolated	0	394.337	377.902	410.771	0.998	0.997	1		MCE sites	246	extrapolated	0	189.12	147.069	231.17	1	1	1
All sites	308	extrapolated	0	472.917	451.845	493.989	0.996	0.994	0.998		SCR sites	305	extrapolated	0	394.407	377.931	410.883	0.998	0.997	1		MCE sites	248	extrapolated	0	189.12	147.069	231.17	1	1	1
All sites	309	extrapolated	0	473.085	451.955	494.214	0.996	0.994	0.998		SCR sites	306	extrapolated	0	394.476	377.959	410.994	0.998	0.997	1		MCE sites	250	extrapolated	0	189.12	147.069	231.17	1	1	1
All sites	311	extrapolated	0	473.416	452.171	494.662	0.996	0.994	0.998		SCR sites	308	extrapolated	0	394.614	378.014	411.213	0.998	0.997	1		MCE sites	252	extrapolated	0	189.12	147.069	231.17	1	1	1
All sites	312	extrapolated	0	473.58	452.278	494.883	0.996	0.994	0.998		SCR sites	309	extrapolated	0	394.681	378.04	411.322	0.998	0.997	1		MCE sites	254	extrapolated	0	189.12	147.069	231.17	1	1	1
All sites	313	extrapolated	0	473.743	452.383	495.104	0.996	0.994	0.998		SCR sites	310	extrapolated	0	394.748	378.066	411.43	0.998	0.997	1		MCE sites	256	extrapolated	0	189.12	147.069	231.17	1	1	1
All sites	314	extrapolated	0	473.905	452.487	495.323	0.996	0.994	0.998		SCR sites	311	extrapolated	0	394.814	378.092	411.537	0.998	0.997	1		MCE sites	258	extrapolated	0	189.12	147.069	231.17	1	1	1
All sites	315	extrapolated	0	474.065	452.59	495.54	0.996	0.994	0.998		SCR sites	312	extrapolated	0	394.88	378.117	411.643	0.998	0.997	1		MCE sites	260	extrapolated	0	189.12	147.069	231.17	1	1	1
All sites	316	extrapolated	0	474.224	452.692	495.757	0.996	0.994	0.998		SCR sites	314	extrapolated	0	395.009	378.165	411.853	0.998	0.997	1		MCE sites	262	extrapolated	0	189.12	147.069	231.17	1	1	1
All sites	318	extrapolated	0	474.539	452.893	496.185	0.996	0.994	0.998		SCR sites	315	extrapolated	0	395.073	378.188	411.957	0.998	0.997	1		MCE sites	264	extrapolated	0	189.12	147.069	231.17	1	1	1
All sites	319	extrapolated	0	474.695	452.992	496.398	0.996	0.994	0.998		SCR sites	316	extrapolated	0	395.136	378.211	412.06	0.999	0.997	1		MCE sites	266	extrapolated	0	189.12	147.069	231.17	1	1	1
All sites	320	extrapolated	0	474.849	453.09	496.609	0.996	0.994	0.998		SCR sites	317	extrapolated	0	395.198	378.234	412.162	0.999	0.997	1		MCE sites	268	extrapolated	0	189.12	147.069	231.17	1	1	1
All sites	321	extrapolated	0	475.003	453.186	496.819	0.996	0.994	0.998		SCR sites	319	extrapolated	0	395.321	378.277	412.364	0.999	0.997	1		MCE sites	270	extrapolated	0	189.12	147.069	231.17	1	1	1
All sites	322	extrapolated	0	475.155	453.282	497.028	0.996	0.995	0.998		SCR sites	320	extrapolated	0	395.381	378.298	412.464	0.999	0.997	1		MCE sites	272	extrapolated	0	189.12	147.069	231.17	1	1	1
All sites	324	extrapolated	0	475.456	453.471	497.441	0.996	0.995	0.998		SCR sites	321	extrapolated	0	395.441	378.319	412.563	0.999	0.997	1		MCE sites	274	extrapolated	0	189.12	147.069	231.17	1	1	1
All sites	325	extrapolated	0	475.605	453.564	497.646	0.996	0.995	0.998		SCR sites	322	extrapolated	0	395.5	378.339	412.661	0.999	0.997	1		MCE sites	276	extrapolated	0	189.12	147.069	231.17	1	1	1
All sites	326	extrapolated	0	475.753	453.655	497.85	0.996	0.995	0.998		SCR sites	323	extrapolated	0	395.559	378.359	412.759	0.999	0.997	1		MCE sites	278	extrapolated	0	189.12	147.069	231.17	1	1	1
All sites	327	extrapolated	0	475.899	453.746	498.052	0.996	0.995	0.998		SCR sites	325	extrapolated	0	395.675	378.397	412.952	0.999	0.997	1		MCE sites	280	extrapolated	0	189.12	147.069	231.17	1	1	1
All sites	328	extrapolated	0	476.045	453.836	498.254	0.996	0.995	0.998		SCR sites	326	extrapolated	0	395.732	378.416	413.048	0.999	0.997	1		MCE sites	282	extrapolated	0	189.12	147.069	231.17	1	1	1
All sites	330	extrapolated	0	476.333	454.013	498.652	0.997	0.995	0.998		SCR sites	327	extrapolated	0	395.788	378.434	413.142	0.999	0.997	1		MCE sites	284	extrapolated	0	189.12	147.069	231.17	1	1	1
All sites	331	extrapolated	0	476.475	454.1	498.85	0.997	0.995	0.998		SCR sites	328	extrapolated	0	395.844	378.452	413.236	0.999	0.997	1		MCE sites	286	extrapolated	0	189.12	147.069	231.17	1	1	1
All sites	332	extrapolated	0	476.617	454.187	499.046	0.997	0.995	0.998		SCR sites	330	extrapolated	0	395.954	378.486	413.422	0.999	0.998	1		MCE sites	288	extrapolated	0	189.12	147.069	231.17	1	1	1
All sites	333	extrapolated	0	476.757	454.272	499.242	0.997	0.995	0.998		SCR sites	331	extrapolated	0	396.008	378.502	413.514	0.999	0.998	1		MCE sites	289	extrapolated	0	189.12	147.069	231.17	1	1	1
All sites	334	extrapolated	0	476.896	454.356	499.436	0.997	0.995	0.998		SCR sites	332	extrapolated	0	396.062	378.519	413.605	0.999	0.998	1		MCE sites	291	extrapolated	0	189.12	147.069	231.17	1	1	1
All sites	335	extrapolated	0	477.034	454.44	499.629	0.997	0.995	0.998		SCR sites	333	extrapolated	0	396.115	378.534	413.696	0.999	0.998	1		MCE sites	293	extrapolated	0	189.12	147.069	231.17	1	1	1
All sites	337	extrapolated	0	477.308	454.604	500.011	0.997	0.995	0.998		SCR sites	335	extrapolated	0	396.22	378.565	413.874	0.999	0.998	1		MCE sites	295	extrapolated	0	189.12	147.069	231.17	1	1	1
All sites	338	extrapolated	0	477.443	454.685	500.2	0.997	0.995	0.998		SCR sites	336	extrapolated	0	396.271	378.579	413.963	0.999	0.998	1		MCE sites	297	extrapolated	0	189.12	147.069	231.17	1	1	1
All sites	339	extrapolated	0	477.577	454.765	500.388	0.997	0.995	0.998		SCR sites	337	extrapolated	0	396.322	378.594	414.05	0.999	0.998	1		MCE sites	299	extrapolated	0	189.12	147.069	231.17	1	1	1
All sites	340	extrapolated	0	477.71	454.844	500.576	0.997	0.995	0.998		SCR sites	338	extrapolated	0	396.373	378.608	414.138	0.999	0.998	1		MCE sites	301	extrapolated	0	189.12	147.069	231.17	1	1	1
All sites	341	extrapolated	0	477.842	454.923	500.762	0.997	0.995	0.998		SCR sites	339	extrapolated	0	396.423	378.621	414.224	0.999	0.998	1		MCE sites	303	extrapolated	0	189.12	147.069	231.17	1	1	1
All sites	343	extrapolated	0	478.104	455.077	501.13	0.997	0.995	0.999		SCR sites	341	extrapolated	0	396.521	378.648	414.395	0.999	0.998	1		MCE sites	305	extrapolated	0	189.12	147.069	231.17	1	1	1
All sites	344	extrapolated	0	478.233	455.153	501.313	0.997	0.995	0.999		SCR sites	342	extrapolated	0	396.57	378.66	414.479	0.999	0.998	1		MCE sites	307	extrapolated	0	189.12	147.069	231.17	1	1	1
All sites	345	extrapolated	0	478.361	455.228	501.494	0.997	0.995	0.999		SCR sites	343	extrapolated	0	396.618	378.673	414.563	0.999	0.998	1		MCE sites	309	extrapolated	0	189.12	147.069	231.17	1	1	1
All sites	346	extrapolated	0	478.488	455.302	501.675	0.997	0.995	0.999		SCR sites	344	extrapolated	0	396.665	378.685	414.646	0.999	0.998	1		MCE sites	311	extrapolated	0	189.12	147.069	231.17	1	1	1
All sites	347	extrapolated	0	478.615	455.376	501.854	0.997	0.995	0.999		SCR sites	346	extrapolated	0	396.759	378.708	414.81	0.999	0.998	1		MCE sites	313	extrapolated	0	189.12	147.069	231.17	1	1	1
All sites	349	extrapolated	0	478.865	455.52	502.209	0.997	0.995	0.999		SCR sites	347	extrapolated	0	396.805	378.719	414.892	0.999	0.998	1		MCE sites	315	extrapolated	0	189.12	147.069	231.17	1	1	1
All sites	350	extrapolated	0	478.988	455.592	502.385	0.997	0.995	0.999		SCR sites	348	extrapolated	0	396.851	378.73	414.972	0.999	0.998	1		MCE sites	317	extrapolated	0	189.12	147.069	231.17	1	1	1
All sites	351	extrapolated	0	479.111	455.662	502.56	0.997	0.995	0.999		SCR sites	349	extrapolated	0	396.896	378.74	415.052	0.999	0.998	1		MCE sites	319	extrapolated	0	189.12	147.069	231.17	1	1	1
All sites	352	extrapolated	0	479.233	455.732	502.734	0.997	0.995	0.999		SCR sites	350	extrapolated	0	396.941	378.75	415.132	0.999	0.998	1		MCE sites	321	extrapolated	0	189.12	147.069	231.17	1	1	1
All sites	353	extrapolated	0	479.354	455.801	502.907	0.997	0.995	0.999		SCR sites	352	extrapolated	0	397.029	378.77	415.289	0.999	0.998	1		MCE sites	323	extrapolated	0	189.12	147.069	231.17	1	1	1
All sites	354	extrapolated	0	479.474	455.869	503.079	0.997	0.995	0.999		SCR sites	353	extrapolated	0	397.073	378.779	415.366	0.999	0.998	1		MCE sites	325	extrapolated	0	189.12	147.069	231.17	1	1	1
All sites	356	extrapolated	0	479.711	456.003	503.419	0.997	0.996	0.999		SCR sites	354	extrapolated	0	397.116	378.788	415.443	0.999	0.998	1		MCE sites	327	extrapolated	0	189.12	147.069	231.17	1	1	1
All sites	357	extrapolated	0	479.828	456.069	503.588	0.997	0.996	0.999		SCR sites	355	extrapolated	0	397.158	378.797	415.52	0.999	0.998	1		MCE sites	329	extrapolated	0	189.12	147.069	231.17	1	1	1
All sites	358	extrapolated	0	479.945	456.134	503.755	0.997	0.996	0.999		SCR sites	357	extrapolated	0	397.242	378.814	415.671	0.999	0.998	1		MCE sites	331	extrapolated	0	189.12	147.069	231.17	1	1	1
All sites	359	extrapolated	0	480.06	456.199	503.922	0.997	0.996	0.999		SCR sites	358	extrapolated	0	397.284	378.822	415.745	0.999	0.998	1		MCE sites	333	extrapolated	0	189.12	147.069	231.17	1	1	1
All sites	360	extrapolated	0	480.175	456.263	504.087	0.997	0.996	0.999		SCR sites	359	extrapolated	0	397.325	378.83	415.819	0.999	0.998	1		MCE sites	335	extrapolated	0	189.12	147.069	231.17	1	1	1
All sites	362	extrapolated	0	480.402	456.388	504.416	0.997	0.996	0.999		SCR sites	360	extrapolated	0	397.365	378.837	415.893	0.999	0.998	1		MCE sites	337	extrapolated	0	189.12	147.069	231.17	1	1	1
All sites	363	extrapolated	0	480.514	456.45	504.578	0.997	0.996	0.999		SCR sites	361	extrapolated	0	397.405	378.845	415.966	0.999	0.998	1		MCE sites	339	extrapolated	0	189.12	147.069	231.17	1	1	1
All sites	364	extrapolated	0	480.626	456.511	504.74	0.997	0.996	0.999		SCR sites	363	extrapolated	0	397.484	378.858	416.11	0.999	0.998	1		MCE sites	341	extrapolated	0	189.12	147.069	231.17	1	1	1
All sites	365	extrapolated	0	480.736	456.572	504.9	0.997	0.996	0.999		SCR sites	364	extrapolated	0	397.523	378.865	416.181	0.999	0.998	1		MCE sites	343	extrapolated	0	189.12	147.069	231.17	1	1	1
All sites	366	extrapolated	0	480.846	456.632	505.06	0.997	0.996	0.999		SCR sites	365	extrapolated	0	397.562	378.871	416.252	0.999	0.998	1		MCE sites	344	extrapolated	0	189.12	147.069	231.17	1	1	1
All sites	367	extrapolated	0	480.955	456.691	505.218	0.997	0.996	0.999		SCR sites	366	extrapolated	0	397.6	378.877	416.322	0.999	0.998	1		MCE sites	346	extrapolated	0	189.12	147.069	231.17	1	1	1
All sites	369	extrapolated	0	481.17	456.808	505.533	0.997	0.996	0.999		SCR sites	368	extrapolated	0	397.675	378.889	416.461	0.999	0.998	1		MCE sites	348	extrapolated	0	189.12	147.069	231.17	1	1	1
All sites	370	extrapolated	0	481.277	456.865	505.688	0.997	0.996	0.999		SCR sites	369	extrapolated	0	397.712	378.895	416.529	0.999	0.998	1		MCE sites	350	extrapolated	0	189.12	147.069	231.17	1	1	1
All sites	371	extrapolated	0	481.382	456.922	505.843	0.997	0.996	0.999		SCR sites	370	extrapolated	0	397.749	378.9	416.597	0.999	0.998	1		MCE sites	352	extrapolated	0	189.12	147.069	231.17	1	1	1
All sites	372	extrapolated	0	481.487	456.978	505.997	0.997	0.996	0.999		SCR sites	371	extrapolated	0	397.785	378.905	416.665	0.999	0.998	1		MCE sites	354	extrapolated	0	189.12	147.069	231.17	1	1	1
All sites	373	extrapolated	0	481.592	457.033	506.15	0.997	0.996	0.999		SCR sites	373	extrapolated	0	397.856	378.914	416.798	0.999	0.998	1		MCE sites	356	extrapolated	0	189.12	147.069	231.17	1	1	1
All sites	375	extrapolated	0	481.798	457.142	506.453	0.998	0.996	0.999		SCR sites	374	extrapolated	0	397.892	378.919	416.864	0.999	0.998	1		MCE sites	358	extrapolated	0	189.12	147.069	231.17	1	1	1
All sites	376	extrapolated	0	481.899	457.196	506.603	0.998	0.996	0.999		SCR sites	375	extrapolated	0	397.927	378.923	416.93	0.999	0.998	1		MCE sites	360	extrapolated	0	189.12	147.069	231.17	1	1	1
All sites	377	extrapolated	0	482	457.249	506.752	0.998	0.996	0.999		SCR sites	376	extrapolated	0	397.961	378.927	416.995	0.999	0.998	1		MCE sites	362	extrapolated	0	189.12	147.069	231.17	1	1	1
All sites	378	extrapolated	0	482.101	457.302	506.9	0.998	0.996	0.999		SCR sites	377	extrapolated	0	397.995	378.931	417.059	0.999	0.998	1		MCE sites	364	extrapolated	0	189.12	147.069	231.17	1	1	1
All sites	379	extrapolated	0	482.2	457.354	507.047	0.998	0.996	0.999		SCR sites	379	extrapolated	0	398.063	378.938	417.187	0.999	0.998	1		MCE sites	366	extrapolated	0	189.12	147.069	231.17	1	1	1
All sites	381	extrapolated	0	482.397	457.456	507.339	0.998	0.996	0.999		SCR sites	380	extrapolated	0	398.096	378.942	417.25	0.999	0.998	1		MCE sites	368	extrapolated	0	189.12	147.069	231.17	1	1	1
All sites	382	extrapolated	0	482.495	457.506	507.484	0.998	0.996	0.999		SCR sites	381	extrapolated	0	398.129	378.945	417.312	0.999	0.998	1		MCE sites	370	extrapolated	0	189.12	147.069	231.17	1	1	1
All sites	383	extrapolated	0	482.592	457.556	507.627	0.998	0.996	0.999		SCR sites	382	extrapolated	0	398.161	378.948	417.374	0.999	0.998	1		MCE sites	372	extrapolated	0	189.12	147.069	231.17	1	1	1
All sites	384	extrapolated	0	482.688	457.605	507.77	0.998	0.996	0.999		SCR sites	384	extrapolated	0	398.225	378.953	417.497	0.999	0.998	1		MCE sites	374	extrapolated	0	189.12	147.069	231.17	1	1	1
All sites	385	extrapolated	0	482.783	457.654	507.912	0.998	0.996	0.999		SCR sites	385	extrapolated	0	398.257	378.956	417.557	0.999	0.998	1		MCE sites	376	extrapolated	0	189.12	147.069	231.17	1	1	1
All sites	386	extrapolated	0	482.877	457.702	508.053	0.998	0.996	0.999		SCR sites	386	extrapolated	0	398.288	378.958	417.618	0.999	0.998	1		MCE sites	378	extrapolated	0	189.12	147.069	231.17	1	1	1
All sites	388	extrapolated	0	483.064	457.796	508.333	0.998	0.996	0.999		SCR sites	387	extrapolated	0	398.319	378.96	417.677	0.999	0.998	1		MCE sites	380	extrapolated	0	189.12	147.069	231.17	1	1	1
All sites	389	extrapolated	0	483.157	457.843	508.471	0.998	0.996	0.999		SCR sites	388	extrapolated	0	398.349	378.962	417.736	0.999	0.998	1		MCE sites	382	extrapolated	0	189.12	147.069	231.17	1	1	1
All sites	390	extrapolated	0	483.249	457.889	508.609	0.998	0.996	0.999		SCR sites	390	extrapolated	0	398.41	378.966	417.853	0.999	0.998	1		MCE sites	384	extrapolated	0	189.12	147.069	231.17	1	1	1
All sites	391	extrapolated	0	483.34	457.934	508.745	0.998	0.996	0.999		SCR sites	391	extrapolated	0	398.439	378.967	417.911	0.999	0.998	1		MCE sites	386	extrapolated	0	189.12	147.069	231.17	1	1	1
All sites	392	extrapolated	0	483.43	457.979	508.881	0.998	0.996	0.999		SCR sites	392	extrapolated	0	398.469	378.969	417.969	0.999	0.998	1		MCE sites	388	extrapolated	0	189.12	147.069	231.17	1	1	1
All sites	394	extrapolated	0	483.609	458.068	509.15	0.998	0.996	0.999		SCR sites	393	extrapolated	0	398.498	378.97	418.026	0.999	0.998	1		MCE sites	390	extrapolated	0	189.12	147.069	231.17	1	1	1
All sites	395	extrapolated	0	483.697	458.111	509.284	0.998	0.997	0.999		SCR sites	395	extrapolated	0	398.555	378.972	418.138	0.999	0.998	1		MCE sites	392	extrapolated	0	189.12	147.069	231.17	1	1	1
All sites	396	extrapolated	0	483.785	458.154	509.416	0.998	0.997	0.999		SCR sites	396	extrapolated	0	398.583	378.973	418.194	0.999	0.999	1		MCE sites	394	extrapolated	0	189.12	147.069	231.17	1	1	1
All sites	397	extrapolated	0	483.872	458.197	509.548	0.998	0.997	0.999		SCR sites	397	extrapolated	0	398.611	378.974	418.249	0.999	0.999	1		MCE sites	396	extrapolated	0	189.12	147.069	231.17	1	1	1
All sites	398	extrapolated	0	483.959	458.239	509.679	0.998	0.997	0.999		SCR sites	398	extrapolated	0	398.639	378.974	418.304	0.999	0.999	1		MCE sites	398	extrapolated	0	189.12	147.069	231.17	1	1	1
All sites	400	extrapolated	0	484.13	458.321	509.938	0.998	0.997	0.999		SCR sites	400	extrapolated	0	398.694	378.975	418.412	0.999	0.999	1		MCE sites	400	extrapolated	0	189.12	147.069	231.17	1	1	1
[truncated: 6 more columns]

## Sheet: Standardized + Unidentified
All sites											SCR sites											MCE sites											Data Information																Asymptotic Diversity Estimates
Result	t	method	order	qD	qD.LCL	qD.UCL	SC	SC.LCL	SC.UCL		Result	t	method	order	qD	qD.LCL	qD.UCL	SC	SC.LCL	SC.UCL		Result	t	method	order	qD	qD.LCL	qD.UCL	SC	SC.LCL	SC.UCL		site	T	U	S.obs	SC	Q1	Q2	Q3	Q4	Q5	Q6	Q7	Q8	Q9	Q10		Site
All sites	1	interpolated	0	40.356	39.557	41.154	0.325	0.316	0.333		SCR sites	1	interpolated	0	40.942	40.127	41.757	0.339	0.33	0.347		MCE sites	1	interpolated	0	29	26.075	31.925	0.333	0.283	0.382		All sites	163	6578	325	0.9925	50	34	14	18	15	10	7	15	8	6		All sites
All sites	1	interpolated	0	40.356	39.557	41.154	0.325	0.316	0.333		SCR sites	1	interpolated	0	40.942	40.127	41.757	0.339	0.33	0.347		MCE sites	1	interpolated	0	29	26.075	31.925	0.333	0.283	0.382		SCR sites	155	6346	286	0.9961	25	28	16	17	12	8	8	14	6	7		All sites
All sites	2	interpolated	0	67.613	66.388	68.838	0.496	0.487	0.505		SCR sites	2	interpolated	0	68.022	66.783	69.262	0.513	0.504	0.522		MCE sites	1	interpolated	0	29	26.075	31.925	0.333	0.283	0.382		MCE sites	8	232	110	0.7744	58	22	13	5	4	6	1	1	0	0		All sites
All sites	3	interpolated	0	87.947	86.415	89.479	0.6	0.592	0.609		SCR sites	3	interpolated	0	87.95	86.408	89.493	0.618	0.61	0.626		MCE sites	1	interpolated	0	29	26.075	31.925	0.333	0.283	0.382																		SCR sites
All sites	4	interpolated	0	104.072	102.3	105.845	0.671	0.663	0.678		SCR sites	4	interpolated	0	103.597	101.821	105.374	0.688	0.68	0.695		MCE sites	1	interpolated	0	29	26.075	31.925	0.333	0.283	0.382																		SCR sites
All sites	5	interpolated	0	117.365	115.393	119.337	0.721	0.714	0.729		SCR sites	4	interpolated	0	103.597	101.821	105.374	0.688	0.68	0.695		MCE sites	1	interpolated	0	29	26.075	31.925	0.333	0.283	0.382																		SCR sites
All sites	5	interpolated	0	117.365	115.393	119.337	0.721	0.714	0.729		SCR sites	5	interpolated	0	116.392	114.426	118.357	0.737	0.73	0.744		MCE sites	1	interpolated	0	29	26.075	31.925	0.333	0.283	0.382																		MCE sites
All sites	6	interpolated	0	128.616	126.471	130.76	0.759	0.753	0.766		SCR sites	6	interpolated	0	127.143	125.018	129.267	0.775	0.768	0.781		MCE sites	1	interpolated	0	29	26.075	31.925	0.333	0.283	0.382																		MCE sites
All sites	7	interpolated	0	138.324	136.026	140.622	0.789	0.783	0.796		SCR sites	7	interpolated	0	136.358	134.095	138.62	0.804	0.798	0.81		MCE sites	1	interpolated	0	29	26.075	31.925	0.333	0.283	0.382																		MCE sites
All sites	8	interpolated	0	146.828	144.39	149.267	0.813	0.807	0.819		SCR sites	7	interpolated	0	136.358	134.095	138.62	0.804	0.798	0.81		MCE sites	1	interpolated	0	29	26.075	31.925	0.333	0.283	0.382
All sites	9	interpolated	0	154.37	151.801	156.939	0.833	0.827	0.838		SCR sites	8	interpolated	0	144.379	141.993	146.764	0.827	0.822	0.833		MCE sites	1	interpolated	0	29	26.075	31.925	0.333	0.283	0.382
All sites	9	interpolated	0	154.37	151.801	156.939	0.833	0.827	0.838		SCR sites	9	interpolated	0	151.449	148.952	153.946	0.846	0.841	0.852		MCE sites	1	interpolated	0	29	26.075	31.925	0.333	0.283	0.382
All sites	10	interpolated	0	161.127	158.435	163.819	0.849	0.843	0.854		SCR sites	10	interpolated	0	157.746	155.145	160.346	0.862	0.857	0.867		MCE sites	1	interpolated	0	29	26.075	31.925	0.333	0.283	0.382
All sites	11	interpolated	0	167.235	164.426	170.043	0.862	0.857	0.867		SCR sites	11	interpolated	0	163.404	160.708	166.101	0.875	0.87	0.88		MCE sites	1	interpolated	0	29	26.075	31.925	0.333	0.283	0.382
All sites	12	interpolated	0	172.797	169.876	175.718	0.874	0.869	0.879		SCR sites	11	interpolated	0	163.404	160.708	166.101	0.875	0.87	0.88		MCE sites	1	interpolated	0	29	26.075	31.925	0.333	0.283	0.382
All sites	13	interpolated	0	177.897	174.869	180.925	0.883	0.879	0.888		SCR sites	12	interpolated	0	168.53	165.742	171.317	0.886	0.881	0.89		MCE sites	1	interpolated	0	29	26.075	31.925	0.333	0.283	0.382
All sites	14	interpolated	0	182.601	179.469	185.733	0.892	0.887	0.896		SCR sites	13	interpolated	0	173.203	170.329	176.077	0.895	0.891	0.9		MCE sites	1	interpolated	0	29	26.075	31.925	0.333	0.283	0.382
All sites	14	interpolated	0	182.601	179.469	185.733	0.892	0.887	0.896		SCR sites	14	interpolated	0	177.491	174.535	180.448	0.903	0.899	0.907		MCE sites	1	interpolated	0	29	26.075	31.925	0.333	0.283	0.382
All sites	15	interpolated	0	186.962	183.73	190.195	0.899	0.895	0.904		SCR sites	14	interpolated	0	177.491	174.535	180.448	0.903	0.899	0.907		MCE sites	1	interpolated	0	29	26.075	31.925	0.333	0.283	0.382
All sites	16	interpolated	0	191.025	187.695	194.355	0.906	0.902	0.91		SCR sites	15	interpolated	0	181.446	178.411	184.482	0.91	0.907	0.914		MCE sites	1	interpolated	0	29	26.075	31.925	0.333	0.283	0.382
All sites	17	interpolated	0	194.826	191.402	198.251	0.912	0.908	0.916		SCR sites	16	interpolated	0	185.112	182	188.224	0.917	0.913	0.92		MCE sites	1	interpolated	0	29	26.075	31.925	0.333	0.283	0.382
All sites	18	interpolated	0	198.396	194.879	201.912	0.917	0.913	0.92		SCR sites	17	interpolated	0	188.525	185.34	191.71	0.922	0.919	0.926		MCE sites	1	interpolated	0	29	26.075	31.925	0.333	0.283	0.382
All sites	18	interpolated	0	198.396	194.879	201.912	0.917	0.913	0.92		SCR sites	18	interpolated	0	191.714	188.459	194.97	0.927	0.924	0.93		MCE sites	1	interpolated	0	29	26.075	31.925	0.333	0.283	0.382
All sites	19	interpolated	0	201.759	198.154	205.365	0.921	0.918	0.925		SCR sites	18	interpolated	0	191.714	188.459	194.97	0.927	0.924	0.93		MCE sites	1	interpolated	0	29	26.075	31.925	0.333	0.283	0.382
All sites	20	interpolated	0	204.939	201.246	208.632	0.925	0.922	0.929		SCR sites	19	interpolated	0	194.706	191.382	198.03	0.931	0.928	0.935		MCE sites	1	interpolated	0	29	26.075	31.925	0.333	0.283	0.382
All sites	21	interpolated	0	207.954	204.176	211.732	0.929	0.926	0.932		SCR sites	20	interpolated	0	197.522	194.132	200.911	0.935	0.932	0.938		MCE sites	1	interpolated	0	29	26.075	31.925	0.333	0.283	0.382
All sites	22	interpolated	0	210.819	206.959	214.68	0.932	0.929	0.936		SCR sites	21	interpolated	0	200.179	196.725	203.632	0.939	0.936	0.942		MCE sites	1	interpolated	0	29	26.075	31.925	0.333	0.283	0.382
All sites	22	interpolated	0	210.819	206.959	214.68	0.932	0.929	0.936		SCR sites	21	interpolated	0	200.179	196.725	203.632	0.939	0.936	0.942		MCE sites	1	interpolated	0	29	26.075	31.925	0.333	0.283	0.382
All sites	23	interpolated	0	213.549	209.608	217.491	0.935	0.932	0.939		SCR sites	22	interpolated	0	202.694	199.178	206.209	0.942	0.939	0.945		MCE sites	1	interpolated	0	29	26.075	31.925	0.333	0.283	0.382
All sites	24	interpolated	0	216.156	212.136	220.177	0.938	0.935	0.941		SCR sites	23	interpolated	0	205.08	201.505	208.655	0.945	0.942	0.947		MCE sites	1	interpolated	0	29	26.075	31.925	0.333	0.283	0.382
All sites	25	interpolated	0	218.65	214.552	222.748	0.941	0.938	0.944		SCR sites	24	interpolated	0	207.348	203.715	210.981	0.947	0.944	0.95		MCE sites	1	interpolated	0	29	26.075	31.925	0.333	0.283	0.382
All sites	26	interpolated	0	221.041	216.868	225.215	0.943	0.94	0.946		SCR sites	24	interpolated	0	207.348	203.715	210.981	0.947	0.944	0.95		MCE sites	1	interpolated	0	29	26.075	31.925	0.333	0.283	0.382
All sites	27	interpolated	0	223.336	219.089	227.584	0.945	0.942	0.948		SCR sites	25	interpolated	0	209.51	205.821	213.199	0.95	0.947	0.952		MCE sites	1	interpolated	0	29	26.075	31.925	0.333	0.283	0.382
All sites	27	interpolated	0	223.336	219.089	227.584	0.945	0.942	0.948		SCR sites	26	interpolated	0	211.574	207.83	215.318	0.952	0.949	0.954		MCE sites	2	interpolated	0	48.357	43.822	52.892	0.49	0.44	0.54
All sites	28	interpolated	0	225.544	221.224	229.863	0.947	0.944	0.95		SCR sites	27	interpolated	0	213.548	209.751	217.345	0.954	0.951	0.956		MCE sites	2	interpolated	0	48.357	43.822	52.892	0.49	0.44	0.54
All sites	29	interpolated	0	227.669	223.279	232.06	0.949	0.946	0.952		SCR sites	28	interpolated	0	215.439	211.59	219.287	0.956	0.953	0.958		MCE sites	2	interpolated	0	48.357	43.822	52.892	0.49	0.44	0.54
All sites	30	interpolated	0	229.719	225.259	234.179	0.951	0.948	0.954		SCR sites	28	interpolated	0	215.439	211.59	219.287	0.956	0.953	0.958		MCE sites	2	interpolated	0	48.357	43.822	52.892	0.49	0.44	0.54
All sites	31	interpolated	0	231.698	227.169	236.226	0.953	0.95	0.955		SCR sites	29	interpolated	0	217.253	213.354	221.151	0.957	0.955	0.96		MCE sites	2	interpolated	0	48.357	43.822	52.892	0.49	0.44	0.54
All sites	31	interpolated	0	231.698	227.169	236.226	0.953	0.95	0.955		SCR sites	30	interpolated	0	218.995	215.048	222.943	0.959	0.957	0.961		MCE sites	2	interpolated	0	48.357	43.822	52.892	0.49	0.44	0.54
All sites	32	interpolated	0	233.611	229.015	238.206	0.954	0.951	0.957		SCR sites	31	interpolated	0	220.672	216.676	224.667	0.961	0.958	0.963		MCE sites	2	interpolated	0	48.357	43.822	52.892	0.49	0.44	0.54
All sites	33	interpolated	0	235.461	230.8	240.122	0.956	0.953	0.958		SCR sites	31	interpolated	0	220.672	216.676	224.667	0.961	0.958	0.963		MCE sites	2	interpolated	0	48.357	43.822	52.892	0.49	0.44	0.54
All sites	34	interpolated	0	237.254	232.528	241.979	0.957	0.954	0.96		SCR sites	32	interpolated	0	222.286	218.244	226.327	0.962	0.96	0.964		MCE sites	2	interpolated	0	48.357	43.822	52.892	0.49	0.44	0.54
All sites	35	interpolated	0	238.992	234.203	243.781	0.958	0.956	0.961		SCR sites	33	interpolated	0	223.842	219.756	227.929	0.963	0.961	0.966		MCE sites	2	interpolated	0	48.357	43.822	52.892	0.49	0.44	0.54
All sites	35	interpolated	0	238.992	234.203	243.781	0.958	0.956	0.961		SCR sites	34	interpolated	0	225.344	221.214	229.475	0.965	0.962	0.967		MCE sites	2	interpolated	0	48.357	43.822	52.892	0.49	0.44	0.54
All sites	36	interpolated	0	240.678	235.827	245.529	0.959	0.957	0.962		SCR sites	35	interpolated	0	226.795	222.622	230.969	0.966	0.964	0.968		MCE sites	2	interpolated	0	48.357	43.822	52.892	0.49	0.44	0.54
All sites	37	interpolated	0	242.315	237.403	247.228	0.961	0.958	0.963		SCR sites	35	interpolated	0	226.795	222.622	230.969	0.966	0.964	0.968		MCE sites	2	interpolated	0	48.357	43.822	52.892	0.49	0.44	0.54
All sites	38	interpolated	0	243.907	238.933	248.88	0.962	0.959	0.964		SCR sites	36	interpolated	0	228.198	223.982	232.414	0.967	0.965	0.969		MCE sites	2	interpolated	0	48.357	43.822	52.892	0.49	0.44	0.54
All sites	39	interpolated	0	245.454	240.421	250.487	0.963	0.96	0.965		SCR sites	37	interpolated	0	229.556	225.299	233.813	0.968	0.966	0.97		MCE sites	2	interpolated	0	48.357	43.822	52.892	0.49	0.44	0.54
All sites	40	interpolated	0	246.96	241.869	252.052	0.964	0.961	0.966		SCR sites	38	interpolated	0	230.871	226.573	235.168	0.969	0.967	0.971		MCE sites	2	interpolated	0	48.357	43.822	52.892	0.49	0.44	0.54
All sites	40	interpolated	0	246.96	241.869	252.052	0.964	0.961	0.966		SCR sites	38	interpolated	0	230.871	226.573	235.168	0.969	0.967	0.971		MCE sites	2	interpolated	0	48.357	43.822	52.892	0.49	0.44	0.54
All sites	41	interpolated	0	248.427	243.278	253.576	0.965	0.962	0.967		SCR sites	39	interpolated	0	232.145	227.808	236.481	0.97	0.968	0.972		MCE sites	2	interpolated	0	48.357	43.822	52.892	0.49	0.44	0.54
All sites	42	interpolated	0	249.856	244.65	255.062	0.965	0.963	0.968		SCR sites	40	interpolated	0	233.381	229.005	237.756	0.971	0.969	0.973		MCE sites	2	interpolated	0	48.357	43.822	52.892	0.49	0.44	0.54
All sites	43	interpolated	0	251.249	245.987	256.512	0.966	0.964	0.969		SCR sites	41	interpolated	0	234.58	230.167	238.993	0.972	0.97	0.973		MCE sites	2	interpolated	0	48.357	43.822	52.892	0.49	0.44	0.54
All sites	44	interpolated	0	252.608	247.29	257.926	0.967	0.965	0.969		SCR sites	41	interpolated	0	234.58	230.167	238.993	0.972	0.97	0.973		MCE sites	2	interpolated	0	48.357	43.822	52.892	0.49	0.44	0.54
All sites	44	interpolated	0	252.608	247.29	257.926	0.967	0.965	0.969		SCR sites	42	interpolated	0	235.744	231.294	240.194	0.972	0.97	0.974		MCE sites	2	interpolated	0	48.357	43.822	52.892	0.49	0.44	0.54
All sites	45	interpolated	0	253.935	248.562	259.308	0.968	0.966	0.97		SCR sites	43	interpolated	0	236.875	232.389	241.362	0.973	0.971	0.975		MCE sites	2	interpolated	0	48.357	43.822	52.892	0.49	0.44	0.54
All sites	46	interpolated	0	255.23	249.803	260.657	0.969	0.966	0.971		SCR sites	44	interpolated	0	237.975	233.453	242.497	0.974	0.972	0.976		MCE sites	2	interpolated	0	48.357	43.822	52.892	0.49	0.44	0.54
All sites	47	interpolated	0	256.495	251.015	261.976	0.969	0.967	0.972		SCR sites	45	interpolated	0	239.045	234.488	243.602	0.975	0.973	0.976		MCE sites	2	interpolated	0	48.357	43.822	52.892	0.49	0.44	0.54
All sites	48	interpolated	0	257.732	252.199	263.265	0.97	0.968	0.972		SCR sites	45	interpolated	0	239.045	234.488	243.602	0.975	0.973	0.976		MCE sites	2	interpolated	0	48.357	43.822	52.892	0.49	0.44	0.54
All sites	48	interpolated	0	257.732	252.199	263.265	0.97	0.968	0.972		SCR sites	46	interpolated	0	240.086	235.495	244.677	0.975	0.973	0.977		MCE sites	2	interpolated	0	48.357	43.822	52.892	0.49	0.44	0.54
All sites	49	interpolated	0	258.941	253.356	264.526	0.971	0.969	0.973		SCR sites	47	interpolated	0	241.099	236.474	245.724	0.976	0.974	0.978		MCE sites	2	interpolated	0	48.357	43.822	52.892	0.49	0.44	0.54
All sites	50	interpolated	0	260.124	254.487	265.761	0.971	0.969	0.973		SCR sites	48	interpolated	0	242.086	237.428	246.744	0.977	0.975	0.978		MCE sites	2	interpolated	0	48.357	43.822	52.892	0.49	0.44	0.54
All sites	51	interpolated	0	261.282	255.594	266.969	0.972	0.97	0.974		SCR sites	48	interpolated	0	242.086	237.428	246.744	0.977	0.975	0.978		MCE sites	2	interpolated	0	48.357	43.822	52.892	0.49	0.44	0.54
All sites	52	interpolated	0	262.415	256.677	268.153	0.972	0.97	0.975		SCR sites	49	interpolated	0	243.048	238.357	247.739	0.977	0.975	0.979		MCE sites	2	interpolated	0	48.357	43.822	52.892	0.49	0.44	0.54
All sites	53	interpolated	0	263.525	257.737	269.312	0.973	0.971	0.975		SCR sites	50	interpolated	0	243.986	239.263	248.708	0.978	0.976	0.979		MCE sites	2	interpolated	0	48.357	43.822	52.892	0.49	0.44	0.54
All sites	53	interpolated	0	263.525	257.737	269.312	0.973	0.971	0.975		SCR sites	51	interpolated	0	244.9	240.146	249.654	0.978	0.977	0.98		MCE sites	2	interpolated	0	48.357	43.822	52.892	0.49	0.44	0.54
All sites	54	interpolated	0	264.612	258.775	270.449	0.974	0.972	0.976		SCR sites	52	interpolated	0	245.792	241.007	250.577	0.979	0.977	0.98		MCE sites	3	interpolated	0	63.143	57.301	68.985	0.581	0.532	0.63
All sites	55	interpolated	0	265.678	259.792	271.563	0.974	0.972	0.976		SCR sites	52	interpolated	0	245.792	241.007	250.577	0.979	0.977	0.98		MCE sites	3	interpolated	0	63.143	57.301	68.985	0.581	0.532	0.63
All sites	56	interpolated	0	266.722	260.788	272.656	0.975	0.973	0.977		SCR sites	53	interpolated	0	246.662	241.846	251.478	0.979	0.978	0.981		MCE sites	3	interpolated	0	63.143	57.301	68.985	0.581	0.532	0.63
All sites	57	interpolated	0	267.747	261.765	273.728	0.975	0.973	0.977		SCR sites	54	interpolated	0	247.512	242.666	252.358	0.98	0.978	0.981		MCE sites	3	interpolated	0	63.143	57.301	68.985	0.581	0.532	0.63
All sites	57	interpolated	0	267.747	261.765	273.728	0.975	0.973	0.977		SCR sites	55	interpolated	0	248.342	243.466	253.218	0.98	0.979	0.982		MCE sites	3	interpolated	0	63.143	57.301	68.985	0.581	0.532	0.63
All sites	58	interpolated	0	268.752	262.723	274.781	0.976	0.974	0.977		SCR sites	55	interpolated	0	248.342	243.466	253.218	0.98	0.979	0.982		MCE sites	3	interpolated	0	63.143	57.301	68.985	0.581	0.532	0.63
All sites	59	interpolated	0	269.738	263.662	275.814	0.976	0.974	0.978		SCR sites	56	interpolated	0	249.153	244.248	254.058	0.981	0.979	0.982		MCE sites	3	interpolated	0	63.143	57.301	68.985	0.581	0.532	0.63
All sites	60	interpolated	0	270.706	264.584	276.828	0.976	0.975	0.978		SCR sites	57	interpolated	0	249.945	245.011	254.88	0.981	0.979	0.983		MCE sites	3	interpolated	0	63.143	57.301	68.985	0.581	0.532	0.63
All sites	61	interpolated	0	271.656	265.488	277.824	0.977	0.975	0.979		SCR sites	58	interpolated	0	250.72	245.757	255.683	0.982	0.98	0.983		MCE sites	3	interpolated	0	63.143	57.301	68.985	0.581	0.532	0.63
All sites	61	interpolated	0	271.656	265.488	277.824	0.977	0.975	0.979		SCR sites	58	interpolated	0	250.72	245.757	255.683	0.982	0.98	0.983		MCE sites	3	interpolated	0	63.143	57.301	68.985	0.581	0.532	0.63
All sites	62	interpolated	0	272.59	266.377	278.803	0.977	0.975	0.979		SCR sites	59	interpolated	0	251.477	246.486	256.468	0.982	0.98	0.983		MCE sites	3	interpolated	0	63.143	57.301	68.985	0.581	0.532	0.63
All sites	63	interpolated	0	273.507	267.249	279.765	0.978	0.976	0.98		SCR sites	60	interpolated	0	252.218	247.199	257.237	0.982	0.981	0.984		MCE sites	3	interpolated	0	63.143	57.301	68.985	0.581	0.532	0.63
All sites	64	interpolated	0	274.408	268.105	280.711	0.978	0.976	0.98		SCR sites	61	interpolated	0	252.942	247.896	257.989	0.983	0.981	0.984		MCE sites	3	interpolated	0	63.143	57.301	68.985	0.581	0.532	0.63
All sites	65	interpolated	0	275.294	268.947	281.641	0.978	0.977	0.98		SCR sites	62	interpolated	0	253.652	248.578	258.725	0.983	0.982	0.985		MCE sites	3	interpolated	0	63.143	57.301	68.985	0.581	0.532	0.63
All sites	66	interpolated	0	276.165	269.774	282.556	0.979	0.977	0.981		SCR sites	62	interpolated	0	253.652	248.578	258.725	0.983	0.982	0.985		MCE sites	3	interpolated	0	63.143	57.301	68.985	0.581	0.532	0.63
All sites	66	interpolated	0	276.165	269.774	282.556	0.979	0.977	0.981		SCR sites	63	interpolated	0	254.346	249.245	259.446	0.983	0.982	0.985		MCE sites	3	interpolated	0	63.143	57.301	68.985	0.581	0.532	0.63
All sites	67	interpolated	0	277.021	270.587	283.456	0.979	0.977	0.981		SCR sites	64	interpolated	0	255.025	249.899	260.152	0.984	0.982	0.985		MCE sites	3	interpolated	0	63.143	57.301	68.985	0.581	0.532	0.63
All sites	68	interpolated	0	277.864	271.386	284.341	0.979	0.978	0.981		SCR sites	65	interpolated	0	255.691	250.538	260.844	0.984	0.983	0.986		MCE sites	3	interpolated	0	63.143	57.301	68.985	0.581	0.532	0.63
All sites	69	interpolated	0	278.693	272.172	285.213	0.98	0.978	0.982		SCR sites	65	interpolated	0	255.691	250.538	260.844	0.984	0.983	0.986		MCE sites	3	interpolated	0	63.143	57.301	68.985	0.581	0.532	0.63
All sites	70	interpolated	0	279.508	272.946	286.071	0.98	0.978	0.982		SCR sites	66	interpolated	0	256.343	251.164	261.522	0.984	0.983	0.986		MCE sites	3	interpolated	0	63.143	57.301	68.985	0.581	0.532	0.63
All sites	70	interpolated	0	279.508	272.946	286.071	0.98	0.978	0.982		SCR sites	67	interpolated	0	256.981	251.777	262.186	0.985	0.983	0.986		MCE sites	3	interpolated	0	63.143	57.301	68.985	0.581	0.532	0.63
All sites	71	interpolated	0	280.311	273.707	286.916	0.98	0.979	0.982		SCR sites	68	interpolated	0	257.607	252.377	262.838	0.985	0.984	0.986		MCE sites	3	interpolated	0	63.143	57.301	68.985	0.581	0.532	0.63
All sites	72	interpolated	0	281.102	274.455	287.748	0.981	0.979	0.982		SCR sites	69	interpolated	0	258.221	252.966	263.476	0.985	0.984	0.987		MCE sites	3	interpolated	0	63.143	57.301	68.985	0.581	0.532	0.63
All sites	73	interpolated	0	281.88	275.192	288.568	0.981	0.979	0.983		SCR sites	69	interpolated	0	258.221	252.966	263.476	0.985	0.984	0.987		MCE sites	3	interpolated	0	63.143	57.301	68.985	0.581	0.532	0.63
All sites	74	interpolated	0	282.647	275.918	289.375	0.981	0.98	0.983		SCR sites	70	interpolated	0	258.823	253.542	264.103	0.986	0.984	0.987		MCE sites	3	interpolated	0	63.143	57.301	68.985	0.581	0.532	0.63
All sites	74	interpolated	0	282.647	275.918	289.375	0.981	0.98	0.983		SCR sites	71	interpolated	0	259.412	254.108	264.717	0.986	0.984	0.987		MCE sites	3	interpolated	0	63.143	57.301	68.985	0.581	0.532	0.63
All sites	75	interpolated	0	283.402	276.633	290.171	0.982	0.98	0.983		SCR sites	72	interpolated	0	259.991	254.662	265.32	0.986	0.985	0.988		MCE sites	3	interpolated	0	63.143	57.301	68.985	0.581	0.532	0.63
All sites	76	interpolated	0	284.146	277.336	290.956	0.982	0.98	0.984		SCR sites	72	interpolated	0	259.991	254.662	265.32	0.986	0.985	0.988		MCE sites	3	interpolated	0	63.143	57.301	68.985	0.581	0.532	0.63
All sites	77	interpolated	0	284.88	278.03	291.729	0.982	0.98	0.984		SCR sites	73	interpolated	0	260.559	255.205	265.912	0.986	0.985	0.988		MCE sites	3	interpolated	0	63.143	57.301	68.985	0.581	0.532	0.63
All sites	78	interpolated	0	285.602	278.713	292.492	0.982	0.981	0.984		SCR sites	74	interpolated	0	261.115	255.738	266.493	0.987	0.985	0.988		MCE sites	3	interpolated	0	63.143	57.301	68.985	0.581	0.532	0.63
All sites	79	interpolated	0	286.315	279.386	293.244	0.983	0.981	0.984		SCR sites	75	interpolated	0	261.662	256.26	267.063	0.987	0.986	0.988		MCE sites	3	interpolated	0	63.143	57.301	68.985	0.581	0.532	0.63
All sites	79	interpolated	0	286.315	279.386	293.244	0.983	0.981	0.984		SCR sites	75	interpolated	0	261.662	256.26	267.063	0.987	0.986	0.988		MCE sites	3	interpolated	0	63.143	57.301	68.985	0.581	0.532	0.63
All sites	80	interpolated	0	287.018	280.049	293.986	0.983	0.981	0.984		SCR sites	76	interpolated	0	262.198	256.773	267.623	0.987	0.986	0.989		MCE sites	3	interpolated	0	63.143	57.301	68.985	0.581	0.532	0.63
All sites	81	interpolated	0	287.711	280.704	294.718	0.983	0.981	0.985		SCR sites	77	interpolated	0	262.725	257.276	268.173	0.987	0.986	0.989		MCE sites	4	interpolated	0	75.286	68.315	82.257	0.642	0.594	0.69
All sites	82	interpolated	0	288.395	281.348	295.441	0.983	0.982	0.985		SCR sites	78	interpolated	0	263.242	257.77	268.714	0.988	0.986	0.989		MCE sites	4	interpolated	0	75.286	68.315	82.257	0.642	0.594	0.69
All sites	83	interpolated	0	289.069	281.984	296.154	0.984	0.982	0.985		SCR sites	79	interpolated	0	263.749	258.254	269.244	0.988	0.986	0.989		MCE sites	4	interpolated	0	75.286	68.315	82.257	0.642	0.594	0.69
All sites	83	interpolated	0	289.069	281.984	296.154	0.984	0.982	0.985		SCR sites	79	interpolated	0	263.749	258.254	269.244	0.988	0.986	0.989		MCE sites	4	interpolated	0	75.286	68.315	82.257	0.642	0.594	0.69
All sites	84	interpolated	0	289.734	282.612	296.857	0.984	0.982	0.985		SCR sites	80	interpolated	0	264.248	258.73	269.766	0.988	0.987	0.989		MCE sites	4	interpolated	0	75.286	68.315	82.257	0.642	0.594	0.69
All sites	85	interpolated	0	290.391	283.23	297.552	0.984	0.982	0.986		SCR sites	81	interpolated	0	264.738	259.197	270.278	0.988	0.987	0.99		MCE sites	4	interpolated	0	75.286	68.315	82.257	0.642	0.594	0.69
All sites	86	interpolated	0	291.039	283.841	298.238	0.984	0.983	0.986		SCR sites	82	interpolated	0	265.219	259.655	270.782	0.988	0.987	0.99		MCE sites	4	interpolated	0	75.286	68.315	82.257	0.642	0.594	0.69
All sites	87	interpolated	0	291.679	284.443	298.915	0.984	0.983	0.986		SCR sites	82	interpolated	0	265.219	259.655	270.782	0.988	0.987	0.99		MCE sites	4	interpolated	0	75.286	68.315	82.257	0.642	0.594	0.69
All sites	88	interpolated	0	292.311	285.038	299.584	0.985	0.983	0.986		SCR sites	83	interpolated	0	265.691	260.105	271.278	0.989	0.987	0.99		MCE sites	4	interpolated	0	75.286	68.315	82.257	0.642	0.594	0.69
All sites	88	interpolated	0	292.311	285.038	299.584	0.985	0.983	0.986		SCR sites	84	interpolated	0	266.156	260.548	271.765	0.989	0.988	0.99		MCE sites	4	interpolated	0	75.286	68.315	82.257	0.642	0.594	0.69
All sites	89	interpolated	0	292.935	285.625	300.245	0.985	0.983	0.986		SCR sites	85	interpolated	0	266.613	260.982	272.243	0.989	0.988	0.99		MCE sites	4	interpolated	0	75.286	68.315	82.257	0.642	0.594	0.69
All sites	90	interpolated	0	293.551	286.204	300.898	0.985	0.983	0.987		SCR sites	86	interpolated	0	267.062	261.409	272.714	0.989	0.988	0.991		MCE sites	4	interpolated	0	75.286	68.315	82.257	0.642	0.594	0.69
All sites	91	interpolated	0	294.159	286.776	301.543	0.985	0.984	0.987		SCR sites	86	interpolated	0	267.062	261.409	272.714	0.989	0.988	0.991		MCE sites	4	interpolated	0	75.286	68.315	82.257	0.642	0.594	0.69
All sites	92	interpolated	0	294.761	287.34	302.181	0.985	0.984	0.987		SCR sites	87	interpolated	0	267.503	261.828	273.178	0.989	0.988	0.991		MCE sites	4	interpolated	0	75.286	68.315	82.257	0.642	0.594	0.69
All sites	92	interpolated	0	294.761	287.34	302.181	0.985	0.984	0.987		SCR sites	88	interpolated	0	267.937	262.24	273.634	0.99	0.988	0.991		MCE sites	4	interpolated	0	75.286	68.315	82.257	0.642	0.594	0.69
All sites	93	interpolated	0	295.355	287.898	302.811	0.985	0.984	0.987		SCR sites	89	interpolated	0	268.363	262.645	274.082	0.99	0.988	0.991		MCE sites	4	interpolated	0	75.286	68.315	82.257	0.642	0.594	0.69
All sites	94	interpolated	0	295.941	288.449	303.434	0.986	0.984	0.987		SCR sites	89	interpolated	0	268.363	262.645	274.082	0.99	0.988	0.991		MCE sites	4	interpolated	0	75.286	68.315	82.257	0.642	0.594	0.69
All sites	95	interpolated	0	296.521	288.993	304.05	0.986	0.984	0.987		SCR sites	90	interpolated	0	268.783	263.043	274.523	0.99	0.989	0.991		MCE sites	4	interpolated	0	75.286	68.315	82.257	0.642	0.594	0.69
All sites	96	interpolated	0	297.095	289.53	304.659	0.986	0.984	0.988		SCR sites	91	interpolated	0	269.196	263.434	274.958	0.99	0.989	0.991		MCE sites	4	interpolated	0	75.286	68.315	82.257	0.642	0.594	0.69
All sites	96	interpolated	0	297.095	289.53	304.659	0.986	0.984	0.988		SCR sites	92	interpolated	0	269.602	263.818	275.385	0.99	0.989	0.992		MCE sites	4	interpolated	0	75.286	68.315	82.257	0.642	0.594	0.69
All sites	97	interpolated	0	297.661	290.061	305.261	0.986	0.985	0.988		SCR sites	92	interpolated	0	269.602	263.818	275.385	0.99	0.989	0.992		MCE sites	4	interpolated	0	75.286	68.315	82.257	0.642	0.594	0.69
All sites	98	interpolated	0	298.221	290.586	305.856	0.986	0.985	0.988		SCR sites	93	interpolated	0	270.001	264.196	275.806	0.99	0.989	0.992		MCE sites	4	interpolated	0	75.286	68.315	82.257	0.642	0.594	0.69
All sites	99	interpolated	0	298.775	291.105	306.445	0.986	0.985	0.988		SCR sites	94	interpolated	0	270.394	264.568	276.22	0.991	0.989	0.992		MCE sites	4	interpolated	0	75.286	68.315	82.257	0.642	0.594	0.69
All sites	100	interpolated	0	299.323	291.617	307.028	0.987	0.985	0.988		SCR sites	95	interpolated	0	270.781	264.933	276.628	0.991	0.989	0.992		MCE sites	4	interpolated	0	75.286	68.315	82.257	0.642	0.594	0.69
All sites	101	interpolated	0	299.864	292.124	307.605	0.987	0.985	0.988		SCR sites	96	interpolated	0	271.161	265.293	277.03	0.991	0.99	0.992		MCE sites	4	interpolated	0	75.286	68.315	82.257	0.642	0.594	0.69
All sites	101	interpolated	0	299.864	292.124	307.605	0.987	0.985	0.988		SCR sites	96	interpolated	0	271.161	265.293	277.03	0.991	0.99	0.992		MCE sites	4	interpolated	0	75.286	68.315	82.257	0.642	0.594	0.69
All sites	102	interpolated	0	300.4	292.625	308.175	0.987	0.985	0.988		SCR sites	97	interpolated	0	271.536	265.646	277.426	0.991	0.99	0.992		MCE sites	4	interpolated	0	75.286	68.315	82.257	0.642	0.594	0.69
All sites	103	interpolated	0	300.93	293.12	308.739	0.987	0.985	0.989		SCR sites	98	interpolated	0	271.904	265.994	277.815	0.991	0.99	0.992		MCE sites	4	interpolated	0	75.286	68.315	82.257	0.642	0.594	0.69
All sites	104	interpolated	0	301.454	293.609	309.298	0.987	0.986	0.989		SCR sites	99	interpolated	0	272.267	266.335	278.199	0.991	0.99	0.993		MCE sites	4	interpolated	0	75.286	68.315	82.257	0.642	0.594	0.69
All sites	105	interpolated	0	301.972	294.093	309.851	0.987	0.986	0.989		SCR sites	99	interpolated	0	272.267	266.335	278.199	0.991	0.99	0.993		MCE sites	4	interpolated	0	75.286	68.315	82.257	0.642	0.594	0.69
All sites	105	interpolated	0	301.972	294.093	309.851	0.987	0.986	0.989		SCR sites	100	interpolated	0	272.625	266.672	278.577	0.991	0.99	0.993		MCE sites	4	interpolated	0	75.286	68.315	82.257	0.642	0.594	0.69
All sites	106	interpolated	0	302.485	294.572	310.398	0.987	0.986	0.989		SCR sites	101	interpolated	0	272.976	267.003	278.95	0.992	0.99	0.993		MCE sites	4	interpolated	0	75.286	68.315	82.257	0.642	0.594	0.69
All sites	107	interpolated	0	302.993	295.046	310.94	0.988	0.986	0.989		SCR sites	102	interpolated	0	273.323	267.328	279.317	0.992	0.99	0.993		MCE sites	4	interpolated	0	75.286	68.315	82.257	0.642	0.594	0.69
All sites	108	interpolated	0	303.495	295.514	311.476	0.988	0.986	0.989		SCR sites	103	interpolated	0	273.663	267.648	279.679	0.992	0.991	0.993		MCE sites	5	interpolated	0	85.661	77.672	93.649	0.688	0.639	0.736
All sites	109	interpolated	0	303.992	295.977	312.007	0.988	0.986	0.989		SCR sites	103	interpolated	0	273.663	267.648	279.679	0.992	0.991	0.993		MCE sites	5	interpolated	0	85.661	77.672	93.649	0.688	0.639	0.736
All sites	109	interpolated	0	303.992	295.977	312.007	0.988	0.986	0.989		SCR sites	104	interpolated	0	273.999	267.963	280.035	0.992	0.991	0.993		MCE sites	5	interpolated	0	85.661	77.672	93.649	0.688	0.639	0.736
All sites	110	interpolated	0	304.484	296.435	312.533	0.988	0.986	0.989		SCR sites	105	interpolated	0	274.33	268.273	280.387	0.992	0.991	0.993		MCE sites	5	interpolated	0	85.661	77.672	93.649	0.688	0.639	0.736
All sites	111	interpolated	0	304.971	296.888	313.053	0.988	0.987	0.99		SCR sites	106	interpolated	0	274.656	268.578	280.733	0.992	0.991	0.993		MCE sites	5	interpolated	0	85.661	77.672	93.649	0.688	0.639	0.736
All sites	112	interpolated	0	305.453	297.337	313.569	0.988	0.987	0.99		SCR sites	106	interpolated	0	274.656	268.578	280.733	0.992	0.991	0.993		MCE sites	5	interpolated	0	85.661	77.672	93.649	0.688	0.639	0.736
All sites	113	interpolated	0	305.93	297.781	314.08	0.988	0.987	0.99		SCR sites	107	interpolated	0	274.977	268.878	281.075	0.992	0.991	0.994		MCE sites	5	interpolated	0	85.661	77.672	93.649	0.688	0.639	0.736
All sites	114	interpolated	0	306.403	298.22	314.586	0.988	0.987	0.99		SCR sites	108	interpolated	0	275.293	269.174	281.412	0.992	0.991	0.994		MCE sites	5	interpolated	0	85.661	77.672	93.649	0.688	0.639	0.736
All sites	114	interpolated	0	306.403	298.22	314.586	0.988	0.987	0.99		SCR sites	109	interpolated	0	275.604	269.464	281.744	0.993	0.991	0.994		MCE sites	5	interpolated	0	85.661	77.672	93.649	0.688	0.639	0.736
All sites	115	interpolated	0	306.871	298.654	315.087	0.989	0.987	0.99		SCR sites	109	interpolated	0	275.604	269.464	281.744	0.993	0.991	0.994		MCE sites	5	interpolated	0	85.661	77.672	93.649	0.688	0.639	0.736
All sites	116	interpolated	0	307.334	299.084	315.584	0.989	0.987	0.99		SCR sites	110	interpolated	0	275.911	269.75	282.071	0.993	0.991	0.994		MCE sites	5	interpolated	0	85.661	77.672	93.649	0.688	0.639	0.736
All sites	117	interpolated	0	307.793	299.51	316.076	0.989	0.987	0.99		SCR sites	111	interpolated	0	276.213	270.032	282.394	0.993	0.991	0.994		MCE sites	5	interpolated	0	85.661	77.672	93.649	0.688	0.639	0.736
All sites	118	interpolated	0	308.247	299.931	316.563	0.989	0.987	0.99		SCR sites	112	interpolated	0	276.511	270.309	282.712	0.993	0.992	0.994		MCE sites	5	interpolated	0	85.661	77.672	93.649	0.688	0.639	0.736
All sites	118	interpolated	0	308.247	299.931	316.563	0.989	0.987	0.99		SCR sites	113	interpolated	0	276.804	270.582	283.026	0.993	0.992	0.994		MCE sites	5	interpolated	0	85.661	77.672	93.649	0.688	0.639	0.736
All sites	119	interpolated	0	308.697	300.348	317.046	0.989	0.987	0.99		SCR sites	113	interpolated	0	276.804	270.582	283.026	0.993	0.992	0.994		MCE sites	5	interpolated	0	85.661	77.672	93.649	0.688	0.639	0.736
All sites	120	interpolated	0	309.143	300.761	317.525	0.989	0.988	0.991		SCR sites	114	interpolated	0	277.093	270.85	283.336	0.993	0.992	0.994		MCE sites	5	interpolated	0	85.661	77.672	93.649	0.688	0.639	0.736
All sites	121	interpolated	0	309.585	301.169	318	0.989	0.988	0.991		SCR sites	115	interpolated	0	277.378	271.114	283.642	0.993	0.992	0.994		MCE sites	5	interpolated	0	85.661	77.672	93.649	0.688	0.639	0.736
All sites	122	interpolated	0	310.022	301.574	318.47	0.989	0.988	0.991		SCR sites	116	interpolated	0	277.659	271.374	283.943	0.993	0.992	0.994		MCE sites	5	interpolated	0	85.661	77.672	93.649	0.688	0.639	0.736
All sites	122	interpolated	0	310.022	301.574	318.47	0.989	0.988	0.991		SCR sites	116	interpolated	0	277.659	271.374	283.943	0.993	0.992	0.994		MCE sites	5	interpolated	0	85.661	77.672	93.649	0.688	0.639	0.736
All sites	123	interpolated	0	310.455	301.974	318.936	0.989	0.988	0.991		SCR sites	117	interpolated	0	277.935	271.63	284.24	0.993	0.992	0.995		MCE sites	5	interpolated	0	85.661	77.672	93.649	0.688	0.639	0.736
All sites	124	interpolated	0	310.885	302.371	319.398	0.989	0.988	0.991		SCR sites	118	interpolated	0	278.208	271.882	284.534	0.993	0.992	0.995		MCE sites	5	interpolated	0	85.661	77.672	93.649	0.688	0.639	0.736
All sites	125	interpolated	0	311.31	302.763	319.857	0.99	0.988	0.991		SCR sites	119	interpolated	0	278.477	272.13	284.823	0.994	0.992	0.995		MCE sites	5	interpolated	0	85.661	77.672	93.649	0.688	0.639	0.736
All sites	126	interpolated	0	311.731	303.152	320.311	0.99	0.988	0.991		SCR sites	120	interpolated	0	278.742	272.375	285.109	0.994	0.992	0.995		MCE sites	5	interpolated	0	85.661	77.672	93.649	0.688	0.639	0.736
All sites	127	interpolated	0	312.149	303.537	320.761	0.99	0.988	0.991		SCR sites	120	interpolated	0	278.742	272.375	285.109	0.994	0.992	0.995		MCE sites	5	interpolated	0	85.661	77.672	93.649	0.688	0.639	0.736
All sites	127	interpolated	0	312.149	303.537	320.761	0.99	0.988	0.991		SCR sites	121	interpolated	0	279.003	272.615	285.391	0.994	0.992	0.995		MCE sites	5	interpolated	0	85.661	77.672	93.649	0.688	0.639	0.736
All sites	128	interpolated	0	312.563	303.918	321.208	0.99	0.988	0.991		SCR sites	122	interpolated	0	279.261	272.852	285.669	0.994	0.993	0.995		MCE sites	5	interpolated	0	85.661	77.672	93.649	0.688	0.639	0.736
All sites	129	interpolated	0	312.973	304.295	321.651	0.99	0.988	0.991		SCR sites	123	interpolated	0	279.514	273.085	285.944	0.994	0.993	0.995		MCE sites	5	interpolated	0	85.661	77.672	93.649	0.688	0.639	0.736
All sites	130	interpolated	0	313.379	304.669	322.09	0.99	0.988	0.992		SCR sites	123	interpolated	0	279.514	273.085	285.944	0.994	0.993	0.995		MCE sites	5	interpolated	0	85.661	77.672	93.649	0.688	0.639	0.736
All sites	131	interpolated	0	313.782	305.039	322.525	0.99	0.989	0.992		SCR sites	124	interpolated	0	279.764	273.314	286.215	0.994	0.993	0.995		MCE sites	5	interpolated	0	85.661	77.672	93.649	0.688	0.639	0.736
All sites	131	interpolated	0	313.782	305.039	322.525	0.99	0.989	0.992		SCR sites	125	interpolated	0	280.011	273.539	286.483	0.994	0.993	0.995		MCE sites	5	interpolated	0	85.661	77.672	93.649	0.688	0.639	0.736
All sites	132	interpolated	0	314.181	305.405	322.957	0.99	0.989	0.992		SCR sites	126	interpolated	0	280.254	273.762	286.747	0.994	0.993	0.995		MCE sites	5	interpolated	0	85.661	77.672	93.649	0.688	0.639	0.736
All sites	133	interpolated	0	314.577	305.768	323.386	0.99	0.989	0.992		SCR sites	126	interpolated	0	280.254	273.762	286.747	0.994	0.993	0.995		MCE sites	5	interpolated	0	85.661	77.672	93.649	0.688	0.639	0.736
All sites	134	interpolated	0	314.969	306.128	323.811	0.99	0.989	0.992		SCR sites	127	interpolated	0	280.494	273.98	287.008	0.994	0.993	0.995		MCE sites	5	interpolated	0	85.661	77.672	93.649	0.688	0.639	0.736
All sites	135	interpolated	0	315.358	306.484	324.232	0.99	0.989	0.992		SCR sites	128	interpolated	0	280.73	274.196	287.265	0.994	0.993	0.996		MCE sites	6	interpolated	0	94.714	85.773	103.656	0.723	0.673	0.772
All sites	135	interpolated	0	315.358	306.484	324.232	0.99	0.989	0.992		SCR sites	129	interpolated	0	280.963	274.407	287.519	0.994	0.993	0.996		MCE sites	6	interpolated	0	94.714	85.773	103.656	0.723	0.673	0.772
All sites	136	interpolated	0	315.743	306.837	324.65	0.991	0.989	0.992		SCR sites	130	interpolated	0	281.193	274.616	287.77	0.994	0.993	0.996		MCE sites	6	interpolated	0	94.714	85.773	103.656	0.723	0.673	0.772
All sites	137	interpolated	0	316.126	307.186	325.065	0.991	0.989	0.992		SCR sites	130	interpolated	0	281.193	274.616	287.77	0.994	0.993	0.996		MCE sites	6	interpolated	0	94.714	85.773	103.656	0.723	0.673	0.772
All sites	138	interpolated	0	316.504	307.532	325.476	0.991	0.989	0.992		SCR sites	131	interpolated	0	281.42	274.821	288.018	0.995	0.993	0.996		MCE sites	6	interpolated	0	94.714	85.773	103.656	0.723	0.673	0.772
All sites	139	interpolated	0	316.88	307.875	325.885	0.991	0.989	0.992		SCR sites	132	interpolated	0	281.643	275.023	288.263	0.995	0.993	0.996		MCE sites	6	interpolated	0	94.714	85.773	103.656	0.723	0.673	0.772
All sites	140	interpolated	0	317.252	308.214	326.29	0.991	0.989	0.992		SCR sites	133	interpolated	0	281.863	275.222	288.505	0.995	0.993	0.996		MCE sites	6	interpolated	0	94.714	85.773	103.656	0.723	0.673	0.772
All sites	140	interpolated	0	317.252	308.214	326.29	0.991	0.989	0.992		SCR sites	133	interpolated	0	281.863	275.222	288.505	0.995	0.993	0.996		MCE sites	6	interpolated	0	94.714	85.773	103.656	0.723	0.673	0.772
All sites	141	interpolated	0	317.621	308.551	326.692	0.991	0.989	0.992		SCR sites	134	interpolated	0	282.08	275.418	288.743	0.995	0.994	0.996		MCE sites	6	interpolated	0	94.714	85.773	103.656	0.723	0.673	0.772
All sites	142	interpolated	0	317.987	308.884	327.091	0.991	0.989	0.993		SCR sites	135	interpolated	0	282.295	275.61	288.979	0.995	0.994	0.996		MCE sites	6	interpolated	0	94.714	85.773	103.656	0.723	0.673	0.772
All sites	143	interpolated	0	318.35	309.213	327.486	0.991	0.99	0.993		SCR sites	136	interpolated	0	282.506	275.8	289.212	0.995	0.994	0.996		MCE sites	6	interpolated	0	94.714	85.773	103.656	0.723	0.673	0.772
All sites	144	interpolated	0	318.71	309.54	327.879	0.991	0.99	0.993		SCR sites	137	interpolated	0	282.714	275.986	289.442	0.995	0.994	0.996		MCE sites	6	interpolated	0	94.714	85.773	103.656	0.723	0.673	0.772
All sites	144	interpolated	0	318.71	309.54	327.879	0.991	0.99	0.993		SCR sites	137	interpolated	0	282.714	275.986	289.442	0.995	0.994	0.996		MCE sites	6	interpolated	0	94.714	85.773	103.656	0.723	0.673	0.772
All sites	145	interpolated	0	319.066	309.864	328.269	0.991	0.99	0.993		SCR sites	138	interpolated	0	282.919	276.169	289.669	0.995	0.994	0.996		MCE sites	6	interpolated	0	94.714	85.773	103.656	0.723	0.673	0.772
All sites	146	interpolated	0	319.42	310.185	328.655	0.991	0.99	0.993		SCR sites	139	interpolated	0	283.122	276.35	289.894	0.995	0.994	0.996		MCE sites	6	interpolated	0	94.714	85.773	103.656	0.723	0.673	0.772
All sites	147	interpolated	0	319.771	310.502	329.039	0.991	0.99	0.993		SCR sites	140	interpolated	0	283.321	276.527	290.115	0.995	0.994	0.996		MCE sites	6	interpolated	0	94.714	85.773	103.656	0.723	0.673	0.772
All sites	148	interpolated	0	320.118	310.817	329.42	0.991	0.99	0.993		SCR sites	140	interpolated	0	283.321	276.527	290.115	0.995	0.994	0.996		MCE sites	6	interpolated	0	94.714	85.773	103.656	0.723	0.673	0.772
All sites	148	interpolated	0	320.118	310.817	329.42	0.991	0.99	0.993		SCR sites	141	interpolated	0	283.518	276.702	290.334	0.995	0.994	0.997		MCE sites	6	interpolated	0	94.714	85.773	103.656	0.723	0.673	0.772
All sites	149	interpolated	0	320.463	311.128	329.798	0.992	0.99	0.993		SCR sites	142	interpolated	0	283.712	276.874	290.551	0.995	0.994	0.997		MCE sites	6	interpolated	0	94.714	85.773	103.656	0.723	0.673	0.772
All sites	150	interpolated	0	320.805	311.437	330.173	0.992	0.99	0.993		SCR sites	143	interpolated	0	283.904	277.043	290.764	0.995	0.994	0.997		MCE sites	6	interpolated	0	94.714	85.773	103.656	0.723	0.673	0.772
All sites	151	interpolated	0	321.144	311.743	330.546	0.992	0.99	0.993		SCR sites	143	interpolated	0	283.904	277.043	290.764	0.995	0.994	0.997		MCE sites	6	interpolated	0	94.714	85.773	103.656	0.723	0.673	0.772
All sites	152	interpolated	0	321.481	312.046	330.916	0.992	0.99	0.993		SCR sites	144	interpolated	0	284.092	277.209	290.976	0.995	0.994	0.997		MCE sites	6	interpolated	0	94.714	85.773	103.656	0.723	0.673	0.772
All sites	153	interpolated	0	321.814	312.346	331.283	0.992	0.99	0.993		SCR sites	145	interpolated	0	284.278	277.372	291.184	0.996	0.994	0.997		MCE sites	6	interpolated	0	94.714	85.773	103.656	0.723	0.673	0.772
All sites	153	interpolated	0	321.814	312.346	331.283	0.992	0.99	0.993		SCR sites	146	interpolated	0	284.462	277.533	291.39	0.996	0.994	0.997		MCE sites	6	interpolated	0	94.714	85.773	103.656	0.723	0.673	0.772
All sites	154	interpolated	0	322.145	312.643	331.647	0.992	0.99	0.993		SCR sites	147	interpolated	0	284.642	277.691	291.594	0.996	0.994	0.997		MCE sites	6	interpolated	0	94.714	85.773	103.656	0.723	0.673	0.772
All sites	155	interpolated	0	322.473	312.937	332.009	0.992	0.99	0.994		SCR sites	147	interpolated	0	284.642	277.691	291.594	0.996	0.994	0.997		MCE sites	6	interpolated	0	94.714	85.773	103.656	0.723	0.673	0.772
All sites	156	interpolated	0	322.798	313.228	332.368	0.992	0.99	0.994		SCR sites	148	interpolated	0	284.821	277.846	291.795	0.996	0.994	0.997		MCE sites	6	interpolated	0	94.714	85.773	103.656	0.723	0.673	0.772
All sites	157	interpolated	0	323.12	313.517	332.724	0.992	0.99	0.994		SCR sites	149	interpolated	0	284.997	277.999	291.994	0.996	0.994	0.997		MCE sites	6	interpolated	0	94.714	85.773	103.656	0.723	0.673	0.772
All sites	157	interpolated	0	323.12	313.517	332.724	0.992	0.99	0.994		SCR sites	150	interpolated	0	285.17	278.149	292.191	0.996	0.995	0.997		MCE sites	6	interpolated	0	94.714	85.773	103.656	0.723	0.673	0.772
All sites	158	interpolated	0	323.44	313.803	333.078	0.992	0.991	0.994		SCR sites	150	interpolated	0	285.17	278.149	292.191	0.996	0.995	0.997		MCE sites	6	interpolated	0	94.714	85.773	103.656	0.723	0.673	0.772
All sites	159	interpolated	0	323.757	314.086	333.429	0.992	0.991	0.994		SCR sites	151	interpolated	0	285.341	278.296	292.385	0.996	0.995	0.997		MCE sites	6	interpolated	0	94.714	85.773	103.656	0.723	0.673	0.772
All sites	160	interpolated	0	324.072	314.366	333.778	0.992	0.991	0.994		SCR sites	152	interpolated	0	285.509	278.441	292.577	0.996	0.995	0.997		MCE sites	6	interpolated	0	94.714	85.773	103.656	0.723	0.673	0.772
All sites	161	interpolated	0	324.384	314.644	334.124	0.992	0.991	0.994		SCR sites	153	interpolated	0	285.675	278.583	292.767	0.996	0.995	0.997		MCE sites	6	interpolated	0	94.714	85.773	103.656	0.723	0.673	0.772
All sites	162	interpolated	0	324.693	314.919	334.468	0.992	0.991	0.994		SCR sites	154	interpolated	0	285.839	278.723	292.954	0.996	0.995	0.997		MCE sites	7	interpolated	0	102.75	92.883	112.617	0.75	0.699	0.801
All sites	163	observed	0	325	315.191	334.809	0.992	0.991	0.994		SCR sites	155	observed	0	286	278.86	293.14	0.996	0.995	0.997		MCE sites	8	observed	0	110	99.201	120.799	0.774	0.721	0.828
All sites	164	extrapolated	0	325.304	315.46	335.148	0.993	0.991	0.994		SCR sites	156	extrapolated	0	286.159	278.995	293.323	0.996	0.995	0.997		MCE sites	9	extrapolated	0	116.541	104.778	128.304	0.796	0.741	0.852
All sites	165	extrapolated	0	325.606	315.727	335.485	0.993	0.991	0.994		SCR sites	157	extrapolated	0	286.316	279.127	293.504	0.996	0.995	0.998		MCE sites	10	extrapolated	0	122.443	109.668	135.217	0.816	0.761	0.872
All sites	166	extrapolated	0	325.905	315.991	335.819	0.993	0.991	0.994		SCR sites	158	extrapolated	0	286.47	279.257	293.683	0.996	0.995	0.998		MCE sites	12	extrapolated	0	132.571	117.636	147.506	0.851	0.795	0.906
All sites	167	extrapolated	0	326.202	316.253	336.15	0.993	0.991	0.994		SCR sites	159	extrapolated	0	286.622	279.385	293.86	0.996	0.995	0.998		MCE sites	14	extrapolated	0	140.816	123.603	158.028	0.878	0.825	0.932
All sites	168	extrapolated	0	326.496	316.512	336.48	0.993	0.991	0.994		SCR sites	160	extrapolated	0	286.772	279.51	294.035	0.996	0.995	0.998		MCE sites	16	extrapolated	0	147.527	128.024	167.029	0.901	0.851	0.951
All sites	169	extrapolated	0	326.788	316.768	336.807	0.993	0.991	0.994		SCR sites	162	extrapolated	0	287.066	279.754	294.379	0.996	0.995	0.998		MCE sites	18	extrapolated	0	152.99	131.27	174.709	0.919	0.874	0.965
All sites	171	extrapolated	0	327.364	317.273	337.454	0.993	0.991	0.995		SCR sites	163	extrapolated	0	287.21	279.872	294.548	0.997	0.995	0.998		MCE sites	20	extrapolated	0	157.436	133.633	181.239	0.934	0.893	0.976
All sites	172	extrapolated	0	327.648	317.522	337.775	0.993	0.991	0.995		SCR sites	164	extrapolated	0	287.351	279.988	294.715	0.997	0.995	0.998		MCE sites	22	extrapolated	0	161.056	135.334	186.778	0.947	0.909	0.984
All sites	173	extrapolated	0	327.93	317.768	338.093	0.993	0.991	0.995		SCR sites	165	extrapolated	0	287.491	280.102	294.88	0.997	0.995	0.998		MCE sites	24	extrapolated	0	164.003	136.542	191.464	0.957	0.923	0.99
All sites	174	extrapolated	0	328.21	318.012	338.409	0.993	0.991	0.995		SCR sites	167	extrapolated	0	287.764	280.323	295.205	0.997	0.995	0.998		MCE sites	26	extrapolated	0	166.401	137.381	195.421	0.965	0.935	0.994
All sites	175	extrapolated	0	328.488	318.253	338.722	0.993	0.992	0.995		SCR sites	168	extrapolated	0	287.898	280.431	295.365	0.997	0.995	0.998		MCE sites	28	extrapolated	0	168.353	137.947	198.759	0.971	0.945	0.997
All sites	177	extrapolated	0	329.036	318.728	339.343	0.993	0.992	0.995		SCR sites	169	extrapolated	0	288.03	280.536	295.524	0.997	0.995	0.998		MCE sites	30	extrapolated	0	169.943	138.313	201.572	0.977	0.954	0.999
All sites	178	extrapolated	0	329.306	318.962	339.651	0.993	0.992	0.995		SCR sites	170	extrapolated	0	288.16	280.639	295.68	0.997	0.996	0.998		MCE sites	32	extrapolated	0	171.236	138.531	203.941	0.981	0.961	1
All sites	179	extrapolated	0	329.575	319.194	339.956	0.993	0.992	0.995		SCR sites	171	extrapolated	0	288.288	280.74	295.835	0.997	0.996	0.998		MCE sites	34	extrapolated	0	172.289	138.642	205.936	0.984	0.967	1
All sites	180	extrapolated	0	329.841	319.423	340.259	0.993	0.992	0.995		SCR sites	173	extrapolated	0	288.538	280.937	296.139	0.997	0.996	0.998		MCE sites	36	extrapolated	0	173.146	138.677	207.615	0.987	0.972	1
All sites	181	extrapolated	0	330.105	319.649	340.56	0.994	0.992	0.995		SCR sites	174	extrapolated	0	288.661	281.032	296.289	0.997	0.996	0.998		MCE sites	38	extrapolated	0	173.844	138.659	209.029	0.99	0.976	1
All sites	182	extrapolated	0	330.366	319.874	340.859	0.994	0.992	0.995		SCR sites	175	extrapolated	0	288.782	281.125	296.438	0.997	0.996	0.998		MCE sites	40	extrapolated	0	174.412	138.604	210.22	0.992	0.98	1
All sites	184	extrapolated	0	330.883	320.315	341.451	0.994	0.992	0.995		SCR sites	176	extrapolated	0	288.901	281.217	296.584	0.997	0.996	0.998		MCE sites	42	extrapolated	0	174.874	138.526	211.223	0.993	0.983	1
All sites	185	extrapolated	0	331.139	320.533	341.744	0.994	0.992	0.995		SCR sites	178	extrapolated	0	289.134	281.394	296.873	0.997	0.996	0.999		MCE sites	44	extrapolated	0	175.251	138.433	212.068	0.994	0.986	1
All sites	186	extrapolated	0	331.392	320.748	342.035	0.994	0.992	0.996		SCR sites	179	extrapolated	0	289.248	281.48	297.016	0.997	0.996	0.999		MCE sites	46	extrapolated	0	175.557	138.332	212.782	0.995	0.988	1
All sites	187	extrapolated	0	331.643	320.961	342.325	0.994	0.992	0.996		SCR sites	180	extrapolated	0	289.36	281.564	297.156	0.997	0.996	0.999		MCE sites	48	extrapolated	0	175.806	138.229	213.384	0.996	0.989	1
All sites	188	extrapolated	0	331.891	321.171	342.612	0.994	0.992	0.996		SCR sites	181	extrapolated	0	289.471	281.646	297.296	0.997	0.996	0.999		MCE sites	50	extrapolated	0	176.009	138.126	213.893	0.997	0.991	1
All sites	190	extrapolated	0	332.383	321.585	343.181	0.994	0.992	0.996		SCR sites	182	extrapolated	0	289.58	281.727	297.434	0.997	0.996	0.999		MCE sites	52	extrapolated	0	176.175	138.026	214.323	0.998	0.992	1
All sites	191	extrapolated	0	332.626	321.789	343.462	0.994	0.992	0.996		SCR sites	184	extrapolated	0	289.794	281.883	297.705	0.997	0.996	0.999		MCE sites	54	extrapolated	0	176.309	137.931	214.687	0.998	0.993	1
All sites	192	extrapolated	0	332.867	321.991	343.742	0.994	0.992	0.996		SCR sites	185	extrapolated	0	289.899	281.958	297.839	0.997	0.996	0.999		MCE sites	56	extrapolated	0	176.419	137.842	214.995	0.998	0.994	1
All sites	193	extrapolated	0	333.105	322.19	344.02	0.994	0.992	0.996		SCR sites	186	extrapolated	0	290.002	282.032	297.971	0.998	0.996	0.999		MCE sites	58	extrapolated	0	176.508	137.758	215.257	0.999	0.995	1
All sites	194	extrapolated	0	333.342	322.388	344.296	0.994	0.992	0.996		SCR sites	187	extrapolated	0	290.103	282.104	298.102	0.998	0.996	0.999		MCE sites	60	extrapolated	0	176.58	137.681	215.479	0.999	0.996	1
All sites	196	extrapolated	0	333.809	322.776	344.843	0.994	0.993	0.996		SCR sites	189	extrapolated	0	290.302	282.244	298.361	0.998	0.996	0.999		MCE sites	62	extrapolated	0	176.639	137.61	215.668	0.999	0.996	1
All sites	197	extrapolated	0	334.04	322.967	345.114	0.994	0.993	0.996		SCR sites	190	extrapolated	0	290.399	282.311	298.488	0.998	0.996	0.999		MCE sites	64	extrapolated	0	176.687	137.546	215.829	0.999	0.997	1
All sites	198	extrapolated	0	334.269	323.156	345.383	0.994	0.993	0.996		SCR sites	191	extrapolated	0	290.495	282.377	298.614	0.998	0.996	0.999		MCE sites	65	extrapolated	0	176.708	137.516	215.9	0.999	0.997	1
All sites	199	extrapolated	0	334.496	323.343	345.65	0.994	0.993	0.996		SCR sites	192	extrapolated	0	290.59	282.441	298.739	0.998	0.996	0.999		MCE sites	67	extrapolated	0	176.743	137.46	216.027	0.999	0.997	1
All sites	200	extrapolated	0	334.721	323.527	345.915	0.994	0.993	0.996		SCR sites	194	extrapolated	0	290.775	282.565	298.984	0.998	0.996	0.999		MCE sites	69	extrapolated	0	176.772	137.409	216.135	1	0.998	1
All sites	201	extrapolated	0	334.945	323.71	346.179	0.995	0.993	0.996		SCR sites	195	extrapolated	0	290.865	282.625	299.105	0.998	0.996	0.999		MCE sites	71	extrapolated	0	176.795	137.363	216.227	1	0.998	1
All sites	203	extrapolated	0	335.386	324.07	346.702	0.995	0.993	0.996		SCR sites	196	extrapolated	0	290.955	282.684	299.225	0.998	0.996	0.999		MCE sites	73	extrapolated	0	176.814	137.322	216.306	1	0.998	1
All sites	204	extrapolated	0	335.603	324.246	346.96	0.995	0.993	0.996		SCR sites	197	extrapolated	0	291.043	282.741	299.344	0.998	0.997	0.999		MCE sites	75	extrapolated	0	176.83	137.286	216.374	1	0.999	1
All sites	205	extrapolated	0	335.819	324.421	347.217	0.995	0.993	0.996		SCR sites	198	extrapolated	0	291.129	282.797	299.462	0.998	0.997	0.999		MCE sites	77	extrapolated	0	176.843	137.253	216.432	1	0.999	1
All sites	206	extrapolated	0	336.033	324.594	347.473	0.995	0.993	0.996		SCR sites	200	extrapolated	0	291.299	282.904	299.694	0.998	0.997	0.999		MCE sites	79	extrapolated	0	176.853	137.223	216.482	1	0.999	1
All sites	207	extrapolated	0	336.246	324.765	347.727	0.995	0.993	0.997		SCR sites	201	extrapolated	0	291.382	282.956	299.808	0.998	0.997	0.999		MCE sites	81	extrapolated	0	176.861	137.197	216.525	1	0.999	1
All sites	209	extrapolated	0	336.665	325.101	348.23	0.995	0.993	0.997		SCR sites	202	extrapolated	0	291.464	283.006	299.921	0.998	0.997	0.999		MCE sites	83	extrapolated	0	176.868	137.174	216.562	1	0.999	1
All sites	210	extrapolated	0	336.872	325.266	348.479	0.995	0.993	0.997		SCR sites	203	extrapolated	0	291.544	283.055	300.034	0.998	0.997	0.999		MCE sites	85	extrapolated	0	176.873	137.153	216.594	1	0.999	1
All sites	211	extrapolated	0	337.078	325.429	348.726	0.995	0.993	0.997		SCR sites	205	extrapolated	0	291.702	283.15	300.255	0.998	0.997	0.999		MCE sites	87	extrapolated	0	176.878	137.134	216.622	1	0.999	1
All sites	212	extrapolated	0	337.281	325.591	348.972	0.995	0.993	0.997		SCR sites	206	extrapolated	0	291.779	283.195	300.364	0.998	0.997	0.999		MCE sites	89	extrapolated	0	176.882	137.118	216.646	1	0.999	1
All sites	213	extrapolated	0	337.483	325.75	349.216	0.995	0.993	0.997		SCR sites	207	extrapolated	0	291.856	283.239	300.472	0.998	0.997	1		MCE sites	91	extrapolated	0	176.885	137.103	216.667	1	0.999	1
All sites	214	extrapolated	0	337.683	325.908	349.459	0.995	0.993	0.997		SCR sites	208	extrapolated	0	291.931	283.282	300.579	0.998	0.997	1		MCE sites	93	extrapolated	0	176.887	137.09	216.684	1	1	1
All sites	216	extrapolated	0	338.079	326.218	349.94	0.995	0.993	0.997		SCR sites	209	extrapolated	0	292.005	283.324	300.685	0.998	0.997	1		MCE sites	95	extrapolated	0	176.889	137.078	216.7	1	1	1
All sites	217	extrapolated	0	338.274	326.371	350.178	0.995	0.993	0.997		SCR sites	211	extrapolated	0	292.149	283.405	300.894	0.998	0.997	1		MCE sites	97	extrapolated	0	176.891	137.068	216.714	1	1	1
All sites	218	extrapolated	0	338.468	326.521	350.415	0.995	0.993	0.997		SCR sites	212	extrapolated	0	292.22	283.443	300.997	0.998	0.997	1		MCE sites	99	extrapolated	0	176.892	137.059	216.725	1	1	1
All sites	219	extrapolated	0	338.66	326.67	350.65	0.995	0.994	0.997		SCR sites	213	extrapolated	0	292.29	283.48	301.099	0.998	0.997	1		MCE sites	101	extrapolated	0	176.893	137.051	216.736	1	1	1
All sites	220	extrapolated	0	338.851	326.817	350.884	0.995	0.994	0.997		SCR sites	214	extrapolated	0	292.359	283.517	301.201	0.998	0.997	1		MCE sites	103	extrapolated	0	176.894	137.043	216.745	1	1	1
All sites	222	extrapolated	0	339.227	327.107	351.347	0.995	0.994	0.997		SCR sites	216	extrapolated	0	292.493	283.586	301.4	0.998	0.997	1		MCE sites	105	extrapolated	0	176.895	137.037	216.752	1	1	1
All sites	223	extrapolated	0	339.412	327.249	351.576	0.995	0.994	0.997		SCR sites	217	extrapolated	0	292.559	283.62	301.499	0.998	0.997	1		MCE sites	107	extrapolated	0	176.895	137.031	216.759	1	1	1
All sites	224	extrapolated	0	339.597	327.389	351.804	0.995	0.994	0.997		SCR sites	218	extrapolated	0	292.624	283.652	301.597	0.998	0.997	1		MCE sites	109	extrapolated	0	176.896	137.026	216.765	1	1	1
All sites	225	extrapolated	0	339.779	327.528	352.031	0.996	0.994	0.997		SCR sites	219	extrapolated	0	292.688	283.683	301.693	0.998	0.997	1		MCE sites	111	extrapolated	0	176.896	137.022	216.77	1	1	1
All sites	226	extrapolated	0	339.961	327.665	352.256	0.996	0.994	0.997		SCR sites	220	extrapolated	0	292.751	283.713	301.789	0.998	0.997	1		MCE sites	113	extrapolated	0	176.896	137.018	216.775	1	1	1
All sites	228	extrapolated	0	340.318	327.934	352.702	0.996	0.994	0.997		SCR sites	222	extrapolated	0	292.875	283.771	301.979	0.999	0.997	1		MCE sites	115	extrapolated	0	176.897	137.014	216.779	1	1	1
All sites	229	extrapolated	0	340.495	328.067	352.923	0.996	0.994	0.997		SCR sites	223	extrapolated	0	292.935	283.798	302.072	0.999	0.997	1		MCE sites	117	extrapolated	0	176.897	137.011	216.782	1	1	1
All sites	230	extrapolated	0	340.67	328.198	353.143	0.996	0.994	0.997		SCR sites	224	extrapolated	0	292.995	283.825	302.164	0.999	0.997	1		MCE sites	119	extrapolated	0	176.897	137.008	216.786	1	1	1
All sites	231	extrapolated	0	340.844	328.327	353.361	0.996	0.994	0.997		SCR sites	225	extrapolated	0	293.053	283.851	302.256	0.999	0.997	1		MCE sites	120	extrapolated	0	176.897	137.007	216.787	1	1	1
All sites	232	extrapolated	0	341.016	328.454	353.578	0.996	0.994	0.998		SCR sites	227	extrapolated	0	293.168	283.9	302.437	0.999	0.997	1		MCE sites	122	extrapolated	0	176.897	137.005	216.79	1	1	1
All sites	233	extrapolated	0	341.187	328.581	353.794	0.996	0.994	0.998		SCR sites	228	extrapolated	0	293.224	283.923	302.526	0.999	0.997	1		MCE sites	124	extrapolated	0	176.897	137.003	216.792	1	1	1
All sites	235	extrapolated	0	341.525	328.828	354.221	0.996	0.994	0.998		SCR sites	229	extrapolated	0	293.28	283.945	302.615	0.999	0.997	1		MCE sites	126	extrapolated	0	176.897	137.001	216.794	1	1	1
All sites	236	extrapolated	0	341.691	328.95	354.432	0.996	0.994	0.998		SCR sites	230	extrapolated	0	293.335	283.967	302.703	0.999	0.997	1		MCE sites	128	extrapolated	0	176.897	136.999	216.796	1	1	1
All sites	237	extrapolated	0	341.856	329.07	354.643	0.996	0.994	0.998		SCR sites	232	extrapolated	0	293.441	284.007	302.876	0.999	0.997	1		MCE sites	130	extrapolated	0	176.897	136.998	216.797	1	1	1
All sites	238	extrapolated	0	342.02	329.189	354.852	0.996	0.994	0.998		SCR sites	233	extrapolated	0	293.494	284.026	302.961	0.999	0.997	1		MCE sites	132	extrapolated	0	176.898	136.997	216.798	1	1	1
All sites	239	extrapolated	0	342.183	329.306	355.059	0.996	0.994	0.998		SCR sites	234	extrapolated	0	293.545	284.045	303.046	0.999	0.998	1		MCE sites	134	extrapolated	0	176.898	136.995	216.8	1	1	1
All sites	241	extrapolated	0	342.504	329.536	355.471	0.996	0.994	0.998		SCR sites	235	extrapolated	0	293.596	284.062	303.13	0.999	0.998	1		MCE sites	136	extrapolated	0	176.898	136.994	216.801	1	1	1
All sites	242	extrapolated	0	342.662	329.649	355.675	0.996	0.994	0.998		SCR sites	236	extrapolated	0	293.646	284.079	303.213	0.999	0.998	1		MCE sites	138	extrapolated	0	176.898	136.994	216.802	1	1	1
All sites	243	extrapolated	0	342.819	329.761	355.878	0.996	0.994	0.998		SCR sites	238	extrapolated	0	293.744	284.111	303.377	0.999	0.998	1		MCE sites	140	extrapolated	0	176.898	136.993	216.803	1	1	1
All sites	244	extrapolated	0	342.975	329.871	356.079	0.996	0.994	0.998		SCR sites	239	extrapolated	0	293.792	284.126	303.458	0.999	0.998	1		MCE sites	142	extrapolated	0	176.898	136.992	216.803	1	1	1
All sites	245	extrapolated	0	343.13	329.98	356.279	0.996	0.994	0.998		SCR sites	240	extrapolated	0	293.839	284.14	303.539	0.999	0.998	1		MCE sites	144	extrapolated	0	176.898	136.991	216.804	1	1	1
All sites	247	extrapolated	0	343.435	330.194	356.676	0.996	0.995	0.998		SCR sites	241	extrapolated	0	293.886	284.153	303.618	0.999	0.998	1		MCE sites	146	extrapolated	0	176.898	136.991	216.805	1	1	1
All sites	248	extrapolated	0	343.586	330.299	356.873	0.996	0.995	0.998		SCR sites	243	extrapolated	0	293.977	284.179	303.776	0.999	0.998	1		MCE sites	148	extrapolated	0	176.898	136.99	216.805	1	1	1
All sites	249	extrapolated	0	343.735	330.402	357.068	0.996	0.995	0.998		SCR sites	244	extrapolated	0	294.022	284.19	303.853	0.999	0.998	1		MCE sites	150	extrapolated	0	176.898	136.99	216.806	1	1	1
All sites	250	extrapolated	0	343.883	330.505	357.262	0.996	0.995	0.998		SCR sites	245	extrapolated	0	294.066	284.201	303.93	0.999	0.998	1		MCE sites	152	extrapolated	0	176.898	136.989	216.806	1	1	1
All sites	251	extrapolated	0	344.03	330.606	357.455	0.996	0.995	0.998		SCR sites	246	extrapolated	0	294.109	284.211	304.007	0.999	0.998	1		MCE sites	154	extrapolated	0	176.898	136.989	216.806	1	1	1
All sites	252	extrapolated	0	344.176	330.705	357.647	0.996	0.995	0.998		SCR sites	247	extrapolated	0	294.152	284.221	304.082	0.999	0.998	1		MCE sites	156	extrapolated	0	176.898	136.989	216.807	1	1	1
All sites	254	extrapolated	0	344.464	330.901	358.027	0.996	0.995	0.998		SCR sites	249	extrapolated	0	294.235	284.239	304.232	0.999	0.998	1		MCE sites	158	extrapolated	0	176.898	136.988	216.807	1	1	1
All sites	255	extrapolated	0	344.606	330.997	358.215	0.997	0.995	0.998		SCR sites	250	extrapolated	0	294.276	284.247	304.305	0.999	0.998	1		MCE sites	160	extrapolated	0	176.898	136.988	216.807	1	1	1
All sites	256	extrapolated	0	344.747	331.092	358.402	0.997	0.995	0.998		SCR sites	251	extrapolated	0	294.317	284.255	304.379	0.999	0.998	1		MCE sites	162	extrapolated	0	176.898	136.988	216.807	1	1	1
All sites	257	extrapolated	0	344.887	331.186	358.588	0.997	0.995	0.998		SCR sites	252	extrapolated	0	294.356	284.262	304.451	0.999	0.998	1		MCE sites	164	extrapolated	0	176.898	136.988	216.808	1	1	1
All sites	258	extrapolated	0	345.026	331.278	358.773	0.997	0.995	0.998		SCR sites	254	extrapolated	0	294.434	284.274	304.594	0.999	0.998	1		MCE sites	166	extrapolated	0	176.898	136.988	216.808	1	1	1
All sites	260	extrapolated	0	345.299	331.459	359.139	0.997	0.995	0.998		SCR sites	255	extrapolated	0	294.472	284.279	304.665	0.999	0.998	1		MCE sites	168	extrapolated	0	176.898	136.987	216.808	1	1	1
All sites	261	extrapolated	0	345.435	331.548	359.321	0.997	0.995	0.998		SCR sites	256	extrapolated	0	294.51	284.284	304.735	0.999	0.998	1		MCE sites	170	extrapolated	0	176.898	136.987	216.808	1	1	1
All sites	262	extrapolated	0	345.569	331.636	359.501	0.997	0.995	0.998		SCR sites	257	extrapolated	0	294.547	284.289	304.805	0.999	0.998	1		MCE sites	172	extrapolated	0	176.898	136.987	216.808	1	1	1
All sites	263	extrapolated	0	345.702	331.723	359.68	0.997	0.995	0.998		SCR sites	258	extrapolated	0	294.583	284.293	304.873	0.999	0.998	1		MCE sites	174	extrapolated	0	176.898	136.987	216.808	1	1	1
All sites	264	extrapolated	0	345.833	331.808	359.859	0.997	0.995	0.998		SCR sites	260	extrapolated	0	294.654	284.299	305.01	0.999	0.998	1		MCE sites	176	extrapolated	0	176.898	136.987	216.808	1	1	1
All sites	265	extrapolated	0	345.964	331.893	360.036	0.997	0.995	0.998		SCR sites	261	extrapolated	0	294.689	284.302	305.077	0.999	0.998	1		MCE sites	177	extrapolated	0	176.898	136.987	216.809	1	1	1
All sites	267	extrapolated	0	346.222	332.058	360.387	0.997	0.995	0.998		SCR sites	262	extrapolated	0	294.724	284.304	305.143	0.999	0.998	1		MCE sites	179	extrapolated	0	176.898	136.987	216.809	1	1	1
All sites	268	extrapolated	0	346.35	332.139	360.561	0.997	0.995	0.999		SCR sites	263	extrapolated	0	294.758	284.306	305.209	0.999	0.998	1		MCE sites	181	extrapolated	0	176.898	136.987	216.809	1	1	1
All sites	269	extrapolated	0	346.476	332.22	360.733	0.997	0.995	0.999		SCR sites	265	extrapolated	0	294.824	284.308	305.34	0.999	0.998	1		MCE sites	183	extrapolated	0	176.898	136.987	216.809	1	1	1
All sites	270	extrapolated	0	346.602	332.299	360.905	0.997	0.995	0.999		SCR sites	266	extrapolated	0	294.856	284.308	305.404	0.999	0.998	1		MCE sites	185	extrapolated	0	176.898	136.987	216.809	1	1	1
All sites	271	extrapolated	0	346.726	332.377	361.076	0.997	0.995	0.999		SCR sites	267	extrapolated	0	294.888	284.309	305.468	0.999	0.998	1		MCE sites	187	extrapolated	0	176.898	136.987	216.809	1	1	1
All sites	273	extrapolated	0	346.972	332.53	361.414	0.997	0.995	0.999		SCR sites	268	extrapolated	0	294.92	284.308	305.532	0.999	0.998	1		MCE sites	189	extrapolated	0	176.898	136.987	216.809	1	1	1
All sites	274	extrapolated	0	347.093	332.604	361.582	0.997	0.995	0.999		SCR sites	270	extrapolated	0	294.982	284.307	305.657	0.999	0.998	1		MCE sites	191	extrapolated	0	176.898	136.986	216.809	1	1	1
All sites	275	extrapolated	0	347.213	332.678	361.748	0.997	0.995	0.999		SCR sites	271	extrapolated	0	295.012	284.305	305.719	0.999	0.998	1		MCE sites	193	extrapolated	0	176.898	136.986	216.809	1	1	1
All sites	276	extrapolated	0	347.333	332.751	361.914	0.997	0.995	0.999		SCR sites	272	extrapolated	0	295.042	284.303	305.78	0.999	0.998	1		MCE sites	195	extrapolated	0	176.898	136.986	216.809	1	1	1
All sites	277	extrapolated	0	347.451	332.823	362.078	0.997	0.995	0.999		SCR sites	273	extrapolated	0	295.071	284.301	305.841	0.999	0.998	1		MCE sites	197	extrapolated	0	176.898	136.986	216.809	1	1	1
All sites	279	extrapolated	0	347.684	332.965	362.404	0.997	0.996	0.999		SCR sites	274	extrapolated	0	295.1	284.299	305.901	0.999	0.998	1		MCE sites	199	extrapolated	0	176.898	136.986	216.809	1	1	1
All sites	280	extrapolated	0	347.8	333.034	362.566	0.997	0.996	0.999		SCR sites	276	extrapolated	0	295.157	284.293	306.02	0.999	0.998	1		MCE sites	201	extrapolated	0	176.898	136.986	216.809	1	1	1
All sites	281	extrapolated	0	347.914	333.102	362.727	0.997	0.996	0.999		SCR sites	277	extrapolated	0	295.184	284.29	306.079	0.999	0.998	1		MCE sites	203	extrapolated	0	176.898	136.986	216.809	1	1	1
All sites	282	extrapolated	0	348.028	333.169	362.886	0.997	0.996	0.999		SCR sites	278	extrapolated	0	295.212	284.286	306.137	0.999	0.998	1		MCE sites	205	extrapolated	0	176.898	136.986	216.809	1	1	1
All sites	283	extrapolated	0	348.14	333.235	363.045	0.997	0.996	0.999		SCR sites	279	extrapolated	0	295.239	284.282	306.195	0.999	0.998	1		MCE sites	207	extrapolated	0	176.898	136.986	216.809	1	1	1
All sites	284	extrapolated	0	348.252	333.301	363.202	0.997	0.996	0.999		SCR sites	281	extrapolated	0	295.291	284.273	306.31	0.999	0.998	1		MCE sites	209	extrapolated	0	176.898	136.986	216.809	1	1	1
All sites	286	extrapolated	0	348.472	333.429	363.515	0.997	0.996	0.999		SCR sites	282	extrapolated	0	295.317	284.268	306.366	0.999	0.998	1		MCE sites	211	extrapolated	0	176.898	136.986	216.809	1	1	1
All sites	287	extrapolated	0	348.581	333.492	363.67	0.997	0.996	0.999		SCR sites	283	extrapolated	0	295.342	284.263	306.422	0.999	0.998	1		MCE sites	213	extrapolated	0	176.898	136.986	216.809	1	1	1
All sites	288	extrapolated	0	348.689	333.554	363.823	0.997	0.996	0.999		SCR sites	284	extrapolated	0	295.367	284.257	306.478	0.999	0.998	1		MCE sites	215	extrapolated	0	176.898	136.986	216.809	1	1	1
All sites	289	extrapolated	0	348.796	333.615	363.976	0.997	0.996	0.999		SCR sites	285	extrapolated	0	295.392	284.251	306.533	0.999	0.998	1		MCE sites	217	extrapolated	0	176.898	136.986	216.809	1	1	1
All sites	290	extrapolated	0	348.902	333.675	364.128	0.997	0.996	0.999		SCR sites	287	extrapolated	0	295.44	284.239	306.642	0.999	0.998	1		MCE sites	219	extrapolated	0	176.898	136.986	216.809	1	1	1
All sites	292	extrapolated	0	349.111	333.793	364.429	0.997	0.996	0.999		SCR sites	288	extrapolated	0	295.464	284.233	306.695	0.999	0.998	1		MCE sites	221	extrapolated	0	176.898	136.986	216.809	1	1	1
All sites	293	extrapolated	0	349.215	333.851	364.579	0.997	0.996	0.999		SCR sites	289	extrapolated	0	295.487	284.226	306.749	0.999	0.998	1		MCE sites	223	extrapolated	0	176.898	136.986	216.809	1	1	1
All sites	294	extrapolated	0	349.317	333.908	364.727	0.997	0.996	0.999		SCR sites	290	extrapolated	0	295.51	284.219	306.802	0.999	0.998	1		MCE sites	225	extrapolated	0	176.898	136.986	216.809	1	1	1
All sites	295	extrapolated	0	349.419	333.964	364.874	0.997	0.996	0.999		SCR sites	292	extrapolated	0	295.555	284.204	306.906	0.999	0.998	1		MCE sites	227	extrapolated	0	176.898	136.986	216.809	1	1	1
All sites	296	extrapolated	0	349.52	334.019	365.021	0.998	0.996	0.999		SCR sites	293	extrapolated	0	295.577	284.197	306.958	0.999	0.998	1		MCE sites	229	extrapolated	0	176.898	136.986	216.809	1	1	1
All sites	298	extrapolated	0	349.719	334.128	365.311	0.998	0.996	0.999		SCR sites	294	extrapolated	0	295.599	284.189	307.009	0.999	0.998	1		MCE sites	231	extrapolated	0	176.898	136.986	216.809	1	1	1
All sites	299	extrapolated	0	349.818	334.181	365.455	0.998	0.996	0.999		SCR sites	295	extrapolated	0	295.62	284.181	307.06	0.999	0.999	1		MCE sites	232	extrapolated	0	176.898	136.986	216.809	1	1	1
All sites	300	extrapolated	0	349.915	334.233	365.598	0.998	0.996	0.999		SCR sites	297	extrapolated	0	295.662	284.164	307.16	1	0.999	1		MCE sites	234	extrapolated	0	176.898	136.986	216.809	1	1	1
All sites	301	extrapolated	0	350.012	334.284	365.74	0.998	0.996	0.999		SCR sites	298	extrapolated	0	295.682	284.155	307.21	1	0.999	1		MCE sites	236	extrapolated	0	176.898	136.986	216.809	1	1	1
All sites	302	extrapolated	0	350.108	334.335	365.881	0.998	0.996	0.999		SCR sites	299	extrapolated	0	295.703	284.147	307.259	1	0.999	1		MCE sites	238	extrapolated	0	176.898	136.986	216.809	1	1	1
All sites	303	extrapolated	0	350.203	334.385	366.021	0.998	0.996	0.999		SCR sites	300	extrapolated	0	295.723	284.137	307.308	1	0.999	1		MCE sites	240	extrapolated	0	176.898	136.986	216.809	1	1	1
All sites	305	extrapolated	0	350.391	334.483	366.299	0.998	0.996	0.999		SCR sites	301	extrapolated	0	295.742	284.128	307.356	1	0.999	1		MCE sites	242	extrapolated	0	176.898	136.986	216.809	1	1	1
All sites	306	extrapolated	0	350.484	334.531	366.437	0.998	0.996	0.999		SCR sites	303	extrapolated	0	295.78	284.109	307.452	1	0.999	1		MCE sites	244	extrapolated	0	176.898	136.986	216.809	1	1	1
All sites	307	extrapolated	0	350.576	334.578	366.574	0.998	0.996	0.999		SCR sites	304	extrapolated	0	295.799	284.1	307.499	1	0.999	1		MCE sites	246	extrapolated	0	176.898	136.986	216.809	1	1	1
All sites	308	extrapolated	0	350.667	334.625	366.71	0.998	0.996	0.999		SCR sites	305	extrapolated	0	295.818	284.09	307.546	1	0.999	1		MCE sites	248	extrapolated	0	176.898	136.986	216.809	1	1	1
All sites	309	extrapolated	0	350.758	334.67	366.845	0.998	0.996	0.999		SCR sites	306	extrapolated	0	295.836	284.08	307.592	1	0.999	1		MCE sites	250	extrapolated	0	176.898	136.986	216.809	1	1	1
All sites	311	extrapolated	0	350.937	334.76	367.113	0.998	0.996	0.999		SCR sites	308	extrapolated	0	295.872	284.059	307.684	1	0.999	1		MCE sites	252	extrapolated	0	176.898	136.986	216.809	1	1	1
All sites	312	extrapolated	0	351.025	334.804	367.246	0.998	0.996	0.999		SCR sites	309	extrapolated	0	295.889	284.049	307.73	1	0.999	1		MCE sites	254	extrapolated	0	176.898	136.986	216.809	1	1	1
All sites	313	extrapolated	0	351.112	334.847	367.378	0.998	0.996	0.999		SCR sites	310	extrapolated	0	295.906	284.038	307.775	1	0.999	1		MCE sites	256	extrapolated	0	176.898	136.986	216.809	1	1	1
All sites	314	extrapolated	0	351.199	334.889	367.509	0.998	0.996	0.999		SCR sites	311	extrapolated	0	295.923	284.027	307.819	1	0.999	1		MCE sites	258	extrapolated	0	176.898	136.986	216.809	1	1	1
All sites	315	extrapolated	0	351.285	334.931	367.639	0.998	0.996	0.999		SCR sites	312	extrapolated	0	295.94	284.016	307.864	1	0.999	1		MCE sites	260	extrapolated	0	176.898	136.986	216.809	1	1	1
All sites	316	extrapolated	0	351.371	334.972	367.769	0.998	0.996	0.999		SCR sites	314	extrapolated	0	295.973	283.994	307.951	1	0.999	1		MCE sites	262	extrapolated	0	176.898	136.986	216.809	1	1	1
All sites	318	extrapolated	0	351.539	335.053	368.026	0.998	0.996	0.999		SCR sites	315	extrapolated	0	295.989	283.983	307.994	1	0.999	1		MCE sites	264	extrapolated	0	176.898	136.986	216.809	1	1	1
All sites	319	extrapolated	0	351.622	335.092	368.153	0.998	0.997	0.999		SCR sites	316	extrapolated	0	296.004	283.971	308.037	1	0.999	1		MCE sites	266	extrapolated	0	176.898	136.986	216.809	1	1	1
All sites	320	extrapolated	0	351.705	335.131	368.279	0.998	0.997	0.999		SCR sites	317	extrapolated	0	296.02	283.96	308.08	1	0.999	1		MCE sites	268	extrapolated	0	176.898	136.986	216.809	1	1	1
All sites	321	extrapolated	0	351.787	335.169	368.405	0.998	0.997	0.999		SCR sites	319	extrapolated	0	296.05	283.936	308.164	1	0.999	1		MCE sites	270	extrapolated	0	176.898	136.986	216.809	1	1	1
All sites	322	extrapolated	0	351.868	335.207	368.529	0.998	0.997	0.999		SCR sites	320	extrapolated	0	296.065	283.925	308.206	1	0.999	1		MCE sites	272	extrapolated	0	176.898	136.986	216.809	1	1	1
All sites	324	extrapolated	0	352.028	335.28	368.777	0.998	0.997	0.999		SCR sites	321	extrapolated	0	296.08	283.913	308.247	1	0.999	1		MCE sites	274	extrapolated	0	176.898	136.986	216.809	1	1	1
All sites	325	extrapolated	0	352.108	335.316	368.899	0.998	0.997	0.999		SCR sites	322	extrapolated	0	296.094	283.901	308.288	1	0.999	1		MCE sites	276	extrapolated	0	176.898	136.986	216.809	1	1	1
All sites	326	extrapolated	0	352.186	335.351	369.021	0.998	0.997	0.999		SCR sites	323	extrapolated	0	296.109	283.889	308.329	1	0.999	1		MCE sites	278	extrapolated	0	176.898	136.986	216.809	1	1	1
All sites	327	extrapolated	0	352.264	335.386	369.142	0.998	0.997	0.999		SCR sites	325	extrapolated	0	296.137	283.864	308.409	1	0.999	1		MCE sites	280	extrapolated	0	176.898	136.986	216.809	1	1	1
All sites	328	extrapolated	0	352.341	335.42	369.262	0.998	0.997	0.999		SCR sites	326	extrapolated	0	296.15	283.852	308.449	1	0.999	1		MCE sites	282	extrapolated	0	176.898	136.986	216.809	1	1	1
All sites	330	extrapolated	0	352.494	335.487	369.501	0.998	0.997	1		SCR sites	327	extrapolated	0	296.164	283.839	308.488	1	0.999	1		MCE sites	284	extrapolated	0	176.898	136.986	216.809	1	1	1
All sites	331	extrapolated	0	352.569	335.519	369.619	0.998	0.997	1		SCR sites	328	extrapolated	0	296.177	283.827	308.527	1	0.999	1		MCE sites	286	extrapolated	0	176.898	136.986	216.809	1	1	1
All sites	332	extrapolated	0	352.644	335.551	369.736	0.998	0.997	1		SCR sites	330	extrapolated	0	296.203	283.801	308.604	1	0.999	1		MCE sites	288	extrapolated	0	176.898	136.986	216.809	1	1	1
All sites	333	extrapolated	0	352.718	335.583	369.853	0.998	0.997	1		SCR sites	331	extrapolated	0	296.216	283.788	308.643	1	0.999	1		MCE sites	289	extrapolated	0	176.898	136.986	216.809	1	1	1
All sites	334	extrapolated	0	352.791	335.614	369.969	0.998	0.997	1		SCR sites	332	extrapolated	0	296.228	283.776	308.681	1	0.999	1		MCE sites	291	extrapolated	0	176.898	136.986	216.809	1	1	1
All sites	335	extrapolated	0	352.864	335.644	370.084	0.998	0.997	1		SCR sites	333	extrapolated	0	296.24	283.763	308.718	1	0.999	1		MCE sites	293	extrapolated	0	176.898	136.986	216.809	1	1	1
All sites	337	extrapolated	0	353.008	335.703	370.312	0.998	0.997	1		SCR sites	335	extrapolated	0	296.265	283.737	308.792	1	0.999	1		MCE sites	295	extrapolated	0	176.898	136.986	216.809	1	1	1
All sites	338	extrapolated	0	353.079	335.732	370.425	0.998	0.997	1		SCR sites	336	extrapolated	0	296.276	283.724	308.829	1	0.999	1		MCE sites	297	extrapolated	0	176.898	136.986	216.809	1	1	1
All sites	339	extrapolated	0	353.149	335.761	370.538	0.998	0.997	1		SCR sites	337	extrapolated	0	296.288	283.71	308.866	1	0.999	1		MCE sites	299	extrapolated	0	176.898	136.986	216.809	1	1	1
All sites	340	extrapolated	0	353.219	335.789	370.649	0.998	0.997	1		SCR sites	338	extrapolated	0	296.299	283.697	308.902	1	0.999	1		MCE sites	301	extrapolated	0	176.898	136.986	216.809	1	1	1
All sites	341	extrapolated	0	353.288	335.816	370.76	0.998	0.997	1		SCR sites	339	extrapolated	0	296.311	283.684	308.938	1	0.999	1		MCE sites	303	extrapolated	0	176.898	136.986	216.809	1	1	1
All sites	343	extrapolated	0	353.425	335.87	370.98	0.998	0.997	1		SCR sites	341	extrapolated	0	296.333	283.657	309.009	1	0.999	1		MCE sites	305	extrapolated	0	176.898	136.986	216.809	1	1	1
All sites	344	extrapolated	0	353.493	335.896	371.089	0.998	0.997	1		SCR sites	342	extrapolated	0	296.344	283.644	309.044	1	0.999	1		MCE sites	307	extrapolated	0	176.898	136.986	216.809	1	1	1
All sites	345	extrapolated	0	353.56	335.922	371.198	0.998	0.997	1		SCR sites	343	extrapolated	0	296.354	283.631	309.078	1	0.999	1		MCE sites	309	extrapolated	0	176.898	136.986	216.809	1	1	1
All sites	346	extrapolated	0	353.626	335.947	371.305	0.998	0.997	1		SCR sites	344	extrapolated	0	296.365	283.617	309.113	1	0.999	1		MCE sites	311	extrapolated	0	176.898	136.986	216.809	1	1	1
All sites	347	extrapolated	0	353.692	335.972	371.412	0.998	0.997	1		SCR sites	346	extrapolated	0	296.386	283.59	309.181	1	0.999	1		MCE sites	313	extrapolated	0	176.898	136.986	216.809	1	1	1
All sites	349	extrapolated	0	353.822	336.02	371.624	0.998	0.997	1		SCR sites	347	extrapolated	0	296.396	283.576	309.215	1	0.999	1		MCE sites	315	extrapolated	0	176.898	136.986	216.809	1	1	1
All sites	350	extrapolated	0	353.886	336.044	371.729	0.998	0.997	1		SCR sites	348	extrapolated	0	296.406	283.563	309.248	1	0.999	1		MCE sites	317	extrapolated	0	176.898	136.986	216.809	1	1	1
All sites	351	extrapolated	0	353.95	336.067	371.834	0.998	0.997	1		SCR sites	349	extrapolated	0	296.415	283.549	309.282	1	0.999	1		MCE sites	319	extrapolated	0	176.898	136.986	216.809	1	1	1
All sites	352	extrapolated	0	354.013	336.089	371.937	0.998	0.997	1		SCR sites	350	extrapolated	0	296.425	283.536	309.315	1	0.999	1		MCE sites	321	extrapolated	0	176.898	136.986	216.809	1	1	1
All sites	353	extrapolated	0	354.076	336.112	372.04	0.998	0.997	1		SCR sites	352	extrapolated	0	296.444	283.508	309.38	1	0.999	1		MCE sites	323	extrapolated	0	176.898	136.986	216.809	1	1	1
All sites	354	extrapolated	0	354.138	336.134	372.143	0.998	0.997	1		SCR sites	353	extrapolated	0	296.453	283.494	309.412	1	0.999	1		MCE sites	325	extrapolated	0	176.898	136.986	216.809	1	1	1
All sites	356	extrapolated	0	354.261	336.176	372.346	0.998	0.997	1		SCR sites	354	extrapolated	0	296.462	283.481	309.444	1	0.999	1		MCE sites	327	extrapolated	0	176.898	136.986	216.809	1	1	1
All sites	357	extrapolated	0	354.321	336.197	372.446	0.999	0.997	1		SCR sites	355	extrapolated	0	296.471	283.467	309.476	1	0.999	1		MCE sites	329	extrapolated	0	176.898	136.986	216.809	1	1	1
All sites	358	extrapolated	0	354.382	336.217	372.546	0.999	0.997	1		SCR sites	357	extrapolated	0	296.489	283.439	309.538	1	0.999	1		MCE sites	331	extrapolated	0	176.898	136.986	216.809	1	1	1
All sites	359	extrapolated	0	354.441	336.237	372.645	0.999	0.997	1		SCR sites	358	extrapolated	0	296.497	283.426	309.569	1	0.999	1		MCE sites	333	extrapolated	0	176.898	136.986	216.809	1	1	1
All sites	360	extrapolated	0	354.5	336.256	372.744	0.999	0.997	1		SCR sites	359	extrapolated	0	296.506	283.412	309.6	1	0.999	1		MCE sites	335	extrapolated	0	176.898	136.986	216.809	1	1	1
All sites	362	extrapolated	0	354.617	336.294	372.94	0.999	0.997	1		SCR sites	360	extrapolated	0	296.514	283.398	309.631	1	0.999	1		MCE sites	337	extrapolated	0	176.898	136.986	216.809	1	1	1
All sites	363	extrapolated	0	354.675	336.313	373.036	0.999	0.997	1		SCR sites	361	extrapolated	0	296.523	283.384	309.661	1	0.999	1		MCE sites	339	extrapolated	0	176.898	136.986	216.809	1	1	1
All sites	364	extrapolated	0	354.732	336.331	373.133	0.999	0.997	1		SCR sites	363	extrapolated	0	296.539	283.356	309.721	1	0.999	1		MCE sites	341	extrapolated	0	176.898	136.986	216.809	1	1	1
All sites	365	extrapolated	0	354.788	336.348	373.228	0.999	0.997	1		SCR sites	364	extrapolated	0	296.547	283.342	309.751	1	0.999	1		MCE sites	343	extrapolated	0	176.898	136.986	216.809	1	1	1
All sites	366	extrapolated	0	354.845	336.366	373.323	0.999	0.997	1		SCR sites	365	extrapolated	0	296.554	283.329	309.78	1	0.999	1		MCE sites	344	extrapolated	0	176.898	136.986	216.809	1	1	1
All sites	367	extrapolated	0	354.9	336.383	373.418	0.999	0.997	1		SCR sites	366	extrapolated	0	296.562	283.315	309.809	1	0.999	1		MCE sites	346	extrapolated	0	176.898	136.986	216.809	1	1	1
All sites	369	extrapolated	0	355.01	336.416	373.605	0.999	0.997	1		SCR sites	368	extrapolated	0	296.577	283.287	309.867	1	0.999	1		MCE sites	348	extrapolated	0	176.898	136.986	216.809	1	1	1
All sites	370	extrapolated	0	355.065	336.432	373.698	0.999	0.997	1		SCR sites	369	extrapolated	0	296.584	283.273	309.896	1	0.999	1		MCE sites	350	extrapolated	0	176.898	136.986	216.809	1	1	1
All sites	371	extrapolated	0	355.119	336.447	373.79	0.999	0.997	1		SCR sites	370	extrapolated	0	296.592	283.259	309.924	1	0.999	1		MCE sites	352	extrapolated	0	176.898	136.986	216.809	1	1	1
All sites	372	extrapolated	0	355.172	336.463	373.882	0.999	0.997	1		SCR sites	371	extrapolated	0	296.599	283.245	309.952	1	0.999	1		MCE sites	354	extrapolated	0	176.898	136.986	216.809	1	1	1
All sites	373	extrapolated	0	355.225	336.478	373.973	0.999	0.998	1		SCR sites	373	extrapolated	0	296.613	283.218	310.008	1	0.999	1		MCE sites	356	extrapolated	0	176.898	136.986	216.809	1	1	1
All sites	375	extrapolated	0	355.33	336.507	374.153	0.999	0.998	1		SCR sites	374	extrapolated	0	296.619	283.204	310.035	1	0.999	1		MCE sites	358	extrapolated	0	176.898	136.986	216.809	1	1	1
All sites	376	extrapolated	0	355.381	336.521	374.242	0.999	0.998	1		SCR sites	375	extrapolated	0	296.626	283.19	310.062	1	0.999	1		MCE sites	360	extrapolated	0	176.898	136.986	216.809	1	1	1
All sites	377	extrapolated	0	355.433	336.534	374.331	0.999	0.998	1		SCR sites	376	extrapolated	0	296.633	283.176	310.089	1	0.999	1		MCE sites	362	extrapolated	0	176.898	136.986	216.809	1	1	1
All sites	378	extrapolated	0	355.484	336.548	374.419	0.999	0.998	1		SCR sites	377	extrapolated	0	296.639	283.162	310.116	1	0.999	1		MCE sites	364	extrapolated	0	176.898	136.986	216.809	1	1	1
All sites	379	extrapolated	0	355.534	336.561	374.507	0.999	0.998	1		SCR sites	379	extrapolated	0	296.652	283.135	310.17	1	0.999	1		MCE sites	366	extrapolated	0	176.898	136.986	216.809	1	1	1
All sites	381	extrapolated	0	355.634	336.586	374.681	0.999	0.998	1		SCR sites	380	extrapolated	0	296.658	283.121	310.196	1	0.999	1		MCE sites	368	extrapolated	0	176.898	136.986	216.809	1	1	1
All sites	382	extrapolated	0	355.683	336.599	374.767	0.999	0.998	1		SCR sites	381	extrapolated	0	296.665	283.107	310.222	1	0.999	1		MCE sites	370	extrapolated	0	176.898	136.986	216.809	1	1	1
All sites	383	extrapolated	0	355.731	336.611	374.852	0.999	0.998	1		SCR sites	382	extrapolated	0	296.671	283.093	310.248	1	0.999	1		MCE sites	372	extrapolated	0	176.898	136.986	216.809	1	1	1
All sites	384	extrapolated	0	355.78	336.622	374.937	0.999	0.998	1		SCR sites	384	extrapolated	0	296.683	283.066	310.299	1	0.999	1		MCE sites	374	extrapolated	0	176.898	136.986	216.809	1	1	1
All sites	385	extrapolated	0	355.828	336.634	375.022	0.999	0.998	1		SCR sites	385	extrapolated	0	296.688	283.052	310.324	1	0.999	1		MCE sites	376	extrapolated	0	176.898	136.986	216.809	1	1	1
All sites	386	extrapolated	0	355.875	336.645	375.106	0.999	0.998	1		SCR sites	386	extrapolated	0	296.694	283.039	310.35	1	0.999	1		MCE sites	378	extrapolated	0	176.898	136.986	216.809	1	1	1
All sites	388	extrapolated	0	355.969	336.666	375.272	0.999	0.998	1		SCR sites	387	extrapolated	0	296.7	283.025	310.374	1	0.999	1		MCE sites	380	extrapolated	0	176.898	136.986	216.809	1	1	1
All sites	389	extrapolated	0	356.016	336.677	375.355	0.999	0.998	1		SCR sites	388	extrapolated	0	296.705	283.011	310.399	1	0.999	1		MCE sites	382	extrapolated	0	176.898	136.986	216.809	1	1	1
All sites	390	extrapolated	0	356.062	336.687	375.436	0.999	0.998	1		SCR sites	390	extrapolated	0	296.716	282.984	310.448	1	0.999	1		MCE sites	384	extrapolated	0	176.898	136.986	216.809	1	1	1
All sites	391	extrapolated	0	356.107	336.697	375.518	0.999	0.998	1		SCR sites	391	extrapolated	0	296.722	282.971	310.473	1	0.999	1		MCE sites	386	extrapolated	0	176.898	136.986	216.809	1	1	1
All sites	392	extrapolated	0	356.152	336.706	375.599	0.999	0.998	1		SCR sites	392	extrapolated	0	296.727	282.957	310.497	1	0.999	1		MCE sites	388	extrapolated	0	176.898	136.986	216.809	1	1	1
All sites	394	extrapolated	0	356.242	336.725	375.759	0.999	0.998	1		SCR sites	393	extrapolated	0	296.732	282.944	310.52	1	0.999	1		MCE sites	390	extrapolated	0	176.898	136.986	216.809	1	1	1
All sites	395	extrapolated	0	356.286	336.733	375.838	0.999	0.998	1		SCR sites	395	extrapolated	0	296.742	282.917	310.568	1	0.999	1		MCE sites	392	extrapolated	0	176.898	136.986	216.809	1	1	1
All sites	396	extrapolated	0	356.33	336.742	375.917	0.999	0.998	1		SCR sites	396	extrapolated	0	296.747	282.903	310.591	1	0.999	1		MCE sites	394	extrapolated	0	176.898	136.986	216.809	1	1	1
All sites	397	extrapolated	0	356.373	336.75	375.996	0.999	0.998	1		SCR sites	397	extrapolated	0	296.752	282.89	310.614	1	0.999	1		MCE sites	396	extrapolated	0	176.898	136.986	216.809	1	1	1
All sites	398	extrapolated	0	356.416	336.758	376.073	0.999	0.998	1		SCR sites	398	extrapolated	0	296.757	282.877	310.637	1	0.999	1		MCE sites	398	extrapolated	0	176.898	136.986	216.809	1	1	1
All sites	400	extrapolated	0	356.501	336.774	376.228	0.999	0.998	1		SCR sites	400	extrapolated	0	296.766	282.85	310.683	1	0.999	1		MCE sites	400	extrapolated	0	176.898	136.986	216.809	1	1	1
[truncated: 6 more columns]

## Sheet: Standardized
All sites											SCR sites											MCE sites											Data Information																Asymptotic Diversity Estimates
Result	t	method	order	qD	qD.LCL	qD.UCL	SC	SC.LCL	SC.UCL		Result	t	method	order	qD	qD.LCL	qD.UCL	SC	SC.LCL	SC.UCL		Result	t	method	order	qD	qD.LCL	qD.UCL	SC	SC.LCL	SC.UCL		site	T	U	S.obs	SC	Q1	Q2	Q3	Q4	Q5	Q6	Q7	Q8	Q9	Q10		Site
All sites	1	interpolated	0	40.117	39.318	40.915	0.33	0.322	0.338		SCR sites	1	interpolated	0	40.748	39.938	41.558	0.342	0.334	0.351		MCE sites	1	interpolated	0	27.875	25.142	30.608	0.384	0.336	0.432		All sites	163	6688	429	0.988	81	49	37	31	22	11	14	14	9	9		All sites
All sites	1	interpolated	0	40.117	39.318	40.915	0.33	0.322	0.338		SCR sites	1	interpolated	0	40.748	39.938	41.558	0.342	0.334	0.351		MCE sites	1	interpolated	0	27.875	25.142	30.608	0.384	0.336	0.432		SCR sites	155	6448	370	0.9925	49	38	31	29	20	9	12	15	7	9		All sites
All sites	2	interpolated	0	67.001	65.78	68.222	0.504	0.495	0.513		SCR sites	2	interpolated	0	67.555	66.334	68.776	0.519	0.51	0.528		MCE sites	1	interpolated	0	27.875	25.142	30.608	0.384	0.336	0.432		MCE sites	8	240	116	0.7664	62	23	13	5	7	5	0	1	0	0		All sites
All sites	3	interpolated	0	86.895	85.374	88.416	0.61	0.602	0.618		SCR sites	3	interpolated	0	87.171	85.663	88.678	0.624	0.616	0.632		MCE sites	1	interpolated	0	27.875	25.142	30.608	0.384	0.336	0.432																		SCR sites
All sites	4	interpolated	0	102.55	100.796	104.304	0.681	0.673	0.688		SCR sites	4	interpolated	0	102.492	100.766	104.218	0.694	0.686	0.702		MCE sites	1	interpolated	0	27.875	25.142	30.608	0.384	0.336	0.432																		SCR sites
All sites	5	interpolated	0	115.363	113.42	117.307	0.731	0.724	0.739		SCR sites	4	interpolated	0	102.492	100.766	104.218	0.694	0.686	0.702		MCE sites	1	interpolated	0	27.875	25.142	30.608	0.384	0.336	0.432																		SCR sites
All sites	5	interpolated	0	115.363	113.42	117.307	0.731	0.724	0.739		SCR sites	5	interpolated	0	114.961	113.058	116.864	0.744	0.737	0.751		MCE sites	1	interpolated	0	27.875	25.142	30.608	0.384	0.336	0.432																		MCE sites
All sites	6	interpolated	0	126.137	124.032	128.241	0.77	0.763	0.776		SCR sites	6	interpolated	0	125.394	123.342	127.446	0.781	0.775	0.788		MCE sites	1	interpolated	0	27.875	25.142	30.608	0.384	0.336	0.432																		MCE sites
All sites	7	interpolated	0	135.376	133.13	137.621	0.799	0.793	0.806		SCR sites	7	interpolated	0	134.303	132.12	136.486	0.81	0.804	0.816		MCE sites	1	interpolated	0	27.875	25.142	30.608	0.384	0.336	0.432																		MCE sites
All sites	8	interpolated	0	143.421	141.05	145.793	0.823	0.817	0.829		SCR sites	7	interpolated	0	134.303	132.12	136.486	0.81	0.804	0.816		MCE sites	1	interpolated	0	27.875	25.142	30.608	0.384	0.336	0.432
All sites	9	interpolated	0	150.517	148.03	153.004	0.842	0.837	0.848		SCR sites	8	interpolated	0	142.03	139.73	144.331	0.833	0.828	0.839		MCE sites	1	interpolated	0	27.875	25.142	30.608	0.384	0.336	0.432
All sites	9	interpolated	0	150.517	148.03	153.004	0.842	0.837	0.848		SCR sites	9	interpolated	0	148.819	146.412	151.227	0.852	0.847	0.857		MCE sites	1	interpolated	0	27.875	25.142	30.608	0.384	0.336	0.432
All sites	10	interpolated	0	156.839	154.245	159.433	0.858	0.853	0.863		SCR sites	10	interpolated	0	154.847	152.34	157.355	0.867	0.862	0.872		MCE sites	1	interpolated	0	27.875	25.142	30.608	0.384	0.336	0.432
All sites	11	interpolated	0	162.523	159.829	165.218	0.872	0.867	0.876		SCR sites	11	interpolated	0	160.249	157.648	162.85	0.88	0.876	0.885		MCE sites	1	interpolated	0	27.875	25.142	30.608	0.384	0.336	0.432
All sites	12	interpolated	0	167.674	164.885	170.463	0.883	0.878	0.887		SCR sites	11	interpolated	0	160.249	157.648	162.85	0.88	0.876	0.885		MCE sites	1	interpolated	0	27.875	25.142	30.608	0.384	0.336	0.432
All sites	13	interpolated	0	172.372	169.493	175.252	0.893	0.888	0.897		SCR sites	12	interpolated	0	165.127	162.437	167.817	0.891	0.887	0.896		MCE sites	1	interpolated	0	27.875	25.142	30.608	0.384	0.336	0.432
All sites	14	interpolated	0	176.684	173.719	179.65	0.901	0.897	0.905		SCR sites	13	interpolated	0	169.563	166.789	172.337	0.9	0.896	0.905		MCE sites	1	interpolated	0	27.875	25.142	30.608	0.384	0.336	0.432
All sites	14	interpolated	0	176.684	173.719	179.65	0.901	0.897	0.905		SCR sites	14	interpolated	0	173.622	170.768	176.477	0.908	0.904	0.912		MCE sites	1	interpolated	0	27.875	25.142	30.608	0.384	0.336	0.432
All sites	15	interpolated	0	180.663	177.615	183.71	0.908	0.904	0.912		SCR sites	14	interpolated	0	173.622	170.768	176.477	0.908	0.904	0.912		MCE sites	1	interpolated	0	27.875	25.142	30.608	0.384	0.336	0.432
All sites	16	interpolated	0	184.351	181.224	187.478	0.914	0.911	0.918		SCR sites	15	interpolated	0	177.357	174.425	180.288	0.915	0.911	0.919		MCE sites	1	interpolated	0	27.875	25.142	30.608	0.384	0.336	0.432
All sites	17	interpolated	0	187.785	184.582	190.988	0.92	0.916	0.924		SCR sites	16	interpolated	0	180.809	177.803	183.815	0.921	0.918	0.925		MCE sites	1	interpolated	0	27.875	25.142	30.608	0.384	0.336	0.432
All sites	18	interpolated	0	190.995	187.719	194.272	0.925	0.921	0.928		SCR sites	17	interpolated	0	184.015	180.938	187.092	0.927	0.923	0.93		MCE sites	1	interpolated	0	27.875	25.142	30.608	0.384	0.336	0.432
All sites	18	interpolated	0	190.995	187.719	194.272	0.925	0.921	0.928		SCR sites	18	interpolated	0	187.004	183.859	190.149	0.931	0.928	0.935		MCE sites	1	interpolated	0	27.875	25.142	30.608	0.384	0.336	0.432
All sites	19	interpolated	0	194.006	190.659	197.354	0.929	0.926	0.933		SCR sites	18	interpolated	0	187.004	183.859	190.149	0.931	0.928	0.935		MCE sites	1	interpolated	0	27.875	25.142	30.608	0.384	0.336	0.432
All sites	20	interpolated	0	196.84	193.425	200.256	0.933	0.93	0.937		SCR sites	19	interpolated	0	189.801	186.59	193.012	0.936	0.932	0.939		MCE sites	1	interpolated	0	27.875	25.142	30.608	0.384	0.336	0.432
All sites	21	interpolated	0	199.515	196.034	202.997	0.937	0.934	0.94		SCR sites	20	interpolated	0	192.427	189.152	195.701	0.939	0.936	0.942		MCE sites	1	interpolated	0	27.875	25.142	30.608	0.384	0.336	0.432
All sites	22	interpolated	0	202.047	198.501	205.592	0.94	0.937	0.943		SCR sites	21	interpolated	0	194.899	191.564	198.235	0.943	0.94	0.946		MCE sites	1	interpolated	0	27.875	25.142	30.608	0.384	0.336	0.432
All sites	22	interpolated	0	202.047	198.501	205.592	0.94	0.937	0.943		SCR sites	21	interpolated	0	194.899	191.564	198.235	0.943	0.94	0.946		MCE sites	1	interpolated	0	27.875	25.142	30.608	0.384	0.336	0.432
All sites	23	interpolated	0	204.448	200.841	208.055	0.943	0.94	0.946		SCR sites	22	interpolated	0	197.234	193.84	200.629	0.946	0.943	0.949		MCE sites	1	interpolated	0	27.875	25.142	30.608	0.384	0.336	0.432
All sites	24	interpolated	0	206.732	203.065	210.398	0.946	0.943	0.949		SCR sites	23	interpolated	0	199.445	195.993	202.897	0.949	0.946	0.951		MCE sites	1	interpolated	0	27.875	25.142	30.608	0.384	0.336	0.432
All sites	25	interpolated	0	208.908	205.183	212.632	0.948	0.945	0.951		SCR sites	24	interpolated	0	201.543	198.036	205.05	0.951	0.948	0.954		MCE sites	1	interpolated	0	27.875	25.142	30.608	0.384	0.336	0.432
All sites	26	interpolated	0	210.985	207.204	214.765	0.95	0.948	0.953		SCR sites	24	interpolated	0	201.543	198.036	205.05	0.951	0.948	0.954		MCE sites	1	interpolated	0	27.875	25.142	30.608	0.384	0.336	0.432
All sites	27	interpolated	0	212.971	209.136	216.806	0.953	0.95	0.955		SCR sites	25	interpolated	0	203.538	199.977	207.099	0.953	0.951	0.956		MCE sites	1	interpolated	0	27.875	25.142	30.608	0.384	0.336	0.432
All sites	27	interpolated	0	212.971	209.136	216.806	0.953	0.95	0.955		SCR sites	26	interpolated	0	205.439	201.827	209.051	0.955	0.953	0.958		MCE sites	2	interpolated	0	45.036	40.969	49.103	0.55	0.503	0.598
All sites	28	interpolated	0	214.874	210.986	218.761	0.955	0.952	0.957		SCR sites	27	interpolated	0	207.254	203.591	210.916	0.957	0.955	0.96		MCE sites	2	interpolated	0	45.036	40.969	49.103	0.55	0.503	0.598
All sites	29	interpolated	0	216.699	212.76	220.638	0.956	0.954	0.959		SCR sites	28	interpolated	0	208.989	205.278	212.7	0.959	0.957	0.962		MCE sites	2	interpolated	0	45.036	40.969	49.103	0.55	0.503	0.598
All sites	30	interpolated	0	218.452	214.463	222.441	0.958	0.956	0.96		SCR sites	28	interpolated	0	208.989	205.278	212.7	0.959	0.957	0.962		MCE sites	2	interpolated	0	45.036	40.969	49.103	0.55	0.503	0.598
All sites	31	interpolated	0	220.138	216.101	224.176	0.96	0.957	0.962		SCR sites	29	interpolated	0	210.651	206.892	214.409	0.961	0.959	0.963		MCE sites	2	interpolated	0	45.036	40.969	49.103	0.55	0.503	0.598
All sites	31	interpolated	0	220.138	216.101	224.176	0.96	0.957	0.962		SCR sites	30	interpolated	0	212.244	208.44	216.049	0.962	0.96	0.965		MCE sites	2	interpolated	0	45.036	40.969	49.103	0.55	0.503	0.598
All sites	32	interpolated	0	221.762	217.677	225.847	0.961	0.959	0.963		SCR sites	31	interpolated	0	213.775	209.926	217.624	0.964	0.962	0.966		MCE sites	2	interpolated	0	45.036	40.969	49.103	0.55	0.503	0.598
All sites	33	interpolated	0	223.327	219.196	227.459	0.962	0.96	0.965		SCR sites	31	interpolated	0	213.775	209.926	217.624	0.964	0.962	0.966		MCE sites	2	interpolated	0	45.036	40.969	49.103	0.55	0.503	0.598
All sites	34	interpolated	0	224.838	220.662	229.014	0.964	0.961	0.966		SCR sites	32	interpolated	0	215.246	211.354	219.139	0.965	0.963	0.967		MCE sites	2	interpolated	0	45.036	40.969	49.103	0.55	0.503	0.598
All sites	35	interpolated	0	226.297	222.077	230.517	0.965	0.963	0.967		SCR sites	33	interpolated	0	216.663	212.728	220.598	0.967	0.964	0.969		MCE sites	2	interpolated	0	45.036	40.969	49.103	0.55	0.503	0.598
All sites	35	interpolated	0	226.297	222.077	230.517	0.965	0.963	0.967		SCR sites	34	interpolated	0	218.028	214.052	222.004	0.968	0.966	0.97		MCE sites	2	interpolated	0	45.036	40.969	49.103	0.55	0.503	0.598
All sites	36	interpolated	0	227.708	223.445	231.971	0.966	0.964	0.968		SCR sites	35	interpolated	0	219.345	215.328	223.361	0.969	0.967	0.971		MCE sites	2	interpolated	0	45.036	40.969	49.103	0.55	0.503	0.598
All sites	37	interpolated	0	229.073	224.768	233.378	0.967	0.965	0.969		SCR sites	35	interpolated	0	219.345	215.328	223.361	0.969	0.967	0.971		MCE sites	2	interpolated	0	45.036	40.969	49.103	0.55	0.503	0.598
All sites	38	interpolated	0	230.394	226.048	234.741	0.968	0.966	0.97		SCR sites	36	interpolated	0	220.616	216.56	224.672	0.97	0.968	0.972		MCE sites	2	interpolated	0	45.036	40.969	49.103	0.55	0.503	0.598
All sites	39	interpolated	0	231.675	227.289	236.062	0.969	0.967	0.971		SCR sites	37	interpolated	0	221.844	217.75	225.939	0.971	0.969	0.973		MCE sites	2	interpolated	0	45.036	40.969	49.103	0.55	0.503	0.598
All sites	40	interpolated	0	232.917	228.492	237.343	0.97	0.968	0.972		SCR sites	38	interpolated	0	223.033	218.901	227.164	0.972	0.97	0.974		MCE sites	2	interpolated	0	45.036	40.969	49.103	0.55	0.503	0.598
All sites	40	interpolated	0	232.917	228.492	237.343	0.97	0.968	0.972		SCR sites	38	interpolated	0	223.033	218.901	227.164	0.972	0.97	0.974		MCE sites	2	interpolated	0	45.036	40.969	49.103	0.55	0.503	0.598
All sites	41	interpolated	0	234.123	229.658	238.587	0.971	0.969	0.973		SCR sites	39	interpolated	0	224.183	220.014	228.351	0.973	0.971	0.975		MCE sites	2	interpolated	0	45.036	40.969	49.103	0.55	0.503	0.598
All sites	42	interpolated	0	235.293	230.791	239.796	0.972	0.97	0.974		SCR sites	40	interpolated	0	225.296	221.092	229.501	0.974	0.972	0.975		MCE sites	2	interpolated	0	45.036	40.969	49.103	0.55	0.503	0.598
All sites	43	interpolated	0	236.43	231.891	240.97	0.972	0.971	0.974		SCR sites	41	interpolated	0	226.376	222.137	230.616	0.974	0.972	0.976		MCE sites	2	interpolated	0	45.036	40.969	49.103	0.55	0.503	0.598
All sites	44	interpolated	0	237.536	232.96	242.112	0.973	0.971	0.975		SCR sites	41	interpolated	0	226.376	222.137	230.616	0.974	0.972	0.976		MCE sites	2	interpolated	0	45.036	40.969	49.103	0.55	0.503	0.598
All sites	44	interpolated	0	237.536	232.96	242.112	0.973	0.971	0.975		SCR sites	42	interpolated	0	227.423	223.149	231.697	0.975	0.973	0.977		MCE sites	2	interpolated	0	45.036	40.969	49.103	0.55	0.503	0.598
All sites	45	interpolated	0	238.611	233.999	243.223	0.974	0.972	0.976		SCR sites	43	interpolated	0	228.439	224.132	232.747	0.976	0.974	0.978		MCE sites	2	interpolated	0	45.036	40.969	49.103	0.55	0.503	0.598
All sites	46	interpolated	0	239.657	235.01	244.305	0.975	0.973	0.976		SCR sites	44	interpolated	0	229.426	225.085	233.767	0.976	0.975	0.978		MCE sites	2	interpolated	0	45.036	40.969	49.103	0.55	0.503	0.598
All sites	47	interpolated	0	240.676	235.994	245.358	0.975	0.973	0.977		SCR sites	45	interpolated	0	230.385	226.011	234.758	0.977	0.975	0.979		MCE sites	2	interpolated	0	45.036	40.969	49.103	0.55	0.503	0.598
All sites	48	interpolated	0	241.669	236.952	246.385	0.976	0.974	0.978		SCR sites	45	interpolated	0	230.385	226.011	234.758	0.977	0.975	0.979		MCE sites	2	interpolated	0	45.036	40.969	49.103	0.55	0.503	0.598
All sites	48	interpolated	0	241.669	236.952	246.385	0.976	0.974	0.978		SCR sites	46	interpolated	0	231.317	226.911	235.722	0.978	0.976	0.979		MCE sites	2	interpolated	0	45.036	40.969	49.103	0.55	0.503	0.598
All sites	49	interpolated	0	242.636	237.886	247.385	0.976	0.975	0.978		SCR sites	47	interpolated	0	232.223	227.787	236.66	0.978	0.977	0.98		MCE sites	2	interpolated	0	45.036	40.969	49.103	0.55	0.503	0.598
All sites	50	interpolated	0	243.578	238.795	248.361	0.977	0.975	0.979		SCR sites	48	interpolated	0	233.105	228.638	237.573	0.979	0.977	0.981		MCE sites	2	interpolated	0	45.036	40.969	49.103	0.55	0.503	0.598
All sites	51	interpolated	0	244.498	239.682	249.314	0.978	0.976	0.979		SCR sites	48	interpolated	0	233.105	228.638	237.573	0.979	0.977	0.981		MCE sites	2	interpolated	0	45.036	40.969	49.103	0.55	0.503	0.598
All sites	52	interpolated	0	245.395	240.547	250.243	0.978	0.976	0.98		SCR sites	49	interpolated	0	233.964	229.466	238.462	0.979	0.978	0.981		MCE sites	2	interpolated	0	45.036	40.969	49.103	0.55	0.503	0.598
All sites	53	interpolated	0	246.271	241.391	251.15	0.979	0.977	0.98		SCR sites	50	interpolated	0	234.8	230.272	239.327	0.98	0.978	0.982		MCE sites	2	interpolated	0	45.036	40.969	49.103	0.55	0.503	0.598
All sites	53	interpolated	0	246.271	241.391	251.15	0.979	0.977	0.98		SCR sites	51	interpolated	0	235.615	231.058	240.172	0.981	0.979	0.982		MCE sites	2	interpolated	0	45.036	40.969	49.103	0.55	0.503	0.598
All sites	54	interpolated	0	247.126	242.215	252.037	0.979	0.977	0.981		SCR sites	52	interpolated	0	236.409	231.823	240.995	0.981	0.979	0.983		MCE sites	3	interpolated	0	57.571	52.496	62.647	0.646	0.601	0.691
All sites	55	interpolated	0	247.961	243.02	252.903	0.98	0.978	0.981		SCR sites	52	interpolated	0	236.409	231.823	240.995	0.981	0.979	0.983		MCE sites	3	interpolated	0	57.571	52.496	62.647	0.646	0.601	0.691
All sites	56	interpolated	0	248.778	243.805	253.75	0.98	0.978	0.982		SCR sites	53	interpolated	0	237.183	232.569	241.797	0.981	0.98	0.983		MCE sites	3	interpolated	0	57.571	52.496	62.647	0.646	0.601	0.691
All sites	57	interpolated	0	249.575	244.573	254.578	0.981	0.979	0.982		SCR sites	54	interpolated	0	237.938	233.296	242.581	0.982	0.98	0.983		MCE sites	3	interpolated	0	57.571	52.496	62.647	0.646	0.601	0.691
All sites	57	interpolated	0	249.575	244.573	254.578	0.981	0.979	0.982		SCR sites	55	interpolated	0	238.676	234.006	243.345	0.982	0.981	0.984		MCE sites	3	interpolated	0	57.571	52.496	62.647	0.646	0.601	0.691
All sites	58	interpolated	0	250.356	245.324	255.388	0.981	0.979	0.983		SCR sites	55	interpolated	0	238.676	234.006	243.345	0.982	0.981	0.984		MCE sites	3	interpolated	0	57.571	52.496	62.647	0.646	0.601	0.691
All sites	59	interpolated	0	251.119	246.057	256.18	0.981	0.98	0.983		SCR sites	56	interpolated	0	239.395	234.698	244.092	0.983	0.981	0.984		MCE sites	3	interpolated	0	57.571	52.496	62.647	0.646	0.601	0.691
All sites	60	interpolated	0	251.865	246.775	256.956	0.982	0.98	0.983		SCR sites	57	interpolated	0	240.098	235.374	244.822	0.983	0.982	0.985		MCE sites	3	interpolated	0	57.571	52.496	62.647	0.646	0.601	0.691
All sites	61	interpolated	0	252.596	247.477	257.715	0.982	0.981	0.984		SCR sites	58	interpolated	0	240.784	236.034	245.534	0.984	0.982	0.985		MCE sites	3	interpolated	0	57.571	52.496	62.647	0.646	0.601	0.691
All sites	61	interpolated	0	252.596	247.477	257.715	0.982	0.981	0.984		SCR sites	58	interpolated	0	240.784	236.034	245.534	0.984	0.982	0.985		MCE sites	3	interpolated	0	57.571	52.496	62.647	0.646	0.601	0.691
All sites	62	interpolated	0	253.311	248.164	258.459	0.983	0.981	0.984		SCR sites	59	interpolated	0	241.455	236.678	246.231	0.984	0.982	0.985		MCE sites	3	interpolated	0	57.571	52.496	62.647	0.646	0.601	0.691
All sites	63	interpolated	0	254.012	248.836	259.188	0.983	0.981	0.984		SCR sites	60	interpolated	0	242.11	237.308	246.913	0.984	0.983	0.986		MCE sites	3	interpolated	0	57.571	52.496	62.647	0.646	0.601	0.691
All sites	64	interpolated	0	254.698	249.495	259.902	0.983	0.982	0.985		SCR sites	61	interpolated	0	242.751	237.924	247.579	0.985	0.983	0.986		MCE sites	3	interpolated	0	57.571	52.496	62.647	0.646	0.601	0.691
All sites	65	interpolated	0	255.371	250.139	260.602	0.984	0.982	0.985		SCR sites	62	interpolated	0	243.378	238.526	248.231	0.985	0.984	0.986		MCE sites	3	interpolated	0	57.571	52.496	62.647	0.646	0.601	0.691
All sites	66	interpolated	0	256.03	250.771	261.288	0.984	0.982	0.985		SCR sites	62	interpolated	0	243.378	238.526	248.231	0.985	0.984	0.986		MCE sites	3	interpolated	0	57.571	52.496	62.647	0.646	0.601	0.691
All sites	66	interpolated	0	256.03	250.771	261.288	0.984	0.982	0.985		SCR sites	63	interpolated	0	243.992	239.114	248.869	0.985	0.984	0.987		MCE sites	3	interpolated	0	57.571	52.496	62.647	0.646	0.601	0.691
All sites	67	interpolated	0	256.676	251.39	261.961	0.984	0.983	0.986		SCR sites	64	interpolated	0	244.592	239.69	249.494	0.986	0.984	0.987		MCE sites	3	interpolated	0	57.571	52.496	62.647	0.646	0.601	0.691
All sites	68	interpolated	0	257.309	251.997	262.621	0.985	0.983	0.986		SCR sites	65	interpolated	0	245.179	240.253	250.106	0.986	0.984	0.987		MCE sites	3	interpolated	0	57.571	52.496	62.647	0.646	0.601	0.691
All sites	69	interpolated	0	257.93	252.591	263.269	0.985	0.983	0.986		SCR sites	65	interpolated	0	245.179	240.253	250.106	0.986	0.984	0.987		MCE sites	3	interpolated	0	57.571	52.496	62.647	0.646	0.601	0.691
All sites	70	interpolated	0	258.54	253.175	263.905	0.985	0.984	0.987		SCR sites	66	interpolated	0	245.754	240.804	250.705	0.986	0.985	0.988		MCE sites	3	interpolated	0	57.571	52.496	62.647	0.646	0.601	0.691
All sites	70	interpolated	0	258.54	253.175	263.905	0.985	0.984	0.987		SCR sites	67	interpolated	0	246.318	241.343	251.292	0.986	0.985	0.988		MCE sites	3	interpolated	0	57.571	52.496	62.647	0.646	0.601	0.691
All sites	71	interpolated	0	259.138	253.747	264.529	0.985	0.984	0.987		SCR sites	68	interpolated	0	246.869	241.872	251.867	0.987	0.985	0.988		MCE sites	3	interpolated	0	57.571	52.496	62.647	0.646	0.601	0.691
All sites	72	interpolated	0	259.725	254.308	265.142	0.986	0.984	0.987		SCR sites	69	interpolated	0	247.41	242.389	252.431	0.987	0.986	0.988		MCE sites	3	interpolated	0	57.571	52.496	62.647	0.646	0.601	0.691
All sites	73	interpolated	0	260.301	254.858	265.744	0.986	0.984	0.987		SCR sites	69	interpolated	0	247.41	242.389	252.431	0.987	0.986	0.988		MCE sites	3	interpolated	0	57.571	52.496	62.647	0.646	0.601	0.691
All sites	74	interpolated	0	260.867	255.399	266.335	0.986	0.985	0.988		SCR sites	70	interpolated	0	247.94	242.896	252.984	0.987	0.986	0.989		MCE sites	3	interpolated	0	57.571	52.496	62.647	0.646	0.601	0.691
All sites	74	interpolated	0	260.867	255.399	266.335	0.986	0.985	0.988		SCR sites	71	interpolated	0	248.459	243.392	253.526	0.988	0.986	0.989		MCE sites	3	interpolated	0	57.571	52.496	62.647	0.646	0.601	0.691
All sites	75	interpolated	0	261.423	255.929	266.916	0.986	0.985	0.988		SCR sites	72	interpolated	0	248.968	243.879	254.058	0.988	0.986	0.989		MCE sites	3	interpolated	0	57.571	52.496	62.647	0.646	0.601	0.691
All sites	76	interpolated	0	261.969	256.45	267.487	0.987	0.985	0.988		SCR sites	72	interpolated	0	248.968	243.879	254.058	0.988	0.986	0.989		MCE sites	3	interpolated	0	57.571	52.496	62.647	0.646	0.601	0.691
All sites	77	interpolated	0	262.505	256.962	268.049	0.987	0.985	0.988		SCR sites	73	interpolated	0	249.468	244.356	254.579	0.988	0.987	0.989		MCE sites	3	interpolated	0	57.571	52.496	62.647	0.646	0.601	0.691
All sites	78	interpolated	0	263.032	257.464	268.601	0.987	0.986	0.988		SCR sites	74	interpolated	0	249.957	244.823	255.091	0.988	0.987	0.99		MCE sites	3	interpolated	0	57.571	52.496	62.647	0.646	0.601	0.691
All sites	79	interpolated	0	263.55	257.958	269.143	0.987	0.986	0.989		SCR sites	75	interpolated	0	250.438	245.282	255.594	0.988	0.987	0.99		MCE sites	3	interpolated	0	57.571	52.496	62.647	0.646	0.601	0.691
All sites	79	interpolated	0	263.55	257.958	269.143	0.987	0.986	0.989		SCR sites	75	interpolated	0	250.438	245.282	255.594	0.988	0.987	0.99		MCE sites	3	interpolated	0	57.571	52.496	62.647	0.646	0.601	0.691
All sites	80	interpolated	0	264.06	258.443	269.677	0.988	0.986	0.989		SCR sites	76	interpolated	0	250.909	245.732	256.087	0.989	0.987	0.99		MCE sites	3	interpolated	0	57.571	52.496	62.647	0.646	0.601	0.691
All sites	81	interpolated	0	264.561	258.919	270.202	0.988	0.986	0.989		SCR sites	77	interpolated	0	251.372	246.173	256.572	0.989	0.988	0.99		MCE sites	4	interpolated	0	67.429	61.526	73.331	0.71	0.667	0.754
All sites	82	interpolated	0	265.053	259.388	270.719	0.988	0.987	0.989		SCR sites	78	interpolated	0	251.827	246.606	257.048	0.989	0.988	0.99		MCE sites	4	interpolated	0	67.429	61.526	73.331	0.71	0.667	0.754
All sites	83	interpolated	0	265.538	259.848	271.227	0.988	0.987	0.989		SCR sites	79	interpolated	0	252.273	247.03	257.515	0.989	0.988	0.991		MCE sites	4	interpolated	0	67.429	61.526	73.331	0.71	0.667	0.754
All sites	83	interpolated	0	265.538	259.848	271.227	0.988	0.987	0.989		SCR sites	79	interpolated	0	252.273	247.03	257.515	0.989	0.988	0.991		MCE sites	4	interpolated	0	67.429	61.526	73.331	0.71	0.667	0.754
All sites	84	interpolated	0	266.014	260.301	271.728	0.988	0.987	0.99		SCR sites	80	interpolated	0	252.711	247.447	257.974	0.989	0.988	0.991		MCE sites	4	interpolated	0	67.429	61.526	73.331	0.71	0.667	0.754
All sites	85	interpolated	0	266.483	260.746	272.22	0.988	0.987	0.99		SCR sites	81	interpolated	0	253.141	247.856	258.425	0.99	0.988	0.991		MCE sites	4	interpolated	0	67.429	61.526	73.331	0.71	0.667	0.754
All sites	86	interpolated	0	266.945	261.184	272.705	0.989	0.987	0.99		SCR sites	82	interpolated	0	253.563	248.258	258.869	0.99	0.989	0.991		MCE sites	4	interpolated	0	67.429	61.526	73.331	0.71	0.667	0.754
All sites	87	interpolated	0	267.399	261.615	273.183	0.989	0.988	0.99		SCR sites	82	interpolated	0	253.563	248.258	258.869	0.99	0.989	0.991		MCE sites	4	interpolated	0	67.429	61.526	73.331	0.71	0.667	0.754
All sites	88	interpolated	0	267.846	262.039	273.654	0.989	0.988	0.99		SCR sites	83	interpolated	0	253.979	248.652	259.305	0.99	0.989	0.991		MCE sites	4	interpolated	0	67.429	61.526	73.331	0.71	0.667	0.754
All sites	88	interpolated	0	267.846	262.039	273.654	0.989	0.988	0.99		SCR sites	84	interpolated	0	254.387	249.04	259.733	0.99	0.989	0.991		MCE sites	4	interpolated	0	67.429	61.526	73.331	0.71	0.667	0.754
All sites	89	interpolated	0	268.287	262.456	274.117	0.989	0.988	0.991		SCR sites	85	interpolated	0	254.787	249.42	260.155	0.99	0.989	0.992		MCE sites	4	interpolated	0	67.429	61.526	73.331	0.71	0.667	0.754
All sites	90	interpolated	0	268.72	262.867	274.574	0.989	0.988	0.991		SCR sites	86	interpolated	0	255.182	249.794	260.569	0.99	0.989	0.992		MCE sites	4	interpolated	0	67.429	61.526	73.331	0.71	0.667	0.754
All sites	91	interpolated	0	269.147	263.271	275.024	0.99	0.988	0.991		SCR sites	86	interpolated	0	255.182	249.794	260.569	0.99	0.989	0.992		MCE sites	4	interpolated	0	67.429	61.526	73.331	0.71	0.667	0.754
All sites	92	interpolated	0	269.568	263.669	275.467	0.99	0.988	0.991		SCR sites	87	interpolated	0	255.569	250.161	260.977	0.991	0.989	0.992		MCE sites	4	interpolated	0	67.429	61.526	73.331	0.71	0.667	0.754
All sites	92	interpolated	0	269.568	263.669	275.467	0.99	0.988	0.991		SCR sites	88	interpolated	0	255.95	250.522	261.378	0.991	0.99	0.992		MCE sites	4	interpolated	0	67.429	61.526	73.331	0.71	0.667	0.754
All sites	93	interpolated	0	269.982	264.06	275.905	0.99	0.989	0.991		SCR sites	89	interpolated	0	256.325	250.877	261.773	0.991	0.99	0.992		MCE sites	4	interpolated	0	67.429	61.526	73.331	0.71	0.667	0.754
All sites	94	interpolated	0	270.391	264.446	276.336	0.99	0.989	0.991		SCR sites	89	interpolated	0	256.325	250.877	261.773	0.991	0.99	0.992		MCE sites	4	interpolated	0	67.429	61.526	73.331	0.71	0.667	0.754
All sites	95	interpolated	0	270.793	264.826	276.761	0.99	0.989	0.991		SCR sites	90	interpolated	0	256.693	251.225	262.161	0.991	0.99	0.992		MCE sites	4	interpolated	0	67.429	61.526	73.331	0.71	0.667	0.754
All sites	96	interpolated	0	271.19	265.2	277.18	0.99	0.989	0.992		SCR sites	91	interpolated	0	257.056	251.568	262.544	0.991	0.99	0.992		MCE sites	4	interpolated	0	67.429	61.526	73.331	0.71	0.667	0.754
All sites	96	interpolated	0	271.19	265.2	277.18	0.99	0.989	0.992		SCR sites	92	interpolated	0	257.412	251.904	262.92	0.991	0.99	0.993		MCE sites	4	interpolated	0	67.429	61.526	73.331	0.71	0.667	0.754
All sites	97	interpolated	0	271.581	265.568	277.593	0.99	0.989	0.992		SCR sites	92	interpolated	0	257.412	251.904	262.92	0.991	0.99	0.993		MCE sites	4	interpolated	0	67.429	61.526	73.331	0.71	0.667	0.754
All sites	98	interpolated	0	271.966	265.931	278.001	0.991	0.989	0.992		SCR sites	93	interpolated	0	257.763	252.235	263.29	0.992	0.99	0.993		MCE sites	4	interpolated	0	67.429	61.526	73.331	0.71	0.667	0.754
All sites	99	interpolated	0	272.346	266.289	278.403	0.991	0.989	0.992		SCR sites	94	interpolated	0	258.108	252.561	263.655	0.992	0.99	0.993		MCE sites	4	interpolated	0	67.429	61.526	73.331	0.71	0.667	0.754
All sites	100	interpolated	0	272.72	266.641	278.8	0.991	0.99	0.992		SCR sites	95	interpolated	0	258.448	252.881	264.015	0.992	0.991	0.993		MCE sites	4	interpolated	0	67.429	61.526	73.331	0.71	0.667	0.754
All sites	101	interpolated	0	273.09	266.988	279.191	0.991	0.99	0.992		SCR sites	96	interpolated	0	258.782	253.196	264.369	0.992	0.991	0.993		MCE sites	4	interpolated	0	67.429	61.526	73.331	0.71	0.667	0.754
All sites	101	interpolated	0	273.09	266.988	279.191	0.991	0.99	0.992		SCR sites	96	interpolated	0	258.782	253.196	264.369	0.992	0.991	0.993		MCE sites	4	interpolated	0	67.429	61.526	73.331	0.71	0.667	0.754
All sites	102	interpolated	0	273.454	267.331	279.578	0.991	0.99	0.992		SCR sites	97	interpolated	0	259.111	253.506	264.717	0.992	0.991	0.993		MCE sites	4	interpolated	0	67.429	61.526	73.331	0.71	0.667	0.754
All sites	103	interpolated	0	273.813	267.668	279.959	0.991	0.99	0.992		SCR sites	98	interpolated	0	259.435	253.81	265.061	0.992	0.991	0.993		MCE sites	4	interpolated	0	67.429	61.526	73.331	0.71	0.667	0.754
All sites	104	interpolated	0	274.168	268	280.336	0.991	0.99	0.993		SCR sites	99	interpolated	0	259.754	254.11	265.399	0.992	0.991	0.993		MCE sites	4	interpolated	0	67.429	61.526	73.331	0.71	0.667	0.754
All sites	105	interpolated	0	274.518	268.328	280.707	0.991	0.99	0.993		SCR sites	99	interpolated	0	259.754	254.11	265.399	0.992	0.991	0.993		MCE sites	4	interpolated	0	67.429	61.526	73.331	0.71	0.667	0.754
All sites	105	interpolated	0	274.518	268.328	280.707	0.991	0.99	0.993		SCR sites	100	interpolated	0	260.069	254.405	265.732	0.992	0.991	0.994		MCE sites	4	interpolated	0	67.429	61.526	73.331	0.71	0.667	0.754
All sites	106	interpolated	0	274.863	268.651	281.074	0.992	0.99	0.993		SCR sites	101	interpolated	0	260.378	254.695	266.061	0.993	0.991	0.994		MCE sites	4	interpolated	0	67.429	61.526	73.331	0.71	0.667	0.754
All sites	107	interpolated	0	275.203	268.97	281.437	0.992	0.99	0.993		SCR sites	102	interpolated	0	260.683	254.98	266.385	0.993	0.991	0.994		MCE sites	4	interpolated	0	67.429	61.526	73.331	0.71	0.667	0.754
All sites	108	interpolated	0	275.539	269.284	281.795	0.992	0.99	0.993		SCR sites	103	interpolated	0	260.983	255.261	266.704	0.993	0.992	0.994		MCE sites	5	interpolated	0	75.5	68.876	82.124	0.758	0.715	0.801
All sites	109	interpolated	0	275.871	269.594	282.148	0.992	0.991	0.993		SCR sites	103	interpolated	0	260.983	255.261	266.704	0.993	0.992	0.994		MCE sites	5	interpolated	0	75.5	68.876	82.124	0.758	0.715	0.801
All sites	109	interpolated	0	275.871	269.594	282.148	0.992	0.991	0.993		SCR sites	104	interpolated	0	261.278	255.537	267.019	0.993	0.992	0.994		MCE sites	5	interpolated	0	75.5	68.876	82.124	0.758	0.715	0.801
All sites	110	interpolated	0	276.199	269.9	282.498	0.992	0.991	0.993		SCR sites	105	interpolated	0	261.57	255.809	267.33	0.993	0.992	0.994		MCE sites	5	interpolated	0	75.5	68.876	82.124	0.758	0.715	0.801
All sites	111	interpolated	0	276.522	270.201	282.843	0.992	0.991	0.993		SCR sites	106	interpolated	0	261.856	256.077	267.636	0.993	0.992	0.994		MCE sites	5	interpolated	0	75.5	68.876	82.124	0.758	0.715	0.801
All sites	112	interpolated	0	276.841	270.498	283.183	0.992	0.991	0.993		SCR sites	106	interpolated	0	261.856	256.077	267.636	0.993	0.992	0.994		MCE sites	5	interpolated	0	75.5	68.876	82.124	0.758	0.715	0.801
All sites	113	interpolated	0	277.156	270.792	283.52	0.992	0.991	0.994		SCR sites	107	interpolated	0	262.139	256.341	267.938	0.993	0.992	0.994		MCE sites	5	interpolated	0	75.5	68.876	82.124	0.758	0.715	0.801
All sites	114	interpolated	0	277.467	271.081	283.853	0.992	0.991	0.994		SCR sites	108	interpolated	0	262.418	256.6	268.235	0.993	0.992	0.994		MCE sites	5	interpolated	0	75.5	68.876	82.124	0.758	0.715	0.801
All sites	114	interpolated	0	277.467	271.081	283.853	0.992	0.991	0.994		SCR sites	109	interpolated	0	262.692	256.856	268.529	0.993	0.992	0.995		MCE sites	5	interpolated	0	75.5	68.876	82.124	0.758	0.715	0.801
All sites	115	interpolated	0	277.774	271.366	284.182	0.992	0.991	0.994		SCR sites	109	interpolated	0	262.692	256.856	268.529	0.993	0.992	0.995		MCE sites	5	interpolated	0	75.5	68.876	82.124	0.758	0.715	0.801
All sites	116	interpolated	0	278.078	271.648	284.507	0.993	0.991	0.994		SCR sites	110	interpolated	0	262.963	257.107	268.819	0.993	0.992	0.995		MCE sites	5	interpolated	0	75.5	68.876	82.124	0.758	0.715	0.801
All sites	117	interpolated	0	278.377	271.926	284.828	0.993	0.991	0.994		SCR sites	111	interpolated	0	263.23	257.355	269.105	0.994	0.992	0.995		MCE sites	5	interpolated	0	75.5	68.876	82.124	0.758	0.715	0.801
All sites	118	interpolated	0	278.673	272.2	285.146	0.993	0.991	0.994		SCR sites	112	interpolated	0	263.493	257.599	269.387	0.994	0.992	0.995		MCE sites	5	interpolated	0	75.5	68.876	82.124	0.758	0.715	0.801
All sites	118	interpolated	0	278.673	272.2	285.146	0.993	0.991	0.994		SCR sites	113	interpolated	0	263.752	257.839	269.665	0.994	0.993	0.995		MCE sites	5	interpolated	0	75.5	68.876	82.124	0.758	0.715	0.801
All sites	119	interpolated	0	278.966	272.471	285.46	0.993	0.992	0.994		SCR sites	113	interpolated	0	263.752	257.839	269.665	0.994	0.993	0.995		MCE sites	5	interpolated	0	75.5	68.876	82.124	0.758	0.715	0.801
All sites	120	interpolated	0	279.254	272.738	285.771	0.993	0.992	0.994		SCR sites	114	interpolated	0	264.007	258.075	269.94	0.994	0.993	0.995		MCE sites	5	interpolated	0	75.5	68.876	82.124	0.758	0.715	0.801
All sites	121	interpolated	0	279.54	273.002	286.078	0.993	0.992	0.994		SCR sites	115	interpolated	0	264.259	258.308	270.211	0.994	0.993	0.995		MCE sites	5	interpolated	0	75.5	68.876	82.124	0.758	0.715	0.801
All sites	122	interpolated	0	279.822	273.262	286.381	0.993	0.992	0.994		SCR sites	116	interpolated	0	264.508	258.537	270.478	0.994	0.993	0.995		MCE sites	5	interpolated	0	75.5	68.876	82.124	0.758	0.715	0.801
All sites	122	interpolated	0	279.822	273.262	286.381	0.993	0.992	0.994		SCR sites	116	interpolated	0	264.508	258.537	270.478	0.994	0.993	0.995		MCE sites	5	interpolated	0	75.5	68.876	82.124	0.758	0.715	0.801
All sites	123	interpolated	0	280.1	273.519	286.682	0.993	0.992	0.994		SCR sites	117	interpolated	0	264.753	258.763	270.743	0.994	0.993	0.995		MCE sites	5	interpolated	0	75.5	68.876	82.124	0.758	0.715	0.801
All sites	124	interpolated	0	280.375	273.772	286.979	0.993	0.992	0.994		SCR sites	118	interpolated	0	264.994	258.985	271.004	0.994	0.993	0.995		MCE sites	5	interpolated	0	75.5	68.876	82.124	0.758	0.715	0.801
All sites	125	interpolated	0	280.647	274.022	287.272	0.993	0.992	0.995		SCR sites	119	interpolated	0	265.233	259.204	271.261	0.994	0.993	0.995		MCE sites	5	interpolated	0	75.5	68.876	82.124	0.758	0.715	0.801
All sites	126	interpolated	0	280.916	274.269	287.563	0.993	0.992	0.995		SCR sites	120	interpolated	0	265.468	259.42	271.515	0.994	0.993	0.995		MCE sites	5	interpolated	0	75.5	68.876	82.124	0.758	0.715	0.801
All sites	127	interpolated	0	281.182	274.513	287.851	0.993	0.992	0.995		SCR sites	120	interpolated	0	265.468	259.42	271.515	0.994	0.993	0.995		MCE sites	5	interpolated	0	75.5	68.876	82.124	0.758	0.715	0.801
All sites	127	interpolated	0	281.182	274.513	287.851	0.993	0.992	0.995		SCR sites	121	interpolated	0	265.699	259.632	271.767	0.994	0.993	0.996		MCE sites	5	interpolated	0	75.5	68.876	82.124	0.758	0.715	0.801
All sites	128	interpolated	0	281.444	274.754	288.135	0.994	0.992	0.995		SCR sites	122	interpolated	0	265.928	259.841	272.015	0.994	0.993	0.996		MCE sites	5	interpolated	0	75.5	68.876	82.124	0.758	0.715	0.801
All sites	129	interpolated	0	281.704	274.992	288.416	0.994	0.992	0.995		SCR sites	123	interpolated	0	266.153	260.047	272.26	0.995	0.993	0.996		MCE sites	5	interpolated	0	75.5	68.876	82.124	0.758	0.715	0.801
All sites	130	interpolated	0	281.961	275.226	288.695	0.994	0.992	0.995		SCR sites	123	interpolated	0	266.153	260.047	272.26	0.995	0.993	0.996		MCE sites	5	interpolated	0	75.5	68.876	82.124	0.758	0.715	0.801
All sites	131	interpolated	0	282.214	275.458	288.971	0.994	0.992	0.995		SCR sites	124	interpolated	0	266.376	260.25	272.502	0.995	0.993	0.996		MCE sites	5	interpolated	0	75.5	68.876	82.124	0.758	0.715	0.801
All sites	131	interpolated	0	282.214	275.458	288.971	0.994	0.992	0.995		SCR sites	125	interpolated	0	266.595	260.45	272.741	0.995	0.994	0.996		MCE sites	5	interpolated	0	75.5	68.876	82.124	0.758	0.715	0.801
All sites	132	interpolated	0	282.465	275.686	289.243	0.994	0.993	0.995		SCR sites	126	interpolated	0	266.812	260.647	272.977	0.995	0.994	0.996		MCE sites	5	interpolated	0	75.5	68.876	82.124	0.758	0.715	0.801
All sites	133	interpolated	0	282.713	275.912	289.513	0.994	0.993	0.995		SCR sites	126	interpolated	0	266.812	260.647	272.977	0.995	0.994	0.996		MCE sites	5	interpolated	0	75.5	68.876	82.124	0.758	0.715	0.801
All sites	134	interpolated	0	282.958	276.135	289.78	0.994	0.993	0.995		SCR sites	127	interpolated	0	267.026	260.841	273.21	0.995	0.994	0.996		MCE sites	5	interpolated	0	75.5	68.876	82.124	0.758	0.715	0.801
All sites	135	interpolated	0	283.2	276.355	290.045	0.994	0.993	0.995		SCR sites	128	interpolated	0	267.236	261.032	273.441	0.995	0.994	0.996		MCE sites	6	interpolated	0	82.25	74.962	89.538	0.794	0.751	0.837
All sites	135	interpolated	0	283.2	276.355	290.045	0.994	0.993	0.995		SCR sites	129	interpolated	0	267.444	261.22	273.668	0.995	0.994	0.996		MCE sites	6	interpolated	0	82.25	74.962	89.538	0.794	0.751	0.837
All sites	136	interpolated	0	283.44	276.573	290.307	0.994	0.993	0.995		SCR sites	130	interpolated	0	267.65	261.406	273.894	0.995	0.994	0.996		MCE sites	6	interpolated	0	82.25	74.962	89.538	0.794	0.751	0.837
All sites	137	interpolated	0	283.677	276.787	290.566	0.994	0.993	0.995		SCR sites	130	interpolated	0	267.65	261.406	273.894	0.995	0.994	0.996		MCE sites	6	interpolated	0	82.25	74.962	89.538	0.794	0.751	0.837
All sites	138	interpolated	0	283.911	276.999	290.822	0.994	0.993	0.995		SCR sites	131	interpolated	0	267.852	261.588	274.116	0.995	0.994	0.996		MCE sites	6	interpolated	0	82.25	74.962	89.538	0.794	0.751	0.837
All sites	139	interpolated	0	284.142	277.208	291.076	0.994	0.993	0.996		SCR sites	132	interpolated	0	268.052	261.768	274.336	0.995	0.994	0.996		MCE sites	6	interpolated	0	82.25	74.962	89.538	0.794	0.751	0.837
All sites	140	interpolated	0	284.371	277.415	291.328	0.994	0.993	0.996		SCR sites	133	interpolated	0	268.249	261.945	274.554	0.995	0.994	0.996		MCE sites	6	interpolated	0	82.25	74.962	89.538	0.794	0.751	0.837
All sites	140	interpolated	0	284.371	277.415	291.328	0.994	0.993	0.996		SCR sites	133	interpolated	0	268.249	261.945	274.554	0.995	0.994	0.996		MCE sites	6	interpolated	0	82.25	74.962	89.538	0.794	0.751	0.837
All sites	141	interpolated	0	284.598	277.619	291.577	0.994	0.993	0.996		SCR sites	134	interpolated	0	268.444	262.12	274.768	0.995	0.994	0.996		MCE sites	6	interpolated	0	82.25	74.962	89.538	0.794	0.751	0.837
All sites	142	interpolated	0	284.822	277.82	291.824	0.994	0.993	0.996		SCR sites	135	interpolated	0	268.636	262.292	274.981	0.995	0.994	0.997		MCE sites	6	interpolated	0	82.25	74.962	89.538	0.794	0.751	0.837
All sites	143	interpolated	0	285.044	278.019	292.068	0.995	0.993	0.996		SCR sites	136	interpolated	0	268.826	262.461	275.191	0.995	0.994	0.997		MCE sites	6	interpolated	0	82.25	74.962	89.538	0.794	0.751	0.837
All sites	144	interpolated	0	285.263	278.215	292.31	0.995	0.993	0.996		SCR sites	137	interpolated	0	269.013	262.628	275.399	0.995	0.994	0.997		MCE sites	6	interpolated	0	82.25	74.962	89.538	0.794	0.751	0.837
All sites	144	interpolated	0	285.263	278.215	292.31	0.995	0.993	0.996		SCR sites	137	interpolated	0	269.013	262.628	275.399	0.995	0.994	0.997		MCE sites	6	interpolated	0	82.25	74.962	89.538	0.794	0.751	0.837
All sites	145	interpolated	0	285.479	278.409	292.549	0.995	0.993	0.996		SCR sites	138	interpolated	0	269.198	262.792	275.604	0.996	0.994	0.997		MCE sites	6	interpolated	0	82.25	74.962	89.538	0.794	0.751	0.837
All sites	146	interpolated	0	285.694	278.601	292.787	0.995	0.993	0.996		SCR sites	139	interpolated	0	269.38	262.954	275.807	0.996	0.994	0.997		MCE sites	6	interpolated	0	82.25	74.962	89.538	0.794	0.751	0.837
All sites	147	interpolated	0	285.906	278.79	293.022	0.995	0.993	0.996		SCR sites	140	interpolated	0	269.56	263.113	276.008	0.996	0.994	0.997		MCE sites	6	interpolated	0	82.25	74.962	89.538	0.794	0.751	0.837
All sites	148	interpolated	0	286.115	278.976	293.254	0.995	0.994	0.996		SCR sites	140	interpolated	0	269.56	263.113	276.008	0.996	0.994	0.997		MCE sites	6	interpolated	0	82.25	74.962	89.538	0.794	0.751	0.837
All sites	148	interpolated	0	286.115	278.976	293.254	0.995	0.994	0.996		SCR sites	141	interpolated	0	269.738	263.27	276.207	0.996	0.994	0.997		MCE sites	6	interpolated	0	82.25	74.962	89.538	0.794	0.751	0.837
All sites	149	interpolated	0	286.323	279.16	293.485	0.995	0.994	0.996		SCR sites	142	interpolated	0	269.914	263.424	276.403	0.996	0.995	0.997		MCE sites	6	interpolated	0	82.25	74.962	89.538	0.794	0.751	0.837
All sites	150	interpolated	0	286.528	279.342	293.714	0.995	0.994	0.996		SCR sites	143	interpolated	0	270.087	263.576	276.597	0.996	0.995	0.997		MCE sites	6	interpolated	0	82.25	74.962	89.538	0.794	0.751	0.837
All sites	151	interpolated	0	286.731	279.522	293.94	0.995	0.994	0.996		SCR sites	143	interpolated	0	270.087	263.576	276.597	0.996	0.995	0.997		MCE sites	6	interpolated	0	82.25	74.962	89.538	0.794	0.751	0.837
All sites	152	interpolated	0	286.931	279.699	294.164	0.995	0.994	0.996		SCR sites	144	interpolated	0	270.258	263.726	276.79	0.996	0.995	0.997		MCE sites	6	interpolated	0	82.25	74.962	89.538	0.794	0.751	0.837
All sites	153	interpolated	0	287.13	279.874	294.386	0.995	0.994	0.996		SCR sites	145	interpolated	0	270.427	263.873	276.98	0.996	0.995	0.997		MCE sites	6	interpolated	0	82.25	74.962	89.538	0.794	0.751	0.837
All sites	153	interpolated	0	287.13	279.874	294.386	0.995	0.994	0.996		SCR sites	146	interpolated	0	270.593	264.018	277.168	0.996	0.995	0.997		MCE sites	6	interpolated	0	82.25	74.962	89.538	0.794	0.751	0.837
All sites	154	interpolated	0	287.326	280.046	294.606	0.995	0.994	0.996		SCR sites	147	interpolated	0	270.758	264.161	277.354	0.996	0.995	0.997		MCE sites	6	interpolated	0	82.25	74.962	89.538	0.794	0.751	0.837
All sites	155	interpolated	0	287.52	280.217	294.824	0.995	0.994	0.997		SCR sites	147	interpolated	0	270.758	264.161	277.354	0.996	0.995	0.997		MCE sites	6	interpolated	0	82.25	74.962	89.538	0.794	0.751	0.837
All sites	156	interpolated	0	287.713	280.385	295.04	0.995	0.994	0.997		SCR sites	148	interpolated	0	270.92	264.302	277.538	0.996	0.995	0.997		MCE sites	6	interpolated	0	82.25	74.962	89.538	0.794	0.751	0.837
All sites	157	interpolated	0	287.903	280.551	295.255	0.995	0.994	0.997		SCR sites	149	interpolated	0	271.08	264.44	277.721	0.996	0.995	0.997		MCE sites	6	interpolated	0	82.25	74.962	89.538	0.794	0.751	0.837
All sites	157	interpolated	0	287.903	280.551	295.255	0.995	0.994	0.997		SCR sites	150	interpolated	0	271.239	264.576	277.901	0.996	0.995	0.997		MCE sites	6	interpolated	0	82.25	74.962	89.538	0.794	0.751	0.837
All sites	158	interpolated	0	288.091	280.714	295.467	0.995	0.994	0.997		SCR sites	150	interpolated	0	271.239	264.576	277.901	0.996	0.995	0.997		MCE sites	6	interpolated	0	82.25	74.962	89.538	0.794	0.751	0.837
All sites	159	interpolated	0	288.276	280.876	295.677	0.995	0.994	0.997		SCR sites	151	interpolated	0	271.395	264.71	278.079	0.996	0.995	0.997		MCE sites	6	interpolated	0	82.25	74.962	89.538	0.794	0.751	0.837
All sites	160	interpolated	0	288.46	281.035	295.885	0.995	0.994	0.997		SCR sites	152	interpolated	0	271.549	264.842	278.256	0.996	0.995	0.998		MCE sites	6	interpolated	0	82.25	74.962	89.538	0.794	0.751	0.837
All sites	161	interpolated	0	288.642	281.193	296.092	0.996	0.994	0.997		SCR sites	153	interpolated	0	271.701	264.972	278.431	0.996	0.995	0.998		MCE sites	6	interpolated	0	82.25	74.962	89.538	0.794	0.751	0.837
All sites	162	interpolated	0	288.822	281.348	296.296	0.996	0.994	0.997		SCR sites	154	interpolated	0	271.852	265.1	278.604	0.996	0.995	0.998		MCE sites	7	interpolated	0	88	80.068	95.932	0.821	0.776	0.865
All sites	163	observed	0	289	281.501	296.499	0.996	0.994	0.997		SCR sites	155	observed	0	272	265.225	278.775	0.996	0.995	0.998		MCE sites	8	observed	0	93	84.412	101.588	0.844	0.798	0.89
All sites	164	extrapolated	0	289.176	281.652	296.7	0.996	0.994	0.997		SCR sites	156	extrapolated	0	272.146	265.349	278.944	0.996	0.995	0.998		MCE sites	9	extrapolated	0	97.348	88.066	106.629	0.864	0.818	0.911
All sites	165	extrapolated	0	289.35	281.801	296.899	0.996	0.994	0.997		SCR sites	157	extrapolated	0	272.291	265.47	279.112	0.996	0.995	0.998		MCE sites	10	extrapolated	0	101.129	91.105	111.152	0.882	0.835	0.929
All sites	166	extrapolated	0	289.522	281.947	297.097	0.996	0.994	0.997		SCR sites	158	extrapolated	0	272.434	265.59	279.278	0.997	0.995	0.998		MCE sites	12	extrapolated	0	107.275	95.651	118.899	0.911	0.866	0.956
All sites	167	extrapolated	0	289.692	282.092	297.293	0.996	0.994	0.997		SCR sites	159	extrapolated	0	272.575	265.707	279.442	0.997	0.995	0.998		MCE sites	14	extrapolated	0	111.922	98.632	125.213	0.933	0.891	0.974
All sites	168	extrapolated	0	289.861	282.235	297.487	0.996	0.995	0.997		SCR sites	160	extrapolated	0	272.714	265.823	279.605	0.997	0.995	0.998		MCE sites	16	extrapolated	0	115.437	100.521	130.353	0.949	0.912	0.986
All sites	169	extrapolated	0	290.027	282.376	297.679	0.996	0.995	0.997		SCR sites	162	extrapolated	0	272.987	266.048	279.926	0.997	0.995	0.998		MCE sites	18	extrapolated	0	118.094	101.664	134.524	0.961	0.929	0.994
All sites	171	extrapolated	0	290.355	282.651	298.058	0.996	0.995	0.997		SCR sites	163	extrapolated	0	273.121	266.157	280.084	0.997	0.995	0.998		MCE sites	20	extrapolated	0	120.103	102.307	137.899	0.971	0.943	0.999
All sites	172	extrapolated	0	290.516	282.786	298.246	0.996	0.995	0.997		SCR sites	164	extrapolated	0	273.253	266.265	280.24	0.997	0.996	0.998		MCE sites	22	extrapolated	0	121.622	102.618	140.627	0.978	0.953	1
All sites	173	extrapolated	0	290.675	282.919	298.432	0.996	0.995	0.997		SCR sites	165	extrapolated	0	273.383	266.371	280.395	0.997	0.996	0.998		MCE sites	24	extrapolated	0	122.771	102.714	142.828	0.983	0.962	1
All sites	174	extrapolated	0	290.833	283.05	298.616	0.996	0.995	0.997		SCR sites	167	extrapolated	0	273.639	266.577	280.701	0.997	0.996	0.998		MCE sites	26	extrapolated	0	123.64	102.674	144.606	0.987	0.969	1
All sites	175	extrapolated	0	290.989	283.18	298.798	0.996	0.995	0.998		SCR sites	168	extrapolated	0	273.764	266.678	280.851	0.997	0.996	0.998		MCE sites	28	extrapolated	0	124.297	102.551	146.042	0.99	0.975	1
All sites	177	extrapolated	0	291.296	283.432	299.159	0.996	0.995	0.998		SCR sites	169	extrapolated	0	273.888	266.777	281	0.997	0.996	0.998		MCE sites	30	extrapolated	0	124.793	102.383	147.204	0.993	0.98	1
All sites	178	extrapolated	0	291.447	283.556	299.337	0.996	0.995	0.998		SCR sites	170	extrapolated	0	274.011	266.873	281.148	0.997	0.996	0.998		MCE sites	32	extrapolated	0	125.169	102.192	148.146	0.995	0.983	1
All sites	179	extrapolated	0	291.596	283.678	299.514	0.996	0.995	0.998		SCR sites	171	extrapolated	0	274.131	266.969	281.294	0.997	0.996	0.998		MCE sites	34	extrapolated	0	125.453	101.994	148.911	0.996	0.986	1
All sites	180	extrapolated	0	291.743	283.798	299.689	0.996	0.995	0.998		SCR sites	173	extrapolated	0	274.368	267.154	281.582	0.997	0.996	0.998		MCE sites	36	extrapolated	0	125.668	101.801	149.534	0.997	0.988	1
All sites	181	extrapolated	0	291.889	283.916	299.862	0.996	0.995	0.998		SCR sites	174	extrapolated	0	274.484	267.244	281.725	0.997	0.996	0.998		MCE sites	38	extrapolated	0	125.83	101.616	150.043	0.998	0.99	1
All sites	182	extrapolated	0	292.034	284.033	300.034	0.996	0.995	0.998		SCR sites	175	extrapolated	0	274.599	267.332	281.866	0.997	0.996	0.999		MCE sites	40	extrapolated	0	125.953	101.445	150.46	0.998	0.992	1
All sites	184	extrapolated	0	292.317	284.26	300.375	0.997	0.995	0.998		SCR sites	176	extrapolated	0	274.712	267.419	282.005	0.997	0.996	0.999		MCE sites	42	extrapolated	0	126.045	101.288	150.803	0.999	0.993	1
All sites	185	extrapolated	0	292.457	284.372	300.542	0.997	0.995	0.998		SCR sites	178	extrapolated	0	274.934	267.588	282.28	0.997	0.996	0.999		MCE sites	44	extrapolated	0	126.116	101.146	151.085	0.999	0.994	1
All sites	186	extrapolated	0	292.595	284.481	300.709	0.997	0.995	0.998		SCR sites	179	extrapolated	0	275.043	267.67	282.416	0.997	0.996	0.999		MCE sites	46	extrapolated	0	126.169	101.019	151.319	0.999	0.995	1
All sites	187	extrapolated	0	292.732	284.589	300.874	0.997	0.995	0.998		SCR sites	180	extrapolated	0	275.15	267.75	282.551	0.997	0.996	0.999		MCE sites	48	extrapolated	0	126.209	100.905	151.513	0.999	0.996	1
All sites	188	extrapolated	0	292.867	284.696	301.038	0.997	0.995	0.998		SCR sites	181	extrapolated	0	275.256	267.829	282.684	0.997	0.996	0.999		MCE sites	50	extrapolated	0	126.239	100.804	151.674	1	0.996	1
All sites	190	extrapolated	0	293.133	284.903	301.362	0.997	0.995	0.998		SCR sites	182	extrapolated	0	275.361	267.906	282.816	0.997	0.996	0.999		MCE sites	52	extrapolated	0	126.262	100.715	151.809	1	0.997	1
All sites	191	extrapolated	0	293.263	285.005	301.522	0.997	0.995	0.998		SCR sites	184	extrapolated	0	275.567	268.056	283.077	0.998	0.996	0.999		MCE sites	54	extrapolated	0	126.28	100.637	151.922	1	0.997	1
All sites	192	extrapolated	0	293.393	285.105	301.681	0.997	0.995	0.998		SCR sites	185	extrapolated	0	275.667	268.129	283.206	0.998	0.996	0.999		MCE sites	56	extrapolated	0	126.293	100.568	152.018	1	0.998	1
All sites	193	extrapolated	0	293.521	285.203	301.838	0.997	0.995	0.998		SCR sites	186	extrapolated	0	275.767	268.201	283.333	0.998	0.996	0.999		MCE sites	58	extrapolated	0	126.303	100.507	152.098	1	0.998	1
All sites	194	extrapolated	0	293.647	285.3	301.994	0.997	0.995	0.998		SCR sites	187	extrapolated	0	275.865	268.271	283.46	0.998	0.996	0.999		MCE sites	60	extrapolated	0	126.31	100.454	152.166	1	0.998	1
All sites	196	extrapolated	0	293.896	285.489	302.303	0.997	0.996	0.998		SCR sites	189	extrapolated	0	276.058	268.406	283.709	0.998	0.996	0.999		MCE sites	62	extrapolated	0	126.316	100.407	152.224	1	0.998	1
All sites	197	extrapolated	0	294.018	285.581	302.456	0.997	0.996	0.998		SCR sites	190	extrapolated	0	276.152	268.472	283.832	0.998	0.996	0.999		MCE sites	64	extrapolated	0	126.32	100.367	152.274	1	0.999	1
All sites	198	extrapolated	0	294.139	285.672	302.607	0.997	0.996	0.998		SCR sites	191	extrapolated	0	276.245	268.537	283.954	0.998	0.996	0.999		MCE sites	65	extrapolated	0	126.322	100.348	152.295	1	0.999	1
All sites	199	extrapolated	0	294.259	285.761	302.757	0.997	0.996	0.998		SCR sites	192	extrapolated	0	276.337	268.6	284.075	0.998	0.996	0.999		MCE sites	67	extrapolated	0	126.325	100.315	152.335	1	0.999	1
All sites	200	extrapolated	0	294.377	285.849	302.906	0.997	0.996	0.998		SCR sites	194	extrapolated	0	276.518	268.722	284.314	0.998	0.997	0.999		MCE sites	69	extrapolated	0	126.327	100.285	152.368	1	0.999	1
All sites	201	extrapolated	0	294.495	285.935	303.054	0.997	0.996	0.999		SCR sites	195	extrapolated	0	276.607	268.781	284.432	0.998	0.997	0.999		MCE sites	71	extrapolated	0	126.328	100.26	152.397	1	0.999	1
All sites	203	extrapolated	0	294.725	286.104	303.346	0.997	0.996	0.999		SCR sites	196	extrapolated	0	276.694	268.839	284.549	0.998	0.997	0.999		MCE sites	73	extrapolated	0	126.33	100.237	152.422	1	0.999	1
All sites	204	extrapolated	0	294.838	286.186	303.491	0.997	0.996	0.999		SCR sites	197	extrapolated	0	276.78	268.896	284.665	0.998	0.997	0.999		MCE sites	75	extrapolated	0	126.33	100.217	152.444	1	0.999	1
All sites	205	extrapolated	0	294.95	286.266	303.634	0.997	0.996	0.999		SCR sites	198	extrapolated	0	276.866	268.952	284.779	0.998	0.997	0.999		MCE sites	77	extrapolated	0	126.331	100.2	152.463	1	0.999	1
All sites	206	extrapolated	0	295.061	286.346	303.776	0.997	0.996	0.999		SCR sites	200	extrapolated	0	277.033	269.059	285.006	0.998	0.997	0.999		MCE sites	79	extrapolated	0	126.332	100.184	152.479	1	0.999	1
All sites	207	extrapolated	0	295.171	286.424	303.917	0.997	0.996	0.999		SCR sites	201	extrapolated	0	277.115	269.111	285.118	0.998	0.997	0.999		MCE sites	81	extrapolated	0	126.332	100.171	152.493	1	0.999	1
All sites	209	extrapolated	0	295.386	286.576	304.196	0.997	0.996	0.999		SCR sites	202	extrapolated	0	277.196	269.162	285.229	0.998	0.997	0.999		MCE sites	83	extrapolated	0	126.332	100.159	152.506	1	1	1
All sites	210	extrapolated	0	295.492	286.65	304.334	0.997	0.996	0.999		SCR sites	203	extrapolated	0	277.275	269.211	285.339	0.998	0.997	0.999		MCE sites	85	extrapolated	0	126.333	100.148	152.517	1	1	1
All sites	211	extrapolated	0	295.597	286.723	304.471	0.997	0.996	0.999		SCR sites	205	extrapolated	0	277.432	269.307	285.557	0.998	0.997	0.999		MCE sites	87	extrapolated	0	126.333	100.139	152.527	1	1	1
All sites	212	extrapolated	0	295.701	286.795	304.607	0.997	0.996	0.999		SCR sites	206	extrapolated	0	277.509	269.354	285.664	0.998	0.997	0.999		MCE sites	89	extrapolated	0	126.333	100.131	152.535	1	1	1
All sites	213	extrapolated	0	295.804	286.865	304.742	0.997	0.996	0.999		SCR sites	207	extrapolated	0	277.585	269.399	285.771	0.998	0.997	0.999		MCE sites	91	extrapolated	0	126.333	100.123	152.543	1	1	1
All sites	214	extrapolated	0	295.905	286.935	304.876	0.997	0.996	0.999		SCR sites	208	extrapolated	0	277.66	269.443	285.876	0.998	0.997	0.999		MCE sites	93	extrapolated	0	126.333	100.117	152.549	1	1	1
All sites	216	extrapolated	0	296.105	287.069	305.14	0.998	0.996	0.999		SCR sites	209	extrapolated	0	277.734	269.486	285.981	0.998	0.997	0.999		MCE sites	95	extrapolated	0	126.333	100.111	152.555	1	1	1
All sites	217	extrapolated	0	296.203	287.135	305.271	0.998	0.996	0.999		SCR sites	211	extrapolated	0	277.879	269.569	286.188	0.998	0.997	1		MCE sites	97	extrapolated	0	126.333	100.106	152.56	1	1	1
All sites	218	extrapolated	0	296.3	287.199	305.401	0.998	0.996	0.999		SCR sites	212	extrapolated	0	277.95	269.609	286.29	0.998	0.997	1		MCE sites	99	extrapolated	0	126.333	100.102	152.565	1	1	1
All sites	219	extrapolated	0	296.396	287.262	305.53	0.998	0.996	0.999		SCR sites	213	extrapolated	0	278.02	269.648	286.392	0.998	0.997	1		MCE sites	101	extrapolated	0	126.333	100.097	152.569	1	1	1
All sites	220	extrapolated	0	296.491	287.324	305.658	0.998	0.996	0.999		SCR sites	214	extrapolated	0	278.089	269.686	286.492	0.998	0.997	1		MCE sites	103	extrapolated	0	126.333	100.094	152.573	1	1	1
All sites	222	extrapolated	0	296.678	287.445	305.911	0.998	0.996	0.999		SCR sites	216	extrapolated	0	278.225	269.76	286.691	0.998	0.997	1		MCE sites	105	extrapolated	0	126.333	100.091	152.576	1	1	1
All sites	223	extrapolated	0	296.77	287.504	306.036	0.998	0.996	0.999		SCR sites	217	extrapolated	0	278.292	269.795	286.789	0.998	0.997	1		MCE sites	107	extrapolated	0	126.333	100.088	152.579	1	1	1
All sites	224	extrapolated	0	296.861	287.562	306.16	0.998	0.996	0.999		SCR sites	218	extrapolated	0	278.358	269.829	286.886	0.998	0.997	1		MCE sites	109	extrapolated	0	126.333	100.085	152.582	1	1	1
All sites	225	extrapolated	0	296.951	287.618	306.283	0.998	0.996	0.999		SCR sites	219	extrapolated	0	278.423	269.863	286.983	0.998	0.997	1		MCE sites	111	extrapolated	0	126.333	100.083	152.584	1	1	1
All sites	226	extrapolated	0	297.04	287.674	306.406	0.998	0.996	0.999		SCR sites	220	extrapolated	0	278.487	269.896	287.078	0.998	0.997	1		MCE sites	113	extrapolated	0	126.333	100.081	152.586	1	1	1
All sites	228	extrapolated	0	297.215	287.782	306.648	0.998	0.996	0.999		SCR sites	222	extrapolated	0	278.613	269.958	287.267	0.998	0.997	1		MCE sites	115	extrapolated	0	126.333	100.079	152.588	1	1	1
All sites	229	extrapolated	0	297.301	287.834	306.767	0.998	0.997	0.999		SCR sites	223	extrapolated	0	278.674	269.988	287.361	0.999	0.997	1		MCE sites	117	extrapolated	0	126.333	100.077	152.59	1	1	1
All sites	230	extrapolated	0	297.386	287.886	306.886	0.998	0.997	0.999		SCR sites	224	extrapolated	0	278.735	270.017	287.453	0.999	0.997	1		MCE sites	119	extrapolated	0	126.333	100.075	152.591	1	1	1
All sites	231	extrapolated	0	297.47	287.936	307.004	0.998	0.997	0.999		SCR sites	225	extrapolated	0	278.795	270.046	287.545	0.999	0.997	1		MCE sites	120	extrapolated	0	126.333	100.075	152.592	1	1	1
All sites	232	extrapolated	0	297.553	287.985	307.121	0.998	0.997	0.999		SCR sites	227	extrapolated	0	278.913	270.1	287.727	0.999	0.997	1		MCE sites	122	extrapolated	0	126.333	100.073	152.593	1	1	1
All sites	233	extrapolated	0	297.635	288.034	307.237	0.998	0.997	0.999		SCR sites	228	extrapolated	0	278.971	270.126	287.817	0.999	0.997	1		MCE sites	124	extrapolated	0	126.333	100.072	152.595	1	1	1
All sites	235	extrapolated	0	297.797	288.128	307.467	0.998	0.997	0.999		SCR sites	229	extrapolated	0	279.028	270.151	287.905	0.999	0.997	1		MCE sites	126	extrapolated	0	126.333	100.071	152.596	1	1	1
All sites	236	extrapolated	0	297.877	288.174	307.581	0.998	0.997	0.999		SCR sites	230	extrapolated	0	279.085	270.176	287.994	0.999	0.997	1		MCE sites	128	extrapolated	0	126.333	100.07	152.597	1	1	1
All sites	237	extrapolated	0	297.956	288.218	307.693	0.998	0.997	0.999		SCR sites	232	extrapolated	0	279.195	270.222	288.168	0.999	0.997	1		MCE sites	130	extrapolated	0	126.333	100.069	152.597	1	1	1
All sites	238	extrapolated	0	298.034	288.262	307.805	0.998	0.997	0.999		SCR sites	233	extrapolated	0	279.25	270.245	288.254	0.999	0.997	1		MCE sites	132	extrapolated	0	126.333	100.068	152.598	1	1	1
All sites	239	extrapolated	0	298.111	288.305	307.917	0.998	0.997	0.999		SCR sites	234	extrapolated	0	279.303	270.266	288.34	0.999	0.997	1		MCE sites	134	extrapolated	0	126.333	100.068	152.599	1	1	1
All sites	241	extrapolated	0	298.263	288.388	308.137	0.998	0.997	0.999		SCR sites	235	extrapolated	0	279.356	270.287	288.425	0.999	0.998	1		MCE sites	136	extrapolated	0	126.333	100.067	152.6	1	1	1
All sites	242	extrapolated	0	298.337	288.429	308.245	0.998	0.997	0.999		SCR sites	236	extrapolated	0	279.408	270.307	288.509	0.999	0.998	1		MCE sites	138	extrapolated	0	126.333	100.066	152.6	1	1	1
All sites	243	extrapolated	0	298.411	288.468	308.353	0.998	0.997	1		SCR sites	238	extrapolated	0	279.511	270.346	288.675	0.999	0.998	1		MCE sites	140	extrapolated	0	126.333	100.066	152.601	1	1	1
All sites	244	extrapolated	0	298.484	288.507	308.461	0.998	0.997	1		SCR sites	239	extrapolated	0	279.561	270.364	288.757	0.999	0.998	1		MCE sites	142	extrapolated	0	126.333	100.065	152.601	1	1	1
All sites	245	extrapolated	0	298.556	288.545	308.567	0.998	0.997	1		SCR sites	240	extrapolated	0	279.61	270.382	288.839	0.999	0.998	1		MCE sites	144	extrapolated	0	126.333	100.065	152.602	1	1	1
All sites	247	extrapolated	0	298.698	288.618	308.778	0.998	0.997	1		SCR sites	241	extrapolated	0	279.659	270.399	288.92	0.999	0.998	1		MCE sites	146	extrapolated	0	126.333	100.064	152.602	1	1	1
All sites	248	extrapolated	0	298.768	288.654	308.882	0.998	0.997	1		SCR sites	243	extrapolated	0	279.755	270.431	289.079	0.999	0.998	1		MCE sites	148	extrapolated	0	126.333	100.064	152.603	1	1	1
All sites	249	extrapolated	0	298.837	288.688	308.985	0.998	0.997	1		SCR sites	244	extrapolated	0	279.802	270.446	289.158	0.999	0.998	1		MCE sites	150	extrapolated	0	126.333	100.064	152.603	1	1	1
All sites	250	extrapolated	0	298.905	288.722	309.088	0.998	0.997	1		SCR sites	245	extrapolated	0	279.849	270.461	289.237	0.999	0.998	1		MCE sites	152	extrapolated	0	126.333	100.063	152.603	1	1	1
All sites	251	extrapolated	0	298.972	288.755	309.19	0.998	0.997	1		SCR sites	246	extrapolated	0	279.895	270.475	289.314	0.999	0.998	1		MCE sites	154	extrapolated	0	126.333	100.063	152.604	1	1	1
All sites	252	extrapolated	0	299.039	288.788	309.291	0.998	0.997	1		SCR sites	247	extrapolated	0	279.94	270.488	289.392	0.999	0.998	1		MCE sites	156	extrapolated	0	126.333	100.063	152.604	1	1	1
All sites	254	extrapolated	0	299.171	288.85	309.491	0.998	0.997	1		SCR sites	249	extrapolated	0	280.029	270.513	289.544	0.999	0.998	1		MCE sites	158	extrapolated	0	126.333	100.063	152.604	1	1	1
All sites	255	extrapolated	0	299.235	288.88	309.59	0.998	0.997	1		SCR sites	250	extrapolated	0	280.072	270.525	289.619	0.999	0.998	1		MCE sites	160	extrapolated	0	126.333	100.062	152.604	1	1	1
All sites	256	extrapolated	0	299.299	288.91	309.688	0.998	0.997	1		SCR sites	251	extrapolated	0	280.115	270.536	289.694	0.999	0.998	1		MCE sites	162	extrapolated	0	126.333	100.062	152.604	1	1	1
All sites	257	extrapolated	0	299.362	288.939	309.786	0.998	0.997	1		SCR sites	252	extrapolated	0	280.158	270.547	289.768	0.999	0.998	1		MCE sites	164	extrapolated	0	126.333	100.062	152.605	1	1	1
All sites	258	extrapolated	0	299.425	288.967	309.883	0.998	0.997	1		SCR sites	254	extrapolated	0	280.241	270.567	289.915	0.999	0.998	1		MCE sites	166	extrapolated	0	126.333	100.062	152.605	1	1	1
All sites	260	extrapolated	0	299.548	289.021	310.075	0.998	0.997	1		SCR sites	255	extrapolated	0	280.282	270.576	289.987	0.999	0.998	1		MCE sites	168	extrapolated	0	126.333	100.062	152.605	1	1	1
All sites	261	extrapolated	0	299.608	289.047	310.17	0.999	0.997	1		SCR sites	256	extrapolated	0	280.322	270.585	290.059	0.999	0.998	1		MCE sites	170	extrapolated	0	126.333	100.062	152.605	1	1	1
All sites	262	extrapolated	0	299.668	289.073	310.264	0.999	0.997	1		SCR sites	257	extrapolated	0	280.362	270.593	290.13	0.999	0.998	1		MCE sites	172	extrapolated	0	126.333	100.061	152.605	1	1	1
All sites	263	extrapolated	0	299.727	289.098	310.357	0.999	0.997	1		SCR sites	258	extrapolated	0	280.401	270.601	290.201	0.999	0.998	1		MCE sites	174	extrapolated	0	126.333	100.061	152.605	1	1	1
All sites	264	extrapolated	0	299.786	289.122	310.45	0.999	0.997	1		SCR sites	260	extrapolated	0	280.478	270.616	290.341	0.999	0.998	1		MCE sites	176	extrapolated	0	126.333	100.061	152.606	1	1	1
All sites	265	extrapolated	0	299.844	289.146	310.542	0.999	0.997	1		SCR sites	261	extrapolated	0	280.516	270.622	290.41	0.999	0.998	1		MCE sites	177	extrapolated	0	126.333	100.061	152.606	1	1	1
All sites	267	extrapolated	0	299.958	289.191	310.724	0.999	0.997	1		SCR sites	262	extrapolated	0	280.553	270.628	290.478	0.999	0.998	1		MCE sites	179	extrapolated	0	126.333	100.061	152.606	1	1	1
All sites	268	extrapolated	0	300.014	289.213	310.815	0.999	0.997	1		SCR sites	263	extrapolated	0	280.59	270.634	290.546	0.999	0.998	1		MCE sites	181	extrapolated	0	126.333	100.061	152.606	1	1	1
All sites	269	extrapolated	0	300.069	289.234	310.904	0.999	0.997	1		SCR sites	265	extrapolated	0	280.662	270.644	290.681	0.999	0.998	1		MCE sites	183	extrapolated	0	126.333	100.061	152.606	1	1	1
All sites	270	extrapolated	0	300.124	289.255	310.993	0.999	0.997	1		SCR sites	266	extrapolated	0	280.698	270.648	290.747	0.999	0.998	1		MCE sites	185	extrapolated	0	126.333	100.061	152.606	1	1	1
All sites	271	extrapolated	0	300.178	289.275	311.081	0.999	0.997	1		SCR sites	267	extrapolated	0	280.733	270.652	290.813	0.999	0.998	1		MCE sites	187	extrapolated	0	126.333	100.061	152.606	1	1	1
All sites	273	extrapolated	0	300.285	289.313	311.256	0.999	0.997	1		SCR sites	268	extrapolated	0	280.767	270.656	290.879	0.999	0.998	1		MCE sites	189	extrapolated	0	126.333	100.061	152.606	1	1	1
All sites	274	extrapolated	0	300.337	289.332	311.342	0.999	0.997	1		SCR sites	270	extrapolated	0	280.835	270.662	291.008	0.999	0.998	1		MCE sites	191	extrapolated	0	126.333	100.061	152.606	1	1	1
All sites	275	extrapolated	0	300.389	289.35	311.428	0.999	0.998	1		SCR sites	271	extrapolated	0	280.868	270.665	291.072	0.999	0.998	1		MCE sites	193	extrapolated	0	126.333	100.06	152.606	1	1	1
All sites	276	extrapolated	0	300.44	289.367	311.513	0.999	0.998	1		SCR sites	272	extrapolated	0	280.901	270.667	291.135	0.999	0.998	1		MCE sites	195	extrapolated	0	126.333	100.06	152.606	1	1	1
All sites	277	extrapolated	0	300.491	289.384	311.598	0.999	0.998	1		SCR sites	273	extrapolated	0	280.933	270.669	291.198	0.999	0.998	1		MCE sites	197	extrapolated	0	126.333	100.06	152.606	1	1	1
All sites	279	extrapolated	0	300.591	289.416	311.765	0.999	0.998	1		SCR sites	274	extrapolated	0	280.965	270.67	291.261	0.999	0.998	1		MCE sites	199	extrapolated	0	126.333	100.06	152.606	1	1	1
All sites	280	extrapolated	0	300.64	289.432	311.848	0.999	0.998	1		SCR sites	276	extrapolated	0	281.028	270.672	291.384	0.999	0.998	1		MCE sites	201	extrapolated	0	126.333	100.06	152.606	1	1	1
All sites	281	extrapolated	0	300.688	289.447	311.93	0.999	0.998	1		SCR sites	277	extrapolated	0	281.059	270.672	291.445	0.999	0.998	1		MCE sites	203	extrapolated	0	126.333	100.06	152.606	1	1	1
All sites	282	extrapolated	0	300.736	289.461	312.012	0.999	0.998	1		SCR sites	278	extrapolated	0	281.089	270.673	291.505	0.999	0.998	1		MCE sites	205	extrapolated	0	126.333	100.06	152.606	1	1	1
All sites	283	extrapolated	0	300.784	289.475	312.093	0.999	0.998	1		SCR sites	279	extrapolated	0	281.119	270.672	291.566	0.999	0.998	1		MCE sites	207	extrapolated	0	126.333	100.06	152.606	1	1	1
All sites	284	extrapolated	0	300.831	289.488	312.173	0.999	0.998	1		SCR sites	281	extrapolated	0	281.178	270.671	291.684	0.999	0.998	1		MCE sites	209	extrapolated	0	126.333	100.06	152.607	1	1	1
All sites	286	extrapolated	0	300.923	289.514	312.333	0.999	0.998	1		SCR sites	282	extrapolated	0	281.207	270.67	291.743	0.999	0.998	1		MCE sites	211	extrapolated	0	126.333	100.06	152.607	1	1	1
All sites	287	extrapolated	0	300.969	289.526	312.411	0.999	0.998	1		SCR sites	283	extrapolated	0	281.235	270.669	291.801	0.999	0.998	1		MCE sites	213	extrapolated	0	126.333	100.06	152.607	1	1	1
All sites	288	extrapolated	0	301.014	289.538	312.49	0.999	0.998	1		SCR sites	284	extrapolated	0	281.263	270.667	291.859	0.999	0.998	1		MCE sites	215	extrapolated	0	126.333	100.06	152.607	1	1	1
All sites	289	extrapolated	0	301.058	289.549	312.567	0.999	0.998	1		SCR sites	285	extrapolated	0	281.291	270.665	291.916	0.999	0.998	1		MCE sites	217	extrapolated	0	126.333	100.06	152.607	1	1	1
All sites	290	extrapolated	0	301.102	289.56	312.644	0.999	0.998	1		SCR sites	287	extrapolated	0	281.345	270.661	292.03	0.999	0.998	1		MCE sites	219	extrapolated	0	126.333	100.06	152.607	1	1	1
All sites	292	extrapolated	0	301.189	289.58	312.797	0.999	0.998	1		SCR sites	288	extrapolated	0	281.372	270.658	292.086	0.999	0.998	1		MCE sites	221	extrapolated	0	126.333	100.06	152.607	1	1	1
All sites	293	extrapolated	0	301.231	289.59	312.872	0.999	0.998	1		SCR sites	289	extrapolated	0	281.398	270.655	292.141	0.999	0.998	1		MCE sites	223	extrapolated	0	126.333	100.06	152.607	1	1	1
All sites	294	extrapolated	0	301.273	289.599	312.947	0.999	0.998	1		SCR sites	290	extrapolated	0	281.424	270.652	292.197	0.999	0.998	1		MCE sites	225	extrapolated	0	126.333	100.06	152.607	1	1	1
All sites	295	extrapolated	0	301.315	289.608	313.022	0.999	0.998	1		SCR sites	292	extrapolated	0	281.475	270.645	292.306	0.999	0.998	1		MCE sites	227	extrapolated	0	126.333	100.06	152.607	1	1	1
All sites	296	extrapolated	0	301.356	289.616	313.095	0.999	0.998	1		SCR sites	293	extrapolated	0	281.5	270.641	292.36	0.999	0.998	1		MCE sites	229	extrapolated	0	126.333	100.06	152.607	1	1	1
All sites	298	extrapolated	0	301.437	289.632	313.242	0.999	0.998	1		SCR sites	294	extrapolated	0	281.525	270.637	292.413	0.999	0.998	1		MCE sites	231	extrapolated	0	126.333	100.06	152.607	1	1	1
All sites	299	extrapolated	0	301.477	289.639	313.314	0.999	0.998	1		SCR sites	295	extrapolated	0	281.549	270.632	292.466	0.999	0.998	1		MCE sites	232	extrapolated	0	126.333	100.06	152.607	1	1	1
All sites	300	extrapolated	0	301.516	289.646	313.386	0.999	0.998	1		SCR sites	297	extrapolated	0	281.597	270.623	292.571	0.999	0.998	1		MCE sites	234	extrapolated	0	126.333	100.06	152.607	1	1	1
All sites	301	extrapolated	0	301.555	289.653	313.457	0.999	0.998	1		SCR sites	298	extrapolated	0	281.621	270.618	292.623	0.999	0.998	1		MCE sites	236	extrapolated	0	126.333	100.06	152.607	1	1	1
All sites	302	extrapolated	0	301.594	289.659	313.528	0.999	0.998	1		SCR sites	299	extrapolated	0	281.644	270.613	292.675	0.999	0.999	1		MCE sites	238	extrapolated	0	126.333	100.06	152.607	1	1	1
All sites	303	extrapolated	0	301.632	289.665	313.598	0.999	0.998	1		SCR sites	300	extrapolated	0	281.667	270.607	292.726	0.999	0.999	1		MCE sites	240	extrapolated	0	126.333	100.06	152.607	1	1	1
All sites	305	extrapolated	0	301.707	289.676	313.737	0.999	0.998	1		SCR sites	301	extrapolated	0	281.689	270.602	292.776	0.999	0.999	1		MCE sites	242	extrapolated	0	126.333	100.06	152.607	1	1	1
All sites	306	extrapolated	0	301.743	289.681	313.806	0.999	0.998	1		SCR sites	303	extrapolated	0	281.733	270.59	292.877	0.999	0.999	1		MCE sites	244	extrapolated	0	126.333	100.06	152.607	1	1	1
All sites	307	extrapolated	0	301.78	289.686	313.874	0.999	0.998	1		SCR sites	304	extrapolated	0	281.755	270.584	292.926	0.999	0.999	1		MCE sites	246	extrapolated	0	126.333	100.06	152.607	1	1	1
All sites	308	extrapolated	0	301.816	289.69	313.942	0.999	0.998	1		SCR sites	305	extrapolated	0	281.776	270.578	292.975	0.999	0.999	1		MCE sites	248	extrapolated	0	126.333	100.06	152.607	1	1	1
All sites	309	extrapolated	0	301.852	289.694	314.01	0.999	0.998	1		SCR sites	306	extrapolated	0	281.798	270.571	293.024	0.999	0.999	1		MCE sites	250	extrapolated	0	126.333	100.06	152.607	1	1	1
All sites	311	extrapolated	0	301.922	289.701	314.143	0.999	0.998	1		SCR sites	308	extrapolated	0	281.839	270.557	293.121	1	0.999	1		MCE sites	252	extrapolated	0	126.333	100.06	152.607	1	1	1
All sites	312	extrapolated	0	301.956	289.704	314.209	0.999	0.998	1		SCR sites	309	extrapolated	0	281.859	270.55	293.169	1	0.999	1		MCE sites	254	extrapolated	0	126.333	100.06	152.607	1	1	1
All sites	313	extrapolated	0	301.99	289.707	314.274	0.999	0.998	1		SCR sites	310	extrapolated	0	281.88	270.543	293.216	1	0.999	1		MCE sites	256	extrapolated	0	126.333	100.06	152.607	1	1	1
All sites	314	extrapolated	0	302.024	289.709	314.339	0.999	0.998	1		SCR sites	311	extrapolated	0	281.899	270.536	293.263	1	0.999	1		MCE sites	258	extrapolated	0	126.333	100.06	152.607	1	1	1
All sites	315	extrapolated	0	302.058	289.711	314.404	0.999	0.998	1		SCR sites	312	extrapolated	0	281.919	270.528	293.31	1	0.999	1		MCE sites	260	extrapolated	0	126.333	100.06	152.607	1	1	1
All sites	316	extrapolated	0	302.091	289.713	314.468	0.999	0.998	1		SCR sites	314	extrapolated	0	281.957	270.513	293.402	1	0.999	1		MCE sites	262	extrapolated	0	126.333	100.06	152.607	1	1	1
All sites	318	extrapolated	0	302.156	289.716	314.595	0.999	0.998	1		SCR sites	315	extrapolated	0	281.976	270.505	293.447	1	0.999	1		MCE sites	264	extrapolated	0	126.333	100.06	152.607	1	1	1
All sites	319	extrapolated	0	302.188	289.717	314.658	0.999	0.998	1		SCR sites	316	extrapolated	0	281.995	270.497	293.493	1	0.999	1		MCE sites	266	extrapolated	0	126.333	100.06	152.607	1	1	1
All sites	320	extrapolated	0	302.219	289.718	314.72	0.999	0.998	1		SCR sites	317	extrapolated	0	282.013	270.489	293.538	1	0.999	1		MCE sites	268	extrapolated	0	126.333	100.06	152.607	1	1	1
All sites	321	extrapolated	0	302.25	289.719	314.782	0.999	0.998	1		SCR sites	319	extrapolated	0	282.049	270.472	293.626	1	0.999	1		MCE sites	270	extrapolated	0	126.333	100.06	152.607	1	1	1
All sites	322	extrapolated	0	302.281	289.719	314.843	0.999	0.998	1		SCR sites	320	extrapolated	0	282.067	270.463	293.67	1	0.999	1		MCE sites	272	extrapolated	0	126.333	100.06	152.607	1	1	1
All sites	324	extrapolated	0	302.342	289.719	314.965	0.999	0.998	1		SCR sites	321	extrapolated	0	282.084	270.454	293.714	1	0.999	1		MCE sites	274	extrapolated	0	126.333	100.06	152.607	1	1	1
All sites	325	extrapolated	0	302.372	289.719	315.025	0.999	0.998	1		SCR sites	322	extrapolated	0	282.101	270.446	293.757	1	0.999	1		MCE sites	276	extrapolated	0	126.333	100.06	152.607	1	1	1
All sites	326	extrapolated	0	302.402	289.718	315.085	0.999	0.998	1		SCR sites	323	extrapolated	0	282.118	270.437	293.8	1	0.999	1		MCE sites	278	extrapolated	0	126.333	100.06	152.607	1	1	1
All sites	327	extrapolated	0	302.431	289.718	315.144	0.999	0.998	1		SCR sites	325	extrapolated	0	282.152	270.418	293.885	1	0.999	1		MCE sites	280	extrapolated	0	126.333	100.06	152.607	1	1	1
All sites	328	extrapolated	0	302.46	289.717	315.203	0.999	0.998	1		SCR sites	326	extrapolated	0	282.168	270.409	293.927	1	0.999	1		MCE sites	282	extrapolated	0	126.333	100.06	152.607	1	1	1
All sites	330	extrapolated	0	302.517	289.714	315.319	0.999	0.998	1		SCR sites	327	extrapolated	0	282.184	270.4	293.968	1	0.999	1		MCE sites	284	extrapolated	0	126.333	100.06	152.607	1	1	1
All sites	331	extrapolated	0	302.545	289.712	315.377	0.999	0.998	1		SCR sites	328	extrapolated	0	282.2	270.39	294.01	1	0.999	1		MCE sites	286	extrapolated	0	126.333	100.06	152.607	1	1	1
All sites	332	extrapolated	0	302.572	289.71	315.434	0.999	0.998	1		SCR sites	330	extrapolated	0	282.231	270.371	294.092	1	0.999	1		MCE sites	288	extrapolated	0	126.333	100.06	152.607	1	1	1
All sites	333	extrapolated	0	302.6	289.708	315.491	0.999	0.998	1		SCR sites	331	extrapolated	0	282.247	270.361	294.132	1	0.999	1		MCE sites	289	extrapolated	0	126.333	100.06	152.607	1	1	1
All sites	334	extrapolated	0	302.627	289.706	315.548	0.999	0.998	1		SCR sites	332	extrapolated	0	282.262	270.351	294.172	1	0.999	1		MCE sites	291	extrapolated	0	126.333	100.06	152.607	1	1	1
All sites	335	extrapolated	0	302.654	289.703	315.604	0.999	0.998	1		SCR sites	333	extrapolated	0	282.277	270.341	294.212	1	0.999	1		MCE sites	293	extrapolated	0	126.333	100.06	152.607	1	1	1
All sites	337	extrapolated	0	302.706	289.698	315.715	0.999	0.998	1		SCR sites	335	extrapolated	0	282.306	270.321	294.291	1	0.999	1		MCE sites	295	extrapolated	0	126.333	100.06	152.607	1	1	1
All sites	338	extrapolated	0	302.732	289.695	315.77	0.999	0.998	1		SCR sites	336	extrapolated	0	282.32	270.311	294.33	1	0.999	1		MCE sites	297	extrapolated	0	126.333	100.06	152.607	1	1	1
All sites	339	extrapolated	0	302.758	289.692	315.824	0.999	0.998	1		SCR sites	337	extrapolated	0	282.334	270.301	294.368	1	0.999	1		MCE sites	299	extrapolated	0	126.333	100.06	152.607	1	1	1
All sites	340	extrapolated	0	302.783	289.688	315.878	0.999	0.998	1		SCR sites	338	extrapolated	0	282.348	270.29	294.407	1	0.999	1		MCE sites	301	extrapolated	0	126.333	100.06	152.607	1	1	1
All sites	341	extrapolated	0	302.808	289.685	315.932	0.999	0.998	1		SCR sites	339	extrapolated	0	282.362	270.28	294.445	1	0.999	1		MCE sites	303	extrapolated	0	126.333	100.06	152.607	1	1	1
All sites	343	extrapolated	0	302.858	289.677	316.038	0.999	0.998	1		SCR sites	341	extrapolated	0	282.389	270.259	294.52	1	0.999	1		MCE sites	305	extrapolated	0	126.333	100.06	152.607	1	1	1
All sites	344	extrapolated	0	302.882	289.673	316.091	0.999	0.998	1		SCR sites	342	extrapolated	0	282.403	270.248	294.557	1	0.999	1		MCE sites	307	extrapolated	0	126.333	100.06	152.607	1	1	1
All sites	345	extrapolated	0	302.906	289.668	316.143	0.999	0.998	1		SCR sites	343	extrapolated	0	282.416	270.237	294.594	1	0.999	1		MCE sites	309	extrapolated	0	126.333	100.06	152.607	1	1	1
All sites	346	extrapolated	0	302.93	289.664	316.195	0.999	0.999	1		SCR sites	344	extrapolated	0	282.429	270.227	294.631	1	0.999	1		MCE sites	311	extrapolated	0	126.333	100.06	152.607	1	1	1
All sites	347	extrapolated	0	302.953	289.659	316.247	0.999	0.999	1		SCR sites	346	extrapolated	0	282.454	270.205	294.703	1	0.999	1		MCE sites	313	extrapolated	0	126.333	100.06	152.607	1	1	1
All sites	349	extrapolated	0	302.999	289.65	316.349	0.999	0.999	1		SCR sites	347	extrapolated	0	282.467	270.194	294.739	1	0.999	1		MCE sites	315	extrapolated	0	126.333	100.06	152.607	1	1	1
All sites	350	extrapolated	0	303.022	289.645	316.399	0.999	0.999	1		SCR sites	348	extrapolated	0	282.479	270.183	294.775	1	0.999	1		MCE sites	317	extrapolated	0	126.333	100.06	152.607	1	1	1
All sites	351	extrapolated	0	303.044	289.64	316.449	0.999	0.999	1		SCR sites	349	extrapolated	0	282.491	270.172	294.81	1	0.999	1		MCE sites	319	extrapolated	0	126.333	100.06	152.607	1	1	1
All sites	352	extrapolated	0	303.067	289.634	316.499	0.999	0.999	1		SCR sites	350	extrapolated	0	282.503	270.161	294.845	1	0.999	1		MCE sites	321	extrapolated	0	126.333	100.06	152.607	1	1	1
All sites	353	extrapolated	0	303.089	289.629	316.549	0.999	0.999	1		SCR sites	352	extrapolated	0	282.526	270.138	294.915	1	0.999	1		MCE sites	323	extrapolated	0	126.333	100.06	152.607	1	1	1
All sites	354	extrapolated	0	303.11	289.623	316.598	0.999	0.999	1		SCR sites	353	extrapolated	0	282.538	270.127	294.949	1	0.999	1		MCE sites	325	extrapolated	0	126.333	100.06	152.607	1	1	1
All sites	356	extrapolated	0	303.153	289.612	316.695	0.999	0.999	1		SCR sites	354	extrapolated	0	282.549	270.116	294.983	1	0.999	1		MCE sites	327	extrapolated	0	126.333	100.06	152.607	1	1	1
All sites	357	extrapolated	0	303.174	289.606	316.743	0.999	0.999	1		SCR sites	355	extrapolated	0	282.561	270.104	295.017	1	0.999	1		MCE sites	329	extrapolated	0	126.333	100.06	152.607	1	1	1
All sites	358	extrapolated	0	303.195	289.599	316.79	0.999	0.999	1		SCR sites	357	extrapolated	0	282.583	270.082	295.084	1	0.999	1		MCE sites	331	extrapolated	0	126.333	100.06	152.607	1	1	1
All sites	359	extrapolated	0	303.216	289.593	316.838	0.999	0.999	1		SCR sites	358	extrapolated	0	282.593	270.07	295.117	1	0.999	1		MCE sites	333	extrapolated	0	126.333	100.06	152.607	1	1	1
All sites	360	extrapolated	0	303.236	289.587	316.885	0.999	0.999	1		SCR sites	359	extrapolated	0	282.604	270.059	295.15	1	0.999	1		MCE sites	335	extrapolated	0	126.333	100.06	152.607	1	1	1
All sites	362	extrapolated	0	303.276	289.574	316.978	1	0.999	1		SCR sites	360	extrapolated	0	282.615	270.047	295.182	1	0.999	1		MCE sites	337	extrapolated	0	126.333	100.06	152.607	1	1	1
All sites	363	extrapolated	0	303.296	289.567	317.024	1	0.999	1		SCR sites	361	extrapolated	0	282.625	270.036	295.215	1	0.999	1		MCE sites	339	extrapolated	0	126.333	100.06	152.607	1	1	1
All sites	364	extrapolated	0	303.315	289.56	317.07	1	0.999	1		SCR sites	363	extrapolated	0	282.645	270.012	295.279	1	0.999	1		MCE sites	341	extrapolated	0	126.333	100.06	152.607	1	1	1
All sites	365	extrapolated	0	303.334	289.553	317.115	1	0.999	1		SCR sites	364	extrapolated	0	282.655	270.001	295.31	1	0.999	1		MCE sites	343	extrapolated	0	126.333	100.06	152.607	1	1	1
All sites	366	extrapolated	0	303.353	289.546	317.16	1	0.999	1		SCR sites	365	extrapolated	0	282.665	269.989	295.342	1	0.999	1		MCE sites	344	extrapolated	0	126.333	100.06	152.607	1	1	1
All sites	367	extrapolated	0	303.372	289.539	317.205	1	0.999	1		SCR sites	366	extrapolated	0	282.675	269.977	295.373	1	0.999	1		MCE sites	346	extrapolated	0	126.333	100.06	152.607	1	1	1
All sites	369	extrapolated	0	303.409	289.524	317.294	1	0.999	1		SCR sites	368	extrapolated	0	282.694	269.954	295.435	1	0.999	1		MCE sites	348	extrapolated	0	126.333	100.06	152.607	1	1	1
All sites	370	extrapolated	0	303.427	289.517	317.338	1	0.999	1		SCR sites	369	extrapolated	0	282.704	269.942	295.465	1	0.999	1		MCE sites	350	extrapolated	0	126.333	100.06	152.607	1	1	1
All sites	371	extrapolated	0	303.445	289.509	317.381	1	0.999	1		SCR sites	370	extrapolated	0	282.713	269.93	295.495	1	0.999	1		MCE sites	352	extrapolated	0	126.333	100.06	152.607	1	1	1
All sites	372	extrapolated	0	303.463	289.502	317.425	1	0.999	1		SCR sites	371	extrapolated	0	282.722	269.919	295.525	1	0.999	1		MCE sites	354	extrapolated	0	126.333	100.06	152.607	1	1	1
All sites	373	extrapolated	0	303.481	289.494	317.468	1	0.999	1		SCR sites	373	extrapolated	0	282.74	269.895	295.585	1	0.999	1		MCE sites	356	extrapolated	0	126.333	100.06	152.607	1	1	1
All sites	375	extrapolated	0	303.516	289.478	317.553	1	0.999	1		SCR sites	374	extrapolated	0	282.749	269.883	295.614	1	0.999	1		MCE sites	358	extrapolated	0	126.333	100.06	152.607	1	1	1
All sites	376	extrapolated	0	303.533	289.47	317.595	1	0.999	1		SCR sites	375	extrapolated	0	282.757	269.871	295.644	1	0.999	1		MCE sites	360	extrapolated	0	126.333	100.06	152.607	1	1	1
All sites	377	extrapolated	0	303.55	289.462	317.637	1	0.999	1		SCR sites	376	extrapolated	0	282.766	269.859	295.673	1	0.999	1		MCE sites	362	extrapolated	0	126.333	100.06	152.607	1	1	1
All sites	378	extrapolated	0	303.566	289.454	317.678	1	0.999	1		SCR sites	377	extrapolated	0	282.774	269.848	295.701	1	0.999	1		MCE sites	364	extrapolated	0	126.333	100.06	152.607	1	1	1
All sites	379	extrapolated	0	303.583	289.446	317.72	1	0.999	1		SCR sites	379	extrapolated	0	282.791	269.824	295.758	1	0.999	1		MCE sites	366	extrapolated	0	126.333	100.06	152.607	1	1	1
All sites	381	extrapolated	0	303.615	289.429	317.801	1	0.999	1		SCR sites	380	extrapolated	0	282.799	269.812	295.787	1	0.999	1		MCE sites	368	extrapolated	0	126.333	100.06	152.607	1	1	1
All sites	382	extrapolated	0	303.631	289.421	317.842	1	0.999	1		SCR sites	381	extrapolated	0	282.807	269.8	295.814	1	0.999	1		MCE sites	370	extrapolated	0	126.333	100.06	152.607	1	1	1
All sites	383	extrapolated	0	303.647	289.412	317.882	1	0.999	1		SCR sites	382	extrapolated	0	282.815	269.788	295.842	1	0.999	1		MCE sites	372	extrapolated	0	126.333	100.06	152.607	1	1	1
All sites	384	extrapolated	0	303.663	289.404	317.921	1	0.999	1		SCR sites	384	extrapolated	0	282.831	269.764	295.897	1	0.999	1		MCE sites	374	extrapolated	0	126.333	100.06	152.607	1	1	1
All sites	385	extrapolated	0	303.678	289.395	317.961	1	0.999	1		SCR sites	385	extrapolated	0	282.838	269.752	295.924	1	0.999	1		MCE sites	376	extrapolated	0	126.333	100.06	152.607	1	1	1
All sites	386	extrapolated	0	303.693	289.386	318	1	0.999	1		SCR sites	386	extrapolated	0	282.846	269.74	295.951	1	0.999	1		MCE sites	378	extrapolated	0	126.333	100.06	152.607	1	1	1
All sites	388	extrapolated	0	303.723	289.369	318.078	1	0.999	1		SCR sites	387	extrapolated	0	282.853	269.728	295.978	1	0.999	1		MCE sites	380	extrapolated	0	126.333	100.06	152.607	1	1	1
All sites	389	extrapolated	0	303.738	289.36	318.117	1	0.999	1		SCR sites	388	extrapolated	0	282.861	269.717	296.005	1	0.999	1		MCE sites	382	extrapolated	0	126.333	100.06	152.607	1	1	1
All sites	390	extrapolated	0	303.753	289.351	318.155	1	0.999	1		SCR sites	390	extrapolated	0	282.875	269.693	296.057	1	0.999	1		MCE sites	384	extrapolated	0	126.333	100.06	152.607	1	1	1
All sites	391	extrapolated	0	303.767	289.342	318.193	1	0.999	1		SCR sites	391	extrapolated	0	282.882	269.681	296.083	1	0.999	1		MCE sites	386	extrapolated	0	126.333	100.06	152.607	1	1	1
All sites	392	extrapolated	0	303.782	289.333	318.23	1	0.999	1		SCR sites	392	extrapolated	0	282.889	269.669	296.109	1	0.999	1		MCE sites	388	extrapolated	0	126.333	100.06	152.607	1	1	1
All sites	394	extrapolated	0	303.81	289.314	318.305	1	0.999	1		SCR sites	393	extrapolated	0	282.896	269.657	296.135	1	0.999	1		MCE sites	390	extrapolated	0	126.333	100.06	152.607	1	1	1
All sites	395	extrapolated	0	303.824	289.305	318.342	1	0.999	1		SCR sites	395	extrapolated	0	282.909	269.633	296.186	1	0.999	1		MCE sites	392	extrapolated	0	126.333	100.06	152.607	1	1	1
All sites	396	extrapolated	0	303.837	289.296	318.379	1	0.999	1		SCR sites	396	extrapolated	0	282.916	269.621	296.211	1	0.999	1		MCE sites	394	extrapolated	0	126.333	100.06	152.607	1	1	1
All sites	397	extrapolated	0	303.851	289.286	318.415	1	0.999	1		SCR sites	397	extrapolated	0	282.923	269.61	296.236	1	0.999	1		MCE sites	396	extrapolated	0	126.333	100.06	152.607	1	1	1
All sites	398	extrapolated	0	303.864	289.277	318.451	1	0.999	1		SCR sites	398	extrapolated	0	282.929	269.598	296.26	1	0.999	1		MCE sites	398	extrapolated	0	126.333	100.06	152.607	1	1	1
All sites	400	extrapolated	0	303.89	289.258	318.523	1	0.999	1		SCR sites	400	extrapolated	0	282.942	269.574	296.309	1	0.999	1		MCE sites	400	extrapolated	0	126.333	100.06	152.607	1	1	1
[truncated: 6 more columns]
