# Supplementary material for: Community similarity and species overlap between habitats provide insight into the deep reef refuge hypothesis
Source: Sci Rep. 2021 Dec 10;11:23787. doi: 10.1038/s41598-021-03128-8 (PMC8664904; doi:10.1038/s41598-021-03128-8)
Supplement: Supplementary file 2 — Supplementary Information 2. [file 41598_2021_3128_MOESM2_ESM.xlsx]

## Sheet: Metadata
Title:	Testing the assumptions of the deep reef refuge hypothesis using community similarity and species overlap between habitats
Author:	Montgomery, Anthony D.
Author:	Fenner, Douglas
Author:	Donahue, Megan
Author:	Toonen, Robert J.
Point of Contact:	Anthony D. Montgomery
	Pacific Islands Fish and Wildlife Office
	U.S. Fsh and Wildlife Service
	300 Ala Moana Blvd Rm 3-122
	Honolulu, HI 96850
	808-792-9456
	808-783-2258
Spreadsheet Title:	Data S2 Diversity Results
Worksheet Tab:	Gamma_Alpha
	The gamma and alpha diversity values for each site or group of sites.
Worksheet Tab:	Multiwise Beta
	The beta diversity values for each group of sites.
Gamma_Alpha Fields:
Diversity_Index:	Gamma; Alpha
Site:	site label for the diversity metric
Values:	value of the diversity metric
Multiwise Beta Fields:
Beta Total MCE vs SCR	total beta diveristy value for the assigned site or group comparison
Beta Turnover MCE vs SCR	turnover fraction of beta diveristy value for the assigned site or group comparison
Beta Nestedness MCE vs SCR	nestedness fraction of beta diveristy value for the assigned site or group comparison
Beta Total within MCE	total beta diveristy value for the assigned site or group comparison
Beta Turnover within MCE	turnover fraction of beta diveristy value for the assigned site or group comparison
Beta Nestedness within MCE	nestedness fraction of beta diveristy value for the assigned site or group comparison
Beta Total within SCR	total beta diveristy value for the assigned site or group comparison
Beta Turnover within SCR	turnover fraction of beta diveristy value for the assigned site or group comparison
Beta Nestedness within SCR	nestedness fraction of beta diveristy value for the assigned site or group comparison
Beta Total Reef Slope by Tutuila	total beta diveristy value for the assigned site or group comparison
Beta Turnover Reef Slope by Tutuila	turnover fraction of beta diveristy value for the assigned site or group comparison
Beta Nestedness Reef Slope by Tutuila	nestedness fraction of beta diveristy value for the assigned site or group comparison
Beta Total Reef Slope/Reef Flat by Tutuila	total beta diveristy value for the assigned site or group comparison
Beta Turnover Reef Slope/Reef Flat by Tutuila	turnover fraction of beta diveristy value for the assigned site or group comparison
Beta Nestedness Reef Slope/Reef Flat by Tutuila	nestedness fraction of beta diveristy value for the assigned site or group comparison
Beta Total Reef Flat by Tutuila	total beta diveristy value for the assigned site or group comparison
Beta Turnover Reef Flat by Tutuila	turnover fraction of beta diveristy value for the assigned site or group comparison
Beta Nestedness Reef Flat by Tutuila	nestedness fraction of beta diveristy value for the assigned site or group comparison
Beta Total Reef Slope by Rose Atoll	total beta diveristy value for the assigned site or group comparison
Beta Turnover Reef Slope by Rose Atoll	turnover fraction of beta diveristy value for the assigned site or group comparison
Beta Nestedness Reef Slope by Rose Atoll	nestedness fraction of beta diveristy value for the assigned site or group comparison
Beta Total Reef Slope by Manua Islands	total beta diveristy value for the assigned site or group comparison
Beta Turnover Reef Slope by Manua Islands	turnover fraction of beta diveristy value for the assigned site or group comparison
Beta Nestedness Reef Slope by Manua Islands	nestedness fraction of beta diveristy value for the assigned site or group comparison
Beta Total Reef Slope/Reef Flat by Manua Islands	total beta diveristy value for the assigned site or group comparison
Beta Turnover Reef Slope/Reef Flat by Manua Islands	turnover fraction of beta diveristy value for the assigned site or group comparison
Beta Nestedness Reef Slope/Reef Flat by Manua Islands	nestedness fraction of beta diveristy value for the assigned site or group comparison
Beta Total Pool by Manua Islands	total beta diveristy value for the assigned site or group comparison
Beta Turnover Pool by Manua Islands	turnover fraction of beta diveristy value for the assigned site or group comparison
Beta Nestedness Pool by Manua Islands	nestedness fraction of beta diveristy value for the assigned site or group comparison
Beta Total Reef Slope by Swains Island	total beta diveristy value for the assigned site or group comparison
Beta Turnover Reef Slope by Swains Island	turnover fraction of beta diveristy value for the assigned site or group comparison
Beta Nestedness Reef Slope by Swains Island	nestedness fraction of beta diveristy value for the assigned site or group comparison

## Sheet: Gamma_Alpha
Diversity_Index	Site	Values
Gamma	MCE	93
Gamma	SCR	272
Gamma	ALL	289
Alpha	MCE AM1	34
Alpha	MCE AM2	40
Alpha	MCE AM3	20
Alpha	MCE AM4	13
Alpha	MCE AM5	19
Alpha	MCE AM6	31
Alpha	MCE AM7	32
Alpha	MCE AM8	34
Alpha	SCR C1	107
Alpha	SCR C10	97
Alpha	SCR C2	89
Alpha	SCR C3	83
Alpha	SCR C4	5
Alpha	SCR C5	3
Alpha	SCR C6	103
Alpha	SCR C7	54
Alpha	SCR C8	64
Alpha	SCR C9	121
Alpha	SCR F1	26
Alpha	SCR F10	6
Alpha	SCR F11	23
Alpha	SCR F12	22
Alpha	SCR F13	21
Alpha	SCR F14	32
Alpha	SCR F15	38
Alpha	SCR F16	7
Alpha	SCR F17	13
Alpha	SCR F18	13
Alpha	SCR F19	12
Alpha	SCR F2	40
Alpha	SCR F20	18
Alpha	SCR F21	22
Alpha	SCR F22	32
Alpha	SCR F23	32
Alpha	SCR F24	34
Alpha	SCR F25	42
Alpha	SCR F26	40
Alpha	SCR F27	42
Alpha	SCR F28	41
Alpha	SCR F29	44
Alpha	SCR F3	25
Alpha	SCR F30	34
Alpha	SCR F31	60
Alpha	SCR F32	71
Alpha	SCR F33	63
Alpha	SCR F34	74
Alpha	SCR F35	60
Alpha	SCR F36	53
Alpha	SCR F37	57
Alpha	SCR F38	61
Alpha	SCR F39	61
Alpha	SCR F4	36
Alpha	SCR F40	62
Alpha	SCR F41	61
Alpha	SCR F42	63
Alpha	SCR F43	48
Alpha	SCR F44	67
Alpha	SCR F45	70
Alpha	SCR F46	49
Alpha	SCR F47	59
Alpha	SCR F48	71
Alpha	SCR F49	72
Alpha	SCR F5	8
Alpha	SCR F50	46
Alpha	SCR F51	58
Alpha	SCR F52	64
Alpha	SCR F53	57
Alpha	SCR F54	50
Alpha	SCR F55	38
Alpha	SCR F56	40
Alpha	SCR F57	46
Alpha	SCR F58	41
Alpha	SCR F59	39
Alpha	SCR F6	39
Alpha	SCR F60	36
Alpha	SCR F61	50
Alpha	SCR F62	42
Alpha	SCR F63	41
Alpha	SCR F64	41
Alpha	SCR F65	42
Alpha	SCR F66	44
Alpha	SCR F67	10
Alpha	SCR F68	5
Alpha	SCR F69	45
Alpha	SCR F7	16
Alpha	SCR F70	31
Alpha	SCR F71	39
Alpha	SCR F72	41
Alpha	SCR F73	39
Alpha	SCR F74	50
Alpha	SCR F75	33
Alpha	SCR F76	24
Alpha	SCR F77	55
Alpha	SCR F78	16
Alpha	SCR F79	20
Alpha	SCR F8	15
Alpha	SCR F81	12
Alpha	SCR F82	13
Alpha	SCR F83	14
Alpha	SCR F84	14
Alpha	SCR F85	11
Alpha	SCR F86	25
Alpha	SCR F87	22
Alpha	SCR F88	17
Alpha	SCR F89	11
Alpha	SCR F9	24
Alpha	SCR F90	14
Alpha	SCR F91	8
Alpha	SCR F92	16
Alpha	SCR F93	12
Alpha	SCR F94	5
Alpha	SCR JM10o	43
Alpha	SCR JM10t	51
Alpha	SCR JM11o	36
Alpha	SCR JM11t	54
Alpha	SCR JM12t	31
Alpha	SCR JM13t	41
Alpha	SCR JM14t	48
Alpha	SCR JM15t	46
Alpha	SCR JM16t	25
Alpha	SCR JM17t	22
Alpha	SCR JM18t	23
Alpha	SCR JM19t	54
Alpha	SCR JM1o	21
Alpha	SCR JM20t	43
Alpha	SCR JM21t	40
Alpha	SCR JM22t	31
Alpha	SCR JM24t	53
Alpha	SCR JM25t	32
Alpha	SCR JM26t	30
Alpha	SCR JM27t	39
Alpha	SCR JM28t	62
Alpha	SCR JM2o	27
Alpha	SCR JM30t	47
Alpha	SCR JM31t	48
Alpha	SCR JM32t	50
Alpha	SCR JM33t	79
Alpha	SCR JM34t	45
Alpha	SCR JM35t	50
Alpha	SCR JM36t	62
Alpha	SCR JM37t	24
Alpha	SCR JM39t	45
Alpha	SCR JM3o	20
Alpha	SCR JM3t	20
Alpha	SCR JM40t	25
Alpha	SCR JM41t	54
Alpha	SCR JM42t	47
Alpha	SCR JM43t	29
Alpha	SCR JM44t	54
Alpha	SCR JM45t	55
Alpha	SCR JM46t	38
Alpha	SCR JM47t	1
Alpha	SCR JM4o	61
Alpha	SCR JM4t	24
Alpha	SCR JM5o	44
Alpha	SCR JM5t	58
Alpha	SCR JM6o	58
Alpha	SCR JM6t	64
Alpha	SCR JM7o	47
Alpha	SCR JM7t	72
Alpha	SCR JM8o	43
Alpha	SCR JM8t	70
Alpha	SCR JM9o	48
Alpha	Upper MCE by Tutuila AM1	34
Alpha	Upper MCE by Tutuila AM2	40
Alpha	Upper MCE by Tutuila AM3	20
Alpha	Upper MCE by Tutuila AM4	13
Alpha	Upper MCE by Tutuila AM5	19
Alpha	Upper MCE by Tutuila AM6	31
Alpha	Upper MCE by Tutuila AM7	32
Alpha	Upper MCE by Tutuila AM8	34
Alpha	Reef Slope by Tutuila C1	107
Alpha	Reef Slope by Tutuila C10	97
Alpha	Reef Slope by Tutuila C2	89
Alpha	Reef Slope/Reef Flat by Tutuila C3	83
Alpha	Harbor by Tutuila C4	5
Alpha	Harbor by Tutuila C5	3
Alpha	Reef Slope/Reef Flat by Tutuila C6	103
Alpha	Reef Slope by Tutuila C7	54
Alpha	Reef Slope by Tutuila C8	64
Alpha	Reef Slope by Tutuila C9	121
Alpha	Reef Flat by Tutuila F1	26
Alpha	Reef Flat by Tutuila F10	6
Alpha	Reef Flat/Pool by Tutuila F11	23
Alpha	Reef Flat by Tutuila F12	22
Alpha	Reef Flat by Tutuila F13	21
Alpha	Reef Flat by Tutuila F14	32
Alpha	Reef Flat by Tutuila F15	38
Alpha	Reef Flat by Tutuila F16	7
Alpha	Pool by Tutuila F17	13
Alpha	Pool by Tutuila F18	13
Alpha	Pool by Tutuila F19	12
Alpha	Reef Flat by Tutuila F2	40
Alpha	Reef Flat by Tutuila F20	18
Alpha	Reef Flat by Manua Islands F21	22
Alpha	Reef Flat by Manua Islands F22	32
Alpha	Reef Flat by Manua Islands F23	32
Alpha	Reef Flat by Manua Islands F24	34
Alpha	Pool by Manua Islands F25	42
Alpha	Pool by Manua Islands F26	40
Alpha	Pool by Manua Islands F27	42
Alpha	Pool by Manua Islands F28	41
Alpha	Pool by Manua Islands F29	44
Alpha	Reef Flat by Tutuila F3	25
Alpha	Pool by Manua Islands F30	34
Alpha	Reef Slope by Tutuila F31	60
Alpha	Reef Slope by Tutuila F32	71
Alpha	Reef Slope by Tutuila F33	63
Alpha	Reef Slope by Tutuila F34	74
Alpha	Reef Slope by Tutuila F35	60
Alpha	Reef Slope by Tutuila F36	53
Alpha	Reef Slope by Tutuila F37	57
Alpha	Reef Slope by Tutuila F38	61
Alpha	Reef Slope by Tutuila F39	61
Alpha	Reef Flat by Tutuila F4	36
Alpha	Reef Slope by Tutuila F40	62
Alpha	Reef Slope by Tutuila F41	61
Alpha	Reef Slope by Tutuila F42	63
Alpha	Reef Slope by Tutuila F43	48
Alpha	Reef Slope by Tutuila F44	67
Alpha	Reef Slope by Tutuila F45	70
Alpha	Reef Slope by Tutuila F46	49
Alpha	Reef Slope by Tutuila F47	59
Alpha	Reef Slope by Tutuila F48	71
Alpha	Reef Slope by Tutuila F49	72
Alpha	Reef Flat by Tutuila F5	8
Alpha	Reef Slope by Tutuila F50	46
Alpha	Reef Slope by Tutuila F51	58
Alpha	Reef Slope by Tutuila F52	64
Alpha	Reef Slope by Tutuila F53	57
Alpha	Reef Slope by Tutuila F54	50
Alpha	Reef Slope by Tutuila F55	38
Alpha	Reef Slope by Tutuila F56	40
Alpha	Reef Slope by Manua Islands F57	46
Alpha	Reef Slope by Manua Islands F58	41
Alpha	Reef Slope by Manua Islands F59	39
Alpha	Reef Flat by Tutuila F6	39
Alpha	Reef Slope by Manua Islands F60	36
Alpha	Reef Slope by Manua Islands F61	50
Alpha	Reef Slope by Manua Islands F62	42
Alpha	Reef Slope by Manua Islands F63	41
Alpha	Reef Slope by Manua Islands F64	41
Alpha	Reef Slope by Manua Islands F65	42
Alpha	Reef Slope by Manua Islands F66	44
Alpha	Reef Slope by South Bank F67	10
Alpha	Reef Slope by South Bank F68	5
Alpha	Reef Slope by Manua Islands F69	45
Alpha	Reef Flat by Tutuila F7	16
Alpha	Reef Slope by Manua Islands F70	31
Alpha	Reef Slope by Manua Islands F71	39
Alpha	Reef Slope by Manua Islands F72	41
Alpha	Reef Slope by Manua Islands F73	39
Alpha	Reef Slope by Manua Islands F74	50
Alpha	Reef Slope by Manua Islands F75	33
Alpha	Reef Slope by Manua Islands F76	24
Alpha	Reef Slope by Manua Islands F77	55
Alpha	Reef Slope by Rose Atoll F78	16
Alpha	Reef Slope by Rose Atoll F79	20
Alpha	Reef Flat by Tutuila F8	15
Alpha	Reef Slope by Rose Atoll F81	12
Alpha	Reef Slope by Rose Atoll F82	13
Alpha	Reef Slope by Rose Atoll F83	14
Alpha	Reef Slope by Rose Atoll F84	14
Alpha	Reef Slope by Rose Atoll F85	11
Alpha	Reef Slope by Rose Atoll F86	25
Alpha	Reef Slope by Rose Atoll F87	22
Alpha	Reef Slope by Rose Atoll F88	17
Alpha	Reef Slope by Swains Island F89	11
Alpha	Reef Flat by Tutuila F9	24
Alpha	Reef Slope by Swains Island F90	14
Alpha	Reef Slope by Swains Island F91	8
Alpha	Reef Slope by Swains Island F92	16
Alpha	Reef Slope by Swains Island F93	12
Alpha	Reef Slope by Swains Island F94	5
Alpha	Reef Slope/Reef Flat by Manua Islands JM10o	43
Alpha	Reef Slope/Reef Flat by Tutuila JM10t	51
Alpha	Reef Slope/Reef Flat by Manua Islands JM11o	36
Alpha	Reef Slope/Reef Flat by Tutuila JM11t	54
Alpha	Reef Slope/Reef Flat by Tutuila JM12t	31
Alpha	Reef Slope/Reef Flat by Tutuila JM13t	41
Alpha	Reef Slope/Reef Flat by Tutuila JM14t	48
Alpha	Reef Slope/Reef Flat by Tutuila JM15t	46
Alpha	Reef Slope/Reef Flat by Tutuila JM16t	25
Alpha	Reef Slope/Reef Flat by Tutuila JM17t	22
Alpha	Reef Slope/Reef Flat by Tutuila JM18t	23
Alpha	Reef Slope/Reef Flat by Tutuila JM19t	54
Alpha	Reef Slope/Reef Flat by Manua Islands JM1o	21
Alpha	Reef Slope/Reef Flat by Tutuila JM20t	43
Alpha	Reef Slope/Reef Flat by Tutuila JM21t	40
Alpha	Reef Slope/Reef Flat by Tutuila JM22t	31
Alpha	Reef Slope/Reef Flat by Tutuila JM24t	53
Alpha	Reef Slope/Reef Flat by Tutuila JM25t	32
Alpha	Reef Slope/Reef Flat by Tutuila JM26t	30
Alpha	Reef Slope/Reef Flat by Tutuila JM27t	39
Alpha	Reef Slope/Reef Flat by Tutuila JM28t	62
Alpha	Reef Slope/Reef Flat by Manua Islands JM2o	27
Alpha	Reef Slope/Reef Flat by Tutuila JM30t	47
Alpha	Reef Slope/Reef Flat by Tutuila JM31t	48
Alpha	Reef Slope/Reef Flat by Tutuila JM32t	50
Alpha	Reef Slope/Reef Flat by Tutuila JM33t	79
Alpha	Reef Slope/Reef Flat by Tutuila JM34t	45
Alpha	Reef Slope/Reef Flat by Tutuila JM35t	50
Alpha	Reef Slope/Reef Flat by Tutuila JM36t	62
Alpha	Reef Slope/Reef Flat by Tutuila JM37t	24
Alpha	Reef Slope/Reef Flat by Tutuila JM39t	45
Alpha	Reef Slope/Reef Flat by Manua Islands JM3o	20
Alpha	Reef Slope/Reef Flat by Tutuila JM3t	20
Alpha	Reef Slope/Reef Flat by Tutuila JM40t	25
Alpha	Reef Slope/Reef Flat by Tutuila JM41t	54
Alpha	Reef Slope/Reef Flat by Tutuila JM42t	47
Alpha	Reef Slope/Reef Flat by Tutuila JM43t	29
Alpha	Reef Slope/Reef Flat by Tutuila JM44t	54
Alpha	Reef Slope/Reef Flat by Tutuila JM45t	55
Alpha	Reef Slope/Reef Flat by Tutuila JM46t	38
Alpha	Reef Slope/Reef Flat by Tutuila JM47t	1
Alpha	Reef Slope/Reef Flat by Manua Islands JM4o	61
Alpha	Reef Slope/Reef Flat by Tutuila JM4t	24
Alpha	Reef Slope/Reef Flat by Manua Islands JM5o	44
Alpha	Reef Slope/Reef Flat by Tutuila JM5t	58
Alpha	Reef Slope/Reef Flat by Manua Islands JM6o	58
Alpha	Reef Slope/Reef Flat by Tutuila JM6t	64
Alpha	Reef Slope/Reef Flat by Manua Islands JM7o	47
Alpha	Reef Slope/Reef Flat by Tutuila JM7t	72
Alpha	Reef Slope/Reef Flat by Manua Islands JM8o	43
Alpha	Reef Slope/Reef Flat by Tutuila JM8t	70
Alpha	Reef Slope/Reef Flat by Manua Islands JM9o	48

## Sheet: Multiwise Beta
Beta Total MCE vs SCR	Beta Turnover MCE vs SCR	Beta Nestedness MCE vs SCR	Beta Total within MCE	Beta Turnover within MCE	Beta Nestedness within MCE	Beta Total within SCR	Beta Turnover within SCR	Beta Nestedness within SCR	Beta Total Reef Slope by Tutuila	Beta Turnover Reef Slope by Tutuila	Beta Nestedness Reef Slope by Tutuila	Beta Total Reef Slope/Reef Flat by Tutuila	Beta Turnover Reef Slope/Reef Flat by Tutuila	Beta Nestedness Reef Slope/Reef Flat by Tutuila	Beta Total Reef Flat by Tutuila	Beta Turnover Reef Flat by Tutuila	Beta Nestedness Reef Flat by Tutuila	Beta Total Reef Slope by Rose Atoll	Beta Turnover Reef Slope by Rose Atoll	Beta Nestedness Reef Slope by Rose Atoll	Beta Total Reef Slope by Manua Islands	Beta Turnover Reef Slope by Manua Islands	Beta Nestedness Reef Slope by Manua Islands	Beta Total Reef Slope/Reef Flat by Manua Islands	Beta Turnover Reef Slope/Reef Flat by Manua Islands	Beta Nestedness Reef Slope/Reef Flat by Manua Islands	Beta Total Pool by Manua Islands	Beta Turnover Pool by Manua Islands	Beta Nestedness Pool by Manua Islands	Beta Total Reef Slope by Swains Island	Beta Turnover Reef Slope by Swains Island	Beta Nestedness Reef Slope by Swains Island
0.911821	0.869318	0.0425029	0.828054	0.739726	0.0883283	0.801619	0.755	0.0466194	0.9045	0.831421	0.073079	0.912162	0.873339	0.0388229	0.923691	0.874269	0.0494222	0.915114	0.876877	0.038237	0.885881	0.847059	0.0388227	0.905954	0.858308	0.0476461	0.881648	0.836777	0.0448711	0.901506	0.851138	0.050368
0.912134	0.829615	0.0825193	0.805147	0.743961	0.0611857	0.852459	0.701107	0.151352	0.892278	0.808149	0.084129	0.898465	0.854484	0.0439812	0.900691	0.859241	0.0414497	0.90614	0.873072	0.033068	0.891909	0.877595	0.0143141	0.915653	0.890855	0.024798	0.880503	0.854715	0.0257878	0.907503	0.823529	0.0839732
0.925694	0.885316	0.0403783	0.839286	0.756757	0.082529	0.864583	0.807882	0.0567016	0.897679	0.803245	0.0944339	0.921448	0.865811	0.0556371	0.899557	0.869231	0.0303261	0.896235	0.869666	0.0265696	0.896213	0.869947	0.0262659	0.897946	0.853726	0.0442202	0.888207	0.865353	0.0228542	0.900966	0.81106	0.0899063
0.926471	0.853621	0.0728496	0.851852	0.787234	0.0646178	0.850467	0.777778	0.0726895	0.898796	0.817083	0.0817133	0.903423	0.858929	0.0444944	0.918967	0.87237	0.0465968	0.912088	0.869822	0.0422654	0.891278	0.865399	0.0258784	0.900313	0.853186	0.0471279	0.889597	0.858696	0.030901	0.908442	0.835821	0.0726214
0.907553	0.865435	0.0421175	0.836806	0.789238	0.0475679	0.829837	0.742049	0.0877874	0.905196	0.822526	0.0826704	0.900143	0.866667	0.033476	0.912188	0.876333	0.0358551	0.905983	0.862069	0.0439139	0.901304	0.870204	0.0310995	0.906977	0.864693	0.0422833	0.886657	0.853974	0.032683	0.905422	0.844075	0.0613476
0.900115	0.837989	0.062126	0.810409	0.748768	0.0616404	0.823961	0.748252	0.0757091	0.89588	0.845582	0.0502976	0.919521	0.817284	0.102238	0.903595	0.859857	0.0437373	0.907808	0.863128	0.0446796	0.887491	0.840436	0.0470552	0.915176	0.881262	0.033914	0.884411	0.847695	0.0367153	0.907583	0.8375	0.0700829
0.91198	0.88697	0.0250103	0.805147	0.743961	0.0611857	0.82199	0.812155	0.00983483	0.898247	0.798845	0.0994023	0.898849	0.863896	0.0349535	0.914264	0.881427	0.032837	0.902584	0.858382	0.044203	0.892251	0.856299	0.0359517	0.903614	0.873134	0.0304801	0.877366	0.830544	0.0468217	0.909378	0.833333	0.076045
0.92517	0.878825	0.0463451	0.816	0.75	0.066	0.880597	0.803279	0.0773183	0.889543	0.831025	0.0585178	0.903266	0.872254	0.0310117	0.908547	0.876301	0.0322464	0.904159	0.86445	0.039709	0.902857	0.870722	0.0321347	0.896552	0.849442	0.0471093	0.891509	0.871917	0.0195922	0.906459	0.814978	0.0914808
0.92233	0.828571	0.0937587	0.785235	0.766423	0.0188115	0.812877	0.789116	0.0237616	0.902588	0.818868	0.0837196	0.896431	0.822467	0.0739633	0.904372	0.865212	0.0391598	0.911638	0.874618	0.0370202	0.898599	0.876423	0.0221763	0.91423	0.86747	0.0467601	0.878764	0.839959	0.0388053	0.906015	0.831461	0.0745544
0.925879	0.882114	0.0437648	0.822115	0.733813	0.0883024	0.78341	0.669014	0.114396	0.887783	0.854689	0.0330947	0.892857	0.86057	0.0322874	0.914773	0.874302	0.0404711	0.900415	0.864023	0.0363923	0.899932	0.859848	0.0400839	0.905569	0.875399	0.0301696	0.882524	0.846881	0.0356427	0.917073	0.84186	0.0752127
0.914993	0.799559	0.115434	0.831858	0.743243	0.0886152	0.845238	0.77193	0.0733083	0.894708	0.815864	0.0788444	0.901677	0.851916	0.0497609	0.91234	0.874237	0.0381036	0.906083	0.869822	0.0362608	0.89304	0.852227	0.0408136	0.903858	0.870968	0.0328906	0.879009	0.841905	0.037104	0.898325	0.825462	0.0728633
0.921466	0.865772	0.0556942	0.79661	0.72093	0.0756799	0.892857	0.763636	0.129221	0.880787	0.785417	0.0953704	0.900452	0.864437	0.0360159	0.9192	0.873592	0.045608	0.906725	0.863057	0.0436672	0.889413	0.857143	0.0322705	0.903127	0.860177	0.0429499	0.890143	0.852823	0.0373204	0.910692	0.841871	0.068821
0.894441	0.803758	0.0906835	0.814208	0.734375	0.0798327	0.845178	0.760784	0.0843934	0.876483	0.805438	0.0710457	0.922823	0.828194	0.0946294	0.929654	0.879406	0.0502474	0.89517	0.867532	0.0276371	0.896122	0.875622	0.0205	0.891101	0.843049	0.0480521	0.885755	0.864548	0.0212061	0.90566	0.844358	0.0613024
0.9083	0.878654	0.0296462	0.81746	0.776699	0.0407613	0.820728	0.764706	0.0560224	0.894811	0.813278	0.0815327	0.906135	0.863515	0.0426203	0.907116	0.882129	0.0249868	0.90631	0.872396	0.0339139	0.899694	0.869219	0.0304757	0.913482	0.884837	0.0286455	0.881417	0.846442	0.0349753	0.898955	0.822086	0.0768688
0.931034	0.834302	0.0967322	0.830116	0.758242	0.0718741	0.892857	0.783133	0.109725	0.882139	0.804435	0.077703	0.901048	0.869264	0.0317844	0.908684	0.876214	0.0324704	0.917387	0.871642	0.0457453	0.895139	0.874896	0.0202425	0.911681	0.872951	0.0387301	0.88755	0.83945	0.0481007	0.900541	0.838596	0.061944
0.91227	0.887439	0.0248307	0.827309	0.767568	0.0597417	0.859341	0.739837	0.119503	0.900048	0.83876	0.0612884	0.894867	0.852431	0.0424365	0.927521	0.874773	0.0527479	0.914339	0.872576	0.0417627	0.88966	0.859663	0.0299963	0.891543	0.858824	0.0327194	0.887863	0.873887	0.0139756	0.905455	0.847059	0.0583957
0.92198	0.883019	0.038961	0.83391	0.787611	0.0462994	0.838235	0.773663	0.0645727	0.89727	0.814682	0.0825883	0.908402	0.865248	0.043154	0.900467	0.866944	0.0335227	0.89781	0.859296	0.0385137	0.893997	0.871716	0.0222818	0.900138	0.861773	0.0383646	0.888207	0.865353	0.0228542	0.905824	0.838298	0.0675262
0.919594	0.885173	0.0344213	0.800687	0.778626	0.0220613	0.872024	0.781726	0.0902979	0.891083	0.812294	0.0787886	0.904502	0.855967	0.048535	0.906009	0.879684	0.0263248	0.897696	0.856031	0.0416647	0.899209	0.879433	0.0197769	0.889582	0.848069	0.0415134	0.882749	0.859223	0.023526	0.912951	0.836	0.0769512
0.908824	0.83971	0.0691131	0.808429	0.719101	0.089328	0.833766	0.673469	0.160297	0.884892	0.8375	0.0473921	0.896552	0.85689	0.0396613	0.920783	0.884668	0.0361153	0.909276	0.866966	0.0423106	0.889571	0.844828	0.044743	0.912685	0.878161	0.0345244	0.884532	0.849858	0.0346732	0.913921	0.837022	0.0768992
0.92681	0.868603	0.0582074	0.827586	0.772727	0.0548589	0.90625	0.835616	0.0706336	0.898305	0.815466	0.0828394	0.898104	0.829365	0.0687392	0.91172	0.875803	0.0359169	0.912383	0.886191	0.026192	0.897069	0.863378	0.0336917	0.903503	0.883271	0.020232	0.885906	0.862903	0.0230028	0.909434	0.836364	0.0730703
0.92259	0.874142	0.0484478	0.833333	0.761194	0.0721393	0.90228	0.810127	0.0921535	0.896987	0.82623	0.0707579	0.921254	0.862483	0.0587705	0.912795	0.875726	0.0370695	0.905754	0.868966	0.0367885	0.886752	0.838579	0.0481735	0.909091	0.857754	0.0513369	0.883271	0.839304	0.0439674	0.910148	0.838095	0.0720528
0.911591	0.829545	0.0820459	0.81106	0.754491	0.0565689	0.860119	0.69281	0.167309	0.890616	0.823748	0.0668683	0.895225	0.837113	0.0581121	0.922921	0.879747	0.0431741	0.909003	0.860947	0.0480562	0.888522	0.841908	0.0466141	0.900701	0.868827	0.0318738	0.878679	0.850044	0.0286347	0.910515	0.834711	0.0758038
0.891691	0.826446	0.0652443	0.829787	0.777778	0.0520095	0.808777	0.576389	0.232389	0.888706	0.812211	0.0764952	0.918572	0.875639	0.0429334	0.907652	0.863459	0.0441927	0.909928	0.872464	0.0374646	0.897599	0.872695	0.0249035	0.908722	0.854369	0.0543532	0.891611	0.853414	0.0381973	0.90227	0.830189	0.0720818
0.914477	0.855652	0.0588249	0.847015	0.78534	0.0616746	0.853659	0.787402	0.066257	0.902863	0.830744	0.0721184	0.906901	0.885691	0.0212096	0.923698	0.881119	0.0425795	0.902439	0.860465	0.0419739	0.895911	0.854772	0.041139	0.900631	0.854167	0.0464642	0.88287	0.850467	0.0324024	0.902644	0.828753	0.0738916
0.915789	0.881262	0.0345279	0.810185	0.70922	0.100965	0.826866	0.768	0.0588657	0.878209	0.80791	0.0702994	0.908328	0.849576	0.0587517	0.91396	0.885781	0.0281787	0.913669	0.86875	0.0449191	0.895729	0.871517	0.0242116	0.912176	0.869565	0.0426104	0.888552	0.850458	0.0380942	0.906098	0.823799	0.0822989
0.914894	0.866359	0.0485342	0.862385	0.779412	0.0829736	0.809406	0.771513	0.0378926	0.887601	0.804567	0.0830346	0.8998	0.887556	0.0122434	0.917188	0.880631	0.0365569	0.900415	0.864023	0.0363923	0.89493	0.882834	0.012096	0.914227	0.869023	0.0452045	0.88365	0.847153	0.0364973	0.910429	0.831409	0.0790207
0.91651	0.861371	0.0551396	0.816	0.75	0.066	0.852823	0.681223	0.1716	0.885492	0.8193	0.0661917	0.898106	0.869347	0.0287591	0.918103	0.850394	0.0677097	0.907407	0.867133	0.0402745	0.895971	0.851775	0.0441962	0.891731	0.861702	0.030029	0.889706	0.858757	0.0309488	0.90363	0.835821	0.0678086
0.92723	0.875834	0.0513956	0.816	0.75	0.066	0.840237	0.793893	0.0463436	0.876248	0.813814	0.0624337	0.906387	0.826087	0.0803002	0.918016	0.854578	0.0634381	0.911642	0.861338	0.0503047	0.894218	0.873328	0.02089	0.906433	0.877342	0.0290903	0.889064	0.838488	0.0505758	0.904142	0.818792	0.0853501
0.91119	0.88408	0.0271097	0.79661	0.72093	0.0756799	0.865591	0.766355	0.0992363	0.87246	0.804836	0.0676246	0.917402	0.857931	0.0594707	0.919929	0.880319	0.0396097	0.907238	0.874483	0.0327548	0.881132	0.859688	0.0214439	0.894971	0.871994	0.0229776	0.884643	0.845261	0.039382	0.906977	0.838828	0.0681489
0.91028	0.867403	0.0428771	0.836299	0.790909	0.0453898	0.902299	0.776316	0.125983	0.876317	0.815244	0.0610728	0.89718	0.86692	0.0302596	0.90113	0.875	0.0261299	0.909372	0.863777	0.0455947	0.896307	0.8726	0.0237065	0.893743	0.862595	0.0311472	0.887473	0.850704	0.0367692	0.901984	0.815789	0.0861942
0.926	0.898815	0.0271851	0.831224	0.777778	0.0534459	0.8	0.742382	0.0576177	0.88176	0.823156	0.0586041	0.906312	0.833922	0.07239	0.903109	0.882042	0.0210669	0.91219	0.867807	0.0443829	0.894602	0.870662	0.0239391	0.897778	0.858648	0.0391298	0.880637	0.86627	0.0143662	0.910835	0.822472	0.0883633
0.909185	0.839122	0.0700622	0.808664	0.753488	0.0551759	0.875294	0.76652	0.108774	0.883923	0.836601	0.0473221	0.908587	0.832146	0.0764408	0.905093	0.868449	0.0366434	0.904849	0.866324	0.0385251	0.893468	0.850925	0.0425432	0.899144	0.865963	0.0331816	0.887538	0.847423	0.0401153	0.909194	0.820628	0.0885663
0.915254	0.829932	0.0853223	0.847015	0.78534	0.0616746	0.81068	0.712531	0.0981489	0.897532	0.80804	0.089492	0.902796	0.852823	0.0499737	0.915771	0.872629	0.0431419	0.909714	0.866779	0.0429352	0.894737	0.852207	0.0425295	0.896725	0.867099	0.0296266	0.884291	0.839873	0.0444184	0.911534	0.826374	0.0851605
0.906199	0.887129	0.0190699	0.836299	0.790909	0.0453898	0.84029	0.702703	0.137588	0.902667	0.851429	0.0512387	0.910415	0.881159	0.0292557	0.908249	0.86185	0.0463987	0.9122	0.870396	0.041804	0.891993	0.860353	0.0316394	0.905365	0.867287	0.0380781	0.889038	0.868526	0.0205124	0.90542	0.823062	0.0823581
0.914328	0.884	0.0303279	0.819231	0.78341	0.0358206	0.888889	0.824074	0.0648148	0.887106	0.834593	0.0525132	0.888954	0.829137	0.0598171	0.910714	0.883227	0.0274871	0.910788	0.866873	0.0439153	0.895208	0.884993	0.0102147	0.914057	0.883168	0.0308885	0.88382	0.85863	0.0251907	0.907716	0.842377	0.0653383
0.90518	0.845272	0.0599078	0.837545	0.766839	0.0707057	0.89172	0.718232	0.173488	0.875357	0.759382	0.115975	0.901558	0.866102	0.0354559	0.920259	0.887538	0.0327206	0.909091	0.861492	0.0475993	0.890339	0.847826	0.0425133	0.898751	0.860254	0.0384967	0.880031	0.833869	0.0461617	0.907332	0.838366	0.0689661
0.924125	0.887392	0.0367328	0.800687	0.778626	0.0220613	0.842294	0.714286	0.128008	0.905157	0.826014	0.079143	0.911828	0.850909	0.0609189	0.904514	0.874429	0.0300847	0.901193	0.866051	0.0351417	0.896731	0.85353	0.043201	0.900705	0.861483	0.0392212	0.880389	0.866044	0.0143458	0.900329	0.847571	0.0527574
0.923131	0.898605	0.0245265	0.836299	0.790909	0.0453898	0.885417	0.826772	0.058645	0.877937	0.798486	0.0794507	0.89922	0.865227	0.0339934	0.91746	0.873786	0.0436739	0.909871	0.867089	0.0427826	0.891986	0.84789	0.044096	0.904327	0.870782	0.0335447	0.884641	0.861736	0.0229048	0.90584	0.841046	0.064794
0.904728	0.863309	0.0414184	0.831224	0.777778	0.0534459	0.808477	0.688776	0.119702	0.903786	0.835616	0.0681698	0.903947	0.870107	0.0338406	0.908571	0.866983	0.0415881	0.908058	0.880537	0.0275209	0.902196	0.885958	0.0162375	0.90261	0.857409	0.0452007	0.886173	0.846233	0.0399394	0.909699	0.830189	0.0795103
0.916446	0.894825	0.0216209	0.844358	0.78022	0.0641382	0.8223	0.730159	0.0921409	0.89746	0.808772	0.0886881	0.885625	0.846348	0.0392774	0.901107	0.881916	0.0191907	0.92029	0.88062	0.0396697	0.902405	0.866538	0.0358668	0.908322	0.865145	0.0431764	0.888276	0.865894	0.0223818	0.904822	0.849095	0.0557278
0.912312	0.857422	0.0548904	0.833333	0.761194	0.0721393	0.844193	0.635762	0.208431	0.895703	0.822814	0.0728891	0.898142	0.879087	0.0190548	0.913006	0.87199	0.0410162	0.920354	0.889571	0.0307834	0.896893	0.878738	0.0181551	0.902518	0.866016	0.0365018	0.877074	0.836837	0.0402371	0.910692	0.841871	0.068821
0.920232	0.869359	0.0508734	0.851485	0.782609	0.0688765	0.839243	0.792683	0.0465606	0.901952	0.840708	0.0612439	0.90411	0.857143	0.0469667	0.903994	0.873865	0.0301291	0.919478	0.881789	0.0376886	0.897484	0.879705	0.0177795	0.912316	0.873917	0.0383987	0.882836	0.838311	0.0445248	0.897681	0.829932	0.0677488
0.917313	0.850117	0.0671956	0.808664	0.753488	0.0551759	0.887324	0.746032	0.141292	0.89169	0.777351	0.114339	0.899574	0.827586	0.0719877	0.909231	0.8861	0.0231304	0.911826	0.860427	0.0513988	0.89312	0.869919	0.0232009	0.902295	0.871662	0.0306327	0.892232	0.856343	0.035889	0.907228	0.828685	0.0785424
0.926496	0.897129	0.0293665	0.837545	0.766839	0.0707057	0.766355	0.689441	0.0769141	0.875069	0.781521	0.0935481	0.91208	0.867027	0.045053	0.914032	0.865533	0.0484984	0.920432	0.881057	0.039375	0.899142	0.84855	0.0505917	0.90159	0.87619	0.0253992	0.884444	0.844622	0.0398229	0.911162	0.823529	0.0876323
0.905405	0.869932	0.035473	0.82069	0.773913	0.0467766	0.861566	0.648148	0.213418	0.891372	0.775623	0.115749	0.913232	0.874214	0.0390183	0.912598	0.884495	0.0281031	0.917263	0.875193	0.0420699	0.889486	0.832558	0.0569277	0.903246	0.865724	0.037522	0.888272	0.867271	0.0210008	0.905405	0.822171	0.0832345
0.904133	0.867565	0.0365678	0.814208	0.734375	0.0798327	0.796729	0.764228	0.0325013	0.87507	0.787356	0.087714	0.920097	0.864476	0.0556205	0.910714	0.878049	0.0326655	0.907838	0.871549	0.0362895	0.905716	0.87054	0.0351761	0.900243	0.850091	0.0501519	0.884173	0.852158	0.0320147	0.90815	0.832151	0.0759988
0.902062	0.840336	0.0617257	0.83391	0.787611	0.0462994	0.84022	0.743363	0.0968576	0.904222	0.825516	0.0787065	0.908446	0.880223	0.0282229	0.917098	0.874016	0.0430827	0.915271	0.877841	0.03743	0.90249	0.881612	0.0208775	0.897672	0.848869	0.0488028	0.891525	0.873217	0.0183083	0.901408	0.834846	0.0665627
0.904125	0.856427	0.0476975	0.838428	0.76129	0.0771376	0.890625	0.787879	0.102746	0.890418	0.820884	0.0695342	0.908575	0.872918	0.0356565	0.908517	0.881874	0.0266436	0.910603	0.866873	0.0437298	0.895156	0.862369	0.0327866	0.906489	0.877193	0.0292956	0.892107	0.854065	0.0380425	0.90625	0.848485	0.0577652
0.923888	0.877576	0.0463127	0.81106	0.754491	0.0565689	0.813704	0.765499	0.0482058	0.899335	0.819124	0.0802113	0.908364	0.873239	0.0351242	0.904841	0.858561	0.0462806	0.903939	0.86631	0.0376284	0.893204	0.857605	0.0355987	0.903114	0.859719	0.0433947	0.888657	0.85267	0.0359866	0.894869	0.843284	0.051585
0.900157	0.842279	0.0578777	0.808429	0.719101	0.089328	0.829787	0.769784	0.0600031	0.877722	0.80181	0.075912	0.90675	0.864919	0.0418308	0.914736	0.873973	0.0407633	0.909502	0.859944	0.0495583	0.889049	0.846	0.043049	0.910355	0.883768	0.026588	0.885858	0.864219	0.0216392	0.914221	0.834061	0.0801601
0.907049	0.860617	0.0464319	0.814208	0.734375	0.0798327	0.834225	0.651685	0.182539	0.879206	0.812017	0.0671886	0.907534	0.860968	0.0465662	0.915896	0.8544	0.0614965	0.905512	0.867403	0.0381085	0.9015	0.87852	0.0229806	0.916379	0.869471	0.0469073	0.877507	0.849868	0.0276389	0.91104	0.832998	0.0780417
0.913043	0.856343	0.0567002	0.862385	0.779412	0.0829736	0.848943	0.801587	0.0473553	0.890816	0.839098	0.0517186	0.90975	0.883205	0.0265442	0.908065	0.867749	0.0403151	0.914388	0.881188	0.0331995	0.893794	0.874052	0.0197424	0.913916	0.876279	0.0376368	0.889064	0.838488	0.0505758	0.914779	0.835759	0.07902
0.914015	0.863294	0.050721	0.829787	0.777778	0.0520095	0.843836	0.716418	0.127418	0.894391	0.809882	0.0845096	0.897202	0.86249	0.0347121	0.914155	0.870523	0.0436318	0.911937	0.865672	0.0462657	0.89238	0.861803	0.0305771	0.890971	0.85	0.040971	0.881218	0.849341	0.0318767	0.904306	0.834025	0.0702813
0.90034	0.863142	0.0371982	0.793774	0.751174	0.0426006	0.82563	0.724252	0.101378	0.894345	0.797988	0.0963563	0.90781	0.838565	0.0692455	0.921476	0.891786	0.0296897	0.913131	0.867692	0.045439	0.901639	0.883117	0.0185225	0.911023	0.880143	0.0308795	0.884146	0.850099	0.0340477	0.902384	0.836502	0.0658818
0.919598	0.840909	0.0786889	0.838428	0.76129	0.0771376	0.802734	0.703812	0.0989221	0.896236	0.837061	0.0591753	0.895582	0.816162	0.0794207	0.915481	0.881037	0.0344447	0.906067	0.86921	0.0368567	0.892458	0.869932	0.0225257	0.897543	0.866302	0.0312416	0.880576	0.854895	0.0256804	0.899624	0.826087	0.0735366
0.916667	0.865497	0.0511696	0.785235	0.766423	0.0188115	0.817518	0.725275	0.0922435	0.898969	0.816135	0.082834	0.89961	0.869186	0.0304235	0.915079	0.867738	0.0473414	0.913491	0.86875	0.0447412	0.893696	0.870091	0.0236053	0.901418	0.868231	0.0331869	0.88377	0.859107	0.0246638	0.899314	0.818182	0.0811317
0.908184	0.855042	0.0531416	0.781818	0.772727	0.00909091	0.883978	0.774194	0.109784	0.871351	0.820783	0.0505682	0.918157	0.873269	0.0448874	0.910129	0.88454	0.0255894	0.905063	0.864458	0.0406055	0.891034	0.875089	0.0159444	0.898101	0.862745	0.0353562	0.887741	0.86337	0.0243714	0.910194	0.83105	0.0791439
0.922581	0.852861	0.0697196	0.820225	0.783784	0.0364409	0.84492	0.823171	0.0217491	0.882141	0.81782	0.0643208	0.897718	0.848939	0.0487788	0.924599	0.876923	0.0476764	0.91627	0.870588	0.045682	0.894625	0.860617	0.0340078	0.891875	0.851624	0.0402504	0.878637	0.851175	0.0274624	0.911348	0.8394	0.0719471
0.906736	0.84456	0.0621762	0.837545	0.766839	0.0707057	0.838137	0.765273	0.0728642	0.899402	0.844668	0.0547335	0.893225	0.853313	0.0399115	0.905745	0.864516	0.0412289	0.919865	0.881864	0.038001	0.895182	0.868357	0.0268258	0.907238	0.871595	0.0356429	0.895	0.858245	0.0367551	0.90393	0.818182	0.0857483
0.92298	0.850123	0.0728569	0.844358	0.78022	0.0641382	0.849817	0.755952	0.0938645	0.893391	0.834705	0.0586867	0.923957	0.855365	0.068592	0.904143	0.869757	0.0343858	0.905624	0.874206	0.0314186	0.899756	0.876692	0.0230638	0.907867	0.866803	0.0410635	0.877915	0.863497	0.014418	0.904255	0.83299	0.0712656
0.890427	0.846029	0.0443976	0.816	0.75	0.066	0.824053	0.774929	0.0491247	0.893283	0.808547	0.0847355	0.911384	0.858617	0.0527671	0.920507	0.867562	0.0529445	0.902903	0.874839	0.0280642	0.901005	0.862955	0.0380504	0.907173	0.863636	0.0435366	0.894698	0.859113	0.0355848	0.90568	0.831216	0.0744635
0.910992	0.877969	0.0330228	0.836806	0.789238	0.0475679	0.893023	0.827068	0.0659556	0.887332	0.819983	0.0673488	0.887821	0.821429	0.0663919	0.91169	0.871481	0.0402095	0.906312	0.861718	0.044594	0.897805	0.85796	0.0398453	0.902052	0.862197	0.0398542	0.890613	0.854331	0.0362827	0.906921	0.834043	0.0728787
0.923891	0.877005	0.0468861	0.838428	0.76129	0.0771376	0.859477	0.699301	0.160176	0.887277	0.833333	0.0539435	0.909643	0.846682	0.0629607	0.907585	0.862338	0.0452473	0.906137	0.862434	0.0437033	0.897269	0.875394	0.0218749	0.888822	0.85327	0.0355522	0.889053	0.842767	0.046286	0.902107	0.836439	0.0656676
0.918145	0.868132	0.0500127	0.81106	0.754491	0.0565689	0.822751	0.741313	0.0814386	0.893304	0.839344	0.05396	0.899371	0.864198	0.0351735	0.922053	0.883191	0.0388623	0.915493	0.873874	0.0416191	0.89337	0.851145	0.0422247	0.910598	0.877534	0.0330635	0.888207	0.865353	0.0228542	0.909487	0.826722	0.0827651
0.911991	0.857143	0.0548483	0.815498	0.736842	0.078656	0.832869	0.620253	0.212616	0.881558	0.805128	0.0764302	0.916726	0.866972	0.049754	0.914189	0.877872	0.0363168	0.91314	0.874194	0.0389468	0.888535	0.846894	0.0416409	0.894843	0.837306	0.0575369	0.884411	0.847695	0.0367153	0.904918	0.840951	0.0639674
0.899935	0.849075	0.0508605	0.836735	0.784946	0.0517885	0.872038	0.787402	0.0846363	0.895986	0.816171	0.0798153	0.913553	0.851385	0.0621677	0.908717	0.876254	0.0324629	0.911017	0.877193	0.033824	0.899531	0.865108	0.0344232	0.907877	0.88	0.0278772	0.88454	0.871646	0.012894	0.910256	0.837209	0.0730471
0.915323	0.851765	0.0635579	0.834061	0.75	0.0840611	0.858726	0.743719	0.115007	0.88859	0.83157	0.0570195	0.895371	0.867043	0.0283283	0.912055	0.887484	0.0245711	0.906103	0.873096	0.0330068	0.886202	0.836735	0.0494673	0.8991	0.871837	0.0272635	0.882702	0.846004	0.0366984	0.904421	0.835391	0.0690296
0.927199	0.874624	0.0525747	0.831858	0.743243	0.0886152	0.911392	0.787879	0.123514	0.892067	0.832776	0.059291	0.905109	0.847358	0.0577514	0.913601	0.870013	0.0435885	0.912088	0.869822	0.0422654	0.890492	0.86902	0.0214722	0.91532	0.87904	0.0362803	0.894625	0.859831	0.0347945	0.902107	0.839104	0.0630027
0.913545	0.832215	0.0813299	0.857143	0.769231	0.0879121	0.792453	0.765957	0.0264954	0.887477	0.854914	0.0325631	0.893098	0.821799	0.0712988	0.915567	0.877238	0.0383294	0.910373	0.863287	0.0470854	0.888537	0.861199	0.0273383	0.902985	0.855823	0.0471625	0.876328	0.836181	0.0401469	0.906948	0.820144	0.086804
0.928014	0.84375	0.0842644	0.831224	0.777778	0.0534459	0.873737	0.768519	0.105219	0.890098	0.843195	0.0469032	0.918591	0.835381	0.0832097	0.907242	0.869266	0.0379756	0.911877	0.865889	0.0459882	0.900131	0.863309	0.0368221	0.904946	0.862262	0.0426839	0.88756	0.83737	0.0501896	0.911534	0.826374	0.0851605
0.911994	0.867804	0.0441905	0.838428	0.76129	0.0771376	0.864802	0.745614	0.119188	0.900789	0.84669	0.0540993	0.883526	0.826833	0.0566926	0.914875	0.869565	0.0453101	0.911463	0.868603	0.0428601	0.893314	0.861878	0.0314359	0.900358	0.867493	0.0328656	0.884097	0.861066	0.0230308	0.898075	0.813278	0.0847967
0.909091	0.853399	0.0556921	0.815498	0.736842	0.078656	0.830287	0.763636	0.0666508	0.881586	0.795311	0.0862747	0.901563	0.870624	0.0309394	0.920103	0.876165	0.043938	0.910318	0.861401	0.0489173	0.901191	0.859701	0.0414898	0.917555	0.889524	0.0280313	0.891672	0.869707	0.0219655	0.905575	0.810934	0.0946406
0.90317	0.865169	0.0380015	0.822642	0.740331	0.08231	0.784264	0.705882	0.0783816	0.879977	0.79731	0.082667	0.916113	0.888644	0.0274691	0.927342	0.870748	0.056594	0.900542	0.871194	0.0293481	0.892674	0.870643	0.0220306	0.901316	0.861538	0.0397773	0.876328	0.836181	0.0401469	0.903272	0.85022	0.0530514
0.925214	0.884742	0.0404716	0.851485	0.782609	0.0688765	0.787097	0.722689	0.0644077	0.874452	0.830996	0.0434554	0.897375	0.867284	0.0300908	0.927111	0.883523	0.0435884	0.909474	0.870091	0.039383	0.891689	0.848716	0.0429739	0.919481	0.876248	0.043233	0.885602	0.874277	0.0113241	0.904918	0.840951	0.0639674
0.917261	0.886719	0.0305423	0.836283	0.754967	0.0813163	0.834515	0.792899	0.041616	0.886458	0.849057	0.0374011	0.906315	0.822026	0.0842891	0.91231	0.883929	0.0283817	0.90377	0.865837	0.0379331	0.906031	0.862705	0.0433259	0.89895	0.85249	0.0464597	0.880935	0.849214	0.0317213	0.915411	0.857143	0.0582685
0.903614	0.852941	0.0506733	0.814208	0.734375	0.0798327	0.859649	0.74359	0.116059	0.906112	0.83391	0.0722024	0.918578	0.843956	0.0746219	0.904844	0.875566	0.0292787	0.905983	0.880109	0.0258739	0.90063	0.874336	0.0262935	0.910903	0.877042	0.0338613	0.885066	0.84347	0.0415963	0.912951	0.836	0.0769512
0.914153	0.867857	0.046296	0.815498	0.736842	0.078656	0.822981	0.739726	0.0832553	0.886621	0.818512	0.0681095	0.924363	0.865248	0.0591148	0.926945	0.889527	0.0374184	0.919954	0.894977	0.0249764	0.888541	0.838768	0.0497729	0.914611	0.876033	0.0385779	0.880755	0.837782	0.0429724	0.90873	0.837647	0.0710831
0.918219	0.854244	0.0639759	0.857143	0.769231	0.0879121	0.865169	0.801325	0.063844	0.87521	0.81555	0.0596598	0.903541	0.871126	0.0324153	0.918593	0.872841	0.0457515	0.902923	0.861401	0.0415219	0.896189	0.864957	0.031232	0.894857	0.862275	0.0325817	0.879009	0.841905	0.037104	0.898817	0.832244	0.0665733
0.909574	0.857409	0.0521653	0.828054	0.739726	0.0883283	0.824841	0.708995	0.115846	0.897976	0.789565	0.108411	0.900889	0.847358	0.0535313	0.919702	0.881851	0.0378506	0.905584	0.861813	0.043771	0.886745	0.855556	0.0311899	0.911211	0.88247	0.0287413	0.886981	0.854512	0.0324694	0.902148	0.824786	0.0773616
0.919192	0.886726	0.0324663	0.831858	0.743243	0.0886152	0.851153	0.750877	0.100276	0.889481	0.853846	0.0356352	0.906275	0.877339	0.0289359	0.894382	0.867357	0.0270255	0.909002	0.86771	0.0412921	0.891534	0.869427	0.0221076	0.915278	0.869658	0.0456197	0.883004	0.83878	0.044224	0.903262	0.810573	0.0926894
0.915693	0.890337	0.0253562	0.796078	0.75	0.0460784	0.877285	0.748663	0.128621	0.894306	0.8	0.0943056	0.900931	0.870096	0.0308349	0.909343	0.868633	0.0407105	0.901089	0.863237	0.0378518	0.894703	0.858384	0.0363188	0.904701	0.863884	0.0408176	0.886475	0.862479	0.0239963	0.909677	0.82996	0.0797179
0.91917	0.889324	0.0298461	0.857143	0.769231	0.0879121	0.818653	0.588235	0.230418	0.897695	0.779731	0.117963	0.893231	0.836149	0.057082	0.91102	0.871311	0.0397099	0.903171	0.862027	0.0411437	0.888194	0.857648	0.0305463	0.909794	0.849785	0.0600084	0.882828	0.868182	0.0146465	0.910308	0.838554	0.0717537
0.908386	0.873294	0.0350918	0.781513	0.729167	0.0523459	0.857788	0.775801	0.0819871	0.90368	0.829502	0.0741777	0.922036	0.839735	0.082301	0.921325	0.862319	0.0590062	0.912525	0.861635	0.0508896	0.894026	0.842993	0.051033	0.901188	0.842629	0.0585588	0.887334	0.850511	0.0368231	0.913939	0.843956	0.0699833
0.897351	0.833154	0.0641971	0.796	0.753623	0.0423768	0.837037	0.765957	0.0710796	0.894118	0.841214	0.0529038	0.905988	0.851185	0.0548032	0.913121	0.870027	0.043094	0.913592	0.866966	0.0466266	0.897661	0.858871	0.0387899	0.90051	0.83682	0.0636901	0.889595	0.842225	0.0473702	0.901674	0.830325	0.0713487
0.929515	0.867403	0.0621121	0.83045	0.784141	0.0463089	0.840764	0.683544	0.15722	0.901536	0.837313	0.0642222	0.901226	0.873362	0.0278637	0.909174	0.857963	0.0512116	0.909375	0.86758	0.0417951	0.896552	0.876847	0.0197044	0.902706	0.86766	0.0350462	0.893706	0.864043	0.0296634	0.902576	0.831068	0.0715076
0.922705	0.878173	0.0445327	0.836806	0.789238	0.0475679	0.749196	0.657895	0.0913014	0.882766	0.807111	0.075655	0.890374	0.848708	0.0416658	0.900872	0.876847	0.024025	0.904584	0.859116	0.0454677	0.890382	0.84789	0.0424918	0.894205	0.844708	0.0494966	0.887086	0.860949	0.0261367	0.903388	0.84507	0.0583173
0.920052	0.885397	0.0346542	0.796209	0.681481	0.114727	0.9163	0.776471	0.139829	0.888301	0.826325	0.0619756	0.908163	0.870607	0.0375562	0.910256	0.873341	0.036915	0.910766	0.861862	0.0489044	0.897561	0.870939	0.0266216	0.901143	0.870485	0.0306587	0.888143	0.847561	0.0405822	0.902948	0.852336	0.050612
0.922662	0.878873	0.0437886	0.808429	0.719101	0.089328	0.885475	0.78534	0.100135	0.86874	0.812923	0.0558175	0.910276	0.855219	0.0550576	0.914035	0.89038	0.0236548	0.907195	0.872675	0.0345197	0.888252	0.841785	0.0464672	0.895833	0.863388	0.0324454	0.890731	0.852192	0.0385393	0.899364	0.827586	0.0717782
0.921715	0.890162	0.0315531	0.793774	0.751174	0.0426006	0.817416	0.743083	0.0743327	0.887171	0.800405	0.0867654	0.900172	0.872059	0.0281133	0.915799	0.871863	0.043936	0.906468	0.868715	0.0377526	0.891095	0.853701	0.0373949	0.89507	0.863711	0.0313585	0.883333	0.846307	0.0370259	0.912281	0.835681	0.0766
0.893448	0.859634	0.0338142	0.831858	0.743243	0.0886152	0.79564	0.576271	0.219369	0.872999	0.80414	0.0688594	0.9041	0.867052	0.037048	0.912972	0.88651	0.0264624	0.913174	0.87187	0.0413033	0.889897	0.871287	0.01861	0.899098	0.859608	0.0394902	0.888814	0.868167	0.0206464	0.915297	0.828645	0.0866526
0.924058	0.894157	0.0299008	0.821429	0.802867	0.0185612	0.788413	0.56701	0.221403	0.891879	0.800361	0.0915173	0.907875	0.853428	0.0544473	0.897653	0.859717	0.0379357	0.904627	0.855508	0.0491191	0.88447	0.853483	0.0309869	0.903689	0.864553	0.0391352	0.883754	0.860034	0.0237198	0.903397	0.83054	0.072857
0.916282	0.853855	0.0624271	0.851852	0.787234	0.0646178	0.72549	0.614173	0.111317	0.901065	0.821265	0.0798006	0.906437	0.843159	0.0632776	0.905852	0.8677	0.0381528	0.909378	0.866044	0.0433347	0.90056	0.861057	0.0395035	0.893234	0.856667	0.0365673	0.884615	0.840791	0.0438245	0.906109	0.814318	0.0917909
0.910798	0.873454	0.0373443	0.844358	0.78022	0.0641382	0.828	0.734568	0.0934321	0.905561	0.81405	0.0915118	0.905875	0.861674	0.0442013	0.91559	0.878713	0.0368771	0.914433	0.875562	0.0388708	0.902883	0.862955	0.0399281	0.901099	0.856574	0.0445252	0.885042	0.860972	0.02407	0.895151	0.823009	0.0721419
0.914389	0.830266	0.084123	0.810811	0.767773	0.0430383	0.770548	0.726531	0.0440173	0.881688	0.803941	0.0777476	0.919248	0.847917	0.0713311	0.922166	0.882653	0.0395128	0.908592	0.862259	0.0463334	0.896644	0.877583	0.0190608	0.910519	0.871694	0.0388247	0.890401	0.851888	0.0385134	0.901535	0.832972	0.0685627
0.918679	0.875244	0.0434349	0.829268	0.755814	0.0734543	0.882716	0.793478	0.0892378	0.896912	0.795513	0.101398	0.894934	0.839771	0.0551632	0.903196	0.860158	0.043038	0.909183	0.866071	0.0431112	0.893869	0.867052	0.0268175	0.903751	0.87242	0.0313306	0.884263	0.859589	0.0246735	0.921085	0.84689	0.0741951
0.928157	0.904348	0.0238089	0.816	0.75	0.066	0.858726	0.578512	0.280213	0.898685	0.827815	0.0708703	0.895906	0.830476	0.0654302	0.911519	0.874704	0.0368147	0.913652	0.87415	0.0395026	0.894294	0.867069	0.0272248	0.89857	0.85086	0.0477092	0.892651	0.857143	0.0355084	0.910547	0.833747	0.0768005
0.91488	0.881233	0.0336468	0.847015	0.78534	0.0616746	0.765027	0.664935	0.100092	0.89011	0.829749	0.0603608	0.916244	0.890365	0.0258782	0.910909	0.884706	0.0262032	0.92229	0.885196	0.037094	0.885135	0.827119	0.0580165	0.896305	0.865741	0.0305644	0.882565	0.849492	0.0330727	0.897404	0.830957	0.066447
0.903128	0.875648	0.0274805	0.808429	0.719101	0.089328	0.807836	0.630824	0.177011	0.896847	0.828749	0.0680977	0.895493	0.849341	0.0461523	0.915881	0.889119	0.0267613	0.903226	0.863222	0.0400039	0.89499	0.860529	0.034461	0.911765	0.877725	0.0340396	0.887381	0.85956	0.0278212	0.909751	0.84492	0.0648313
0.902125	0.83691	0.065215	0.816	0.75	0.066	0.869482	0.706897	0.162585	0.884914	0.840628	0.044286	0.904977	0.856024	0.0489539	0.904382	0.87152	0.0328621	0.908131	0.858537	0.0495944	0.898208	0.860784	0.0374236	0.919811	0.875131	0.0446802	0.888497	0.861404	0.0270933	0.901169	0.834813	0.0663555
0.910167	0.883258	0.0269092	0.831224	0.777778	0.0534459	0.868293	0.635135	0.233158	0.87396	0.790927	0.0830326	0.927097	0.877838	0.0492589	0.903535	0.872939	0.0305957	0.899614	0.862797	0.0368171	0.890787	0.879299	0.0114883	0.888064	0.852245	0.0358194	0.880426	0.821951	0.0584747	0.912258	0.839623	0.0726354
0.920105	0.892606	0.0274991	0.820225	0.783784	0.0364409	0.91573	0.840426	0.0753048	0.888068	0.806711	0.081357	0.898551	0.851792	0.0467592	0.915064	0.879545	0.0355186	0.927215	0.89168	0.0355354	0.902287	0.866604	0.0356833	0.911908	0.884462	0.0274455	0.888664	0.861461	0.027203	0.895857	0.827458	0.0683984
0.921824	0.846482	0.0753422	0.793774	0.751174	0.0426006	0.867347	0.793651	0.0736961	0.896204	0.787819	0.108384	0.913462	0.85342	0.0600413	0.925147	0.884565	0.0405817	0.907332	0.85759	0.049742	0.894627	0.859796	0.0348309	0.907384	0.863469	0.0439156	0.886657	0.853974	0.032683	0.905963	0.811927	0.0940367
0.907431	0.860664	0.0467672	0.839286	0.756757	0.082529	0.806604	0.77957	0.0270339	0.879388	0.796949	0.082439	0.90299	0.860952	0.0420377	0.902899	0.877514	0.0253848	0.912924	0.870748	0.0421756	0.893191	0.85348	0.0397111	0.907445	0.868571	0.0388732	0.885364	0.862813	0.0225513	0.907692	0.840989	0.0667029
0.920188	0.9038	0.0163883	0.851485	0.782609	0.0688765	0.826506	0.758389	0.0681168	0.895486	0.831886	0.0635994	0.899083	0.868601	0.0304819	0.899381	0.868421	0.0309598	0.906409	0.874659	0.0317496	0.893041	0.854386	0.0386553	0.901754	0.848485	0.0532695	0.882657	0.849858	0.0327985	0.901774	0.828571	0.0732021
0.91954	0.881607	0.0379335	0.800885	0.733728	0.0671571	0.805031	0.659341	0.145691	0.884989	0.80654	0.0784497	0.903127	0.861404	0.0417234	0.916667	0.867069	0.0495972	0.911706	0.86072	0.0509865	0.894347	0.866836	0.0275109	0.900513	0.868977	0.0315363	0.880271	0.835233	0.0450379	0.904612	0.838938	0.0656741
0.928631	0.899061	0.0295697	0.82069	0.773913	0.0467766	0.840659	0.805369	0.0352902	0.893919	0.820705	0.073214	0.902545	0.861917	0.0406277	0.916008	0.871407	0.0446009	0.91954	0.893939	0.0256008	0.900838	0.871143	0.0296946	0.916364	0.877005	0.0393583	0.876868	0.849434	0.027434	0.906832	0.84472	0.0621118
0.923689	0.881075	0.042614	0.829876	0.717241	0.112634	0.897561	0.730769	0.166792	0.879498	0.787295	0.0922029	0.901048	0.854202	0.0468453	0.915493	0.874346	0.0411474	0.91087	0.874618	0.0362518	0.883959	0.82582	0.0581394	0.897307	0.870048	0.0272599	0.882781	0.869757	0.0130243	0.898501	0.827451	0.0710496
0.922937	0.863588	0.0593494	0.844358	0.78022	0.0641382	0.819257	0.727735	0.0915214	0.890563	0.815258	0.0753047	0.90658	0.872902	0.0336788	0.907076	0.852503	0.0545725	0.910502	0.867925	0.0425778	0.887384	0.852886	0.0344978	0.906617	0.866726	0.0398917	0.890149	0.861731	0.0284182	0.909091	0.832998	0.0760929
0.927425	0.869674	0.0577508	0.834061	0.75	0.0840611	0.855856	0.733333	0.122523	0.868709	0.775701	0.093008	0.903643	0.853047	0.0505962	0.927523	0.881559	0.0459637	0.911638	0.881159	0.0304785	0.885315	0.856894	0.0284211	0.890855	0.870175	0.02068	0.884079	0.853432	0.030647	0.91687	0.841121	0.0757489
0.905724	0.846154	0.0595701	0.808429	0.719101	0.089328	0.890909	0.825581	0.0653277	0.879721	0.813681	0.0660397	0.906915	0.873418	0.0334972	0.916822	0.870827	0.0459951	0.908458	0.867435	0.0410226	0.900634	0.873769	0.0268652	0.907817	0.876115	0.0317021	0.890731	0.852192	0.0385393	0.90878	0.817352	0.0914283
0.916778	0.864865	0.0519128	0.829268	0.755814	0.0734543	0.882105	0.681818	0.200287	0.88664	0.833616	0.0530234	0.906514	0.877857	0.0286573	0.916667	0.870654	0.046013	0.900192	0.867684	0.0325075	0.881085	0.835735	0.04535	0.904138	0.87236	0.031778	0.889333	0.868463	0.0208706	0.910345	0.845238	0.0651067
0.91278	0.888889	0.0238912	0.847015	0.78534	0.0616746	0.867257	0.727273	0.139984	0.900455	0.793591	0.106864	0.903519	0.857621	0.0458973	0.906122	0.874864	0.0312585	0.904055	0.864336	0.0397197	0.898142	0.879819	0.0183236	0.901651	0.857143	0.0445078	0.888123	0.850103	0.0380199	0.901373	0.827133	0.0742398
0.915254	0.878957	0.0362971	0.781513	0.729167	0.0523459	0.84573	0.806897	0.0388335	0.901829	0.840436	0.0613932	0.899417	0.874773	0.0246438	0.920466	0.873457	0.0470088	0.908429	0.8625	0.0459287	0.891708	0.87956	0.0121484	0.892421	0.858293	0.0341275	0.890884	0.863085	0.0277991	0.904709	0.827586	0.0771223
0.907514	0.837067	0.0704472	0.851852	0.787234	0.0646178	0.807843	0.69375	0.114093	0.891992	0.811754	0.0802377	0.917479	0.863588	0.0538913	0.906646	0.87605	0.0305951	0.906164	0.866492	0.0396716	0.893738	0.867925	0.0258136	0.900131	0.863271	0.0368598	0.88756	0.83737	0.0501896	0.91087	0.827004	0.0838653
0.90728	0.846066	0.0612141	0.854331	0.767296	0.0870351	0.832298	0.653846	0.178452	0.870733	0.767372	0.103361	0.91101	0.858951	0.0520585	0.918033	0.849558	0.0684753	0.906067	0.864023	0.0420439	0.898001	0.867145	0.030856	0.89751	0.85551	0.0419999	0.885246	0.858347	0.0268985	0.907384	0.845188	0.0621959
0.912409	0.877551	0.0348577	0.850202	0.76129	0.0889121	0.859116	0.791837	0.0672793	0.88291	0.816667	0.0662429	0.894624	0.824687	0.0699367	0.896122	0.878247	0.0178751	0.901786	0.858369	0.0434166	0.895597	0.857971	0.0376256	0.912932	0.878354	0.0345779	0.886145	0.863487	0.0226586	0.903614	0.841897	0.0617172
0.911613	0.871603	0.0400103	0.839286	0.756757	0.082529	0.869436	0.784314	0.0851225	0.897098	0.828496	0.0686016	0.901648	0.815459	0.0861888	0.91443	0.870558	0.0438712	0.913776	0.870343	0.0434332	0.89705	0.87632	0.0207298	0.911191	0.89008	0.0211109	0.884164	0.850943	0.0332208	0.903351	0.840085	0.0632652
0.907857	0.888505	0.0193524	0.836364	0.763158	0.0732057	0.822014	0.743243	0.0787708	0.885405	0.807287	0.0781181	0.901621	0.850594	0.0510268	0.912959	0.874302	0.0386577	0.9	0.874845	0.0251549	0.899859	0.85743	0.0424292	0.908257	0.870892	0.0373649	0.883152	0.859935	0.0232173	0.898058	0.837209	0.060849
0.92938	0.857763	0.0716168	0.829876	0.717241	0.112634	0.848066	0.666667	0.1814	0.889881	0.825964	0.0639167	0.914033	0.867446	0.0465865	0.907916	0.877944	0.0299717	0.91269	0.870482	0.0422084	0.893211	0.860572	0.0326383	0.907148	0.87574	0.0314085	0.876722	0.841121	0.0356008	0.89951	0.836653	0.0628564
0.899845	0.829825	0.0700206	0.814208	0.734375	0.0798327	0.78826	0.734908	0.0533518	0.894662	0.791783	0.102879	0.90885	0.842202	0.0666482	0.910196	0.858407	0.0517894	0.922505	0.880914	0.0415918	0.889825	0.875184	0.0146415	0.899254	0.852781	0.0464729	0.893304	0.854564	0.0387402	0.904139	0.827451	0.0766885
0.905956	0.850993	0.0549627	0.830769	0.748092	0.0826776	0.904762	0.839506	0.0652557	0.894264	0.796154	0.0981105	0.895051	0.832061	0.0629896	0.923944	0.888889	0.0350548	0.91494	0.881098	0.0338425	0.901243	0.865979	0.0352637	0.897469	0.85918	0.0382891	0.878462	0.830472	0.0479894	0.923169	0.853881	0.069288
0.922596	0.873885	0.0487104	0.830116	0.758242	0.0718741	0.828205	0.817439	0.0107664	0.894068	0.843994	0.050074	0.903298	0.869237	0.0340613	0.897596	0.859585	0.0380109	0.89311	0.862344	0.030766	0.905155	0.875899	0.0292554	0.90411	0.861024	0.0430856	0.876911	0.816766	0.0601442	0.897038	0.848233	0.0488052
0.925643	0.894581	0.0310615	0.836957	0.766839	0.0701171	0.779141	0.72449	0.0546513	0.902891	0.802571	0.10032	0.896198	0.83301	0.0631882	0.909761	0.88361	0.0261501	0.897541	0.859944	0.037597	0.899727	0.867687	0.0320404	0.906454	0.874391	0.0320625	0.885821	0.842105	0.0437156	0.911622	0.830626	0.0809958
0.904481	0.856128	0.0483532	0.829876	0.717241	0.112634	0.880259	0.725926	0.154333	0.895859	0.82265	0.0732099	0.892249	0.828008	0.0642406	0.907317	0.873051	0.0342658	0.909265	0.859675	0.0495895	0.888444	0.85763	0.0308135	0.898542	0.855482	0.0430605	0.882764	0.836403	0.0463609	0.908072	0.839844	0.068228
0.909898	0.88958	0.0203184	0.81746	0.776699	0.0407613	0.848564	0.80137	0.0471941	0.902072	0.814947	0.0871249	0.901602	0.863708	0.0378934	0.913876	0.862805	0.0510707	0.895713	0.864865	0.0308478	0.905535	0.874755	0.0307797	0.91227	0.884375	0.0278953	0.893156	0.863758	0.0293986	0.901674	0.830325	0.0713487
0.910878	0.857741	0.0531375	0.828829	0.743243	0.0855856	0.804494	0.740299	0.0641959	0.881733	0.824957	0.0567763	0.891304	0.835526	0.055778	0.915616	0.875179	0.0404366	0.905263	0.860759	0.0445037	0.887574	0.858794	0.0287796	0.895936	0.84843	0.0475055	0.884535	0.853072	0.0314625	0.898058	0.837209	0.060849
0.905506	0.855359	0.0501475	0.86	0.77707	0.0829299	0.773333	0.731579	0.0417544	0.870752	0.805695	0.0650569	0.908638	0.858369	0.0502688	0.91183	0.891501	0.0203286	0.904615	0.867332	0.037283	0.884691	0.827317	0.0573735	0.918033	0.871508	0.0465244	0.88785	0.874439	0.013411	0.901623	0.815939	0.0856834
0.917922	0.866258	0.051664	0.796078	0.75	0.0460784	0.901554	0.716418	0.185136	0.903152	0.834116	0.0690363	0.90686	0.851703	0.0551563	0.905929	0.866442	0.0394867	0.91757	0.876623	0.0409471	0.901115	0.869223	0.031892	0.898876	0.877458	0.021418	0.884091	0.842105	0.0419856	0.909091	0.832998	0.0760929
0.927682	0.864745	0.0629373	0.821429	0.802867	0.0185612	0.877333	0.79646	0.0808732	0.88774	0.767347	0.120393	0.905138	0.85124	0.0538987	0.904844	0.874715	0.030129	0.913215	0.873926	0.0392895	0.890139	0.837891	0.0522484	0.918647	0.882658	0.0359881	0.889224	0.851064	0.03816	0.903465	0.843373	0.0600919
0.920826	0.867816	0.0530101	0.781818	0.772727	0.00909091	0.850427	0.72	0.130427	0.873582	0.805	0.0685818	0.907747	0.84648	0.0612671	0.91791	0.874286	0.0436247	0.911392	0.872727	0.0386651	0.891566	0.847744	0.0438219	0.903141	0.874576	0.0285651	0.877366	0.830544	0.0468217	0.89635	0.839729	0.0566212
0.904043	0.844575	0.0594687	0.781513	0.729167	0.0523459	0.858182	0.8	0.0581818	0.868897	0.8	0.0688974	0.886376	0.805293	0.0810832	0.904399	0.869061	0.0353379	0.900101	0.857963	0.0421382	0.895532	0.865368	0.0301639	0.899867	0.861341	0.0385267	0.883788	0.859862	0.0239261	0.908136	0.825871	0.0822658
0.913696	0.878947	0.0347487	0.837545	0.766839	0.0707057	0.804878	0.747748	0.0571303	0.894813	0.793136	0.101677	0.912151	0.878547	0.033604	0.906399	0.855882	0.0505169	0.908293	0.857143	0.0511498	0.902778	0.856216	0.0465616	0.914777	0.882416	0.0323608	0.892881	0.872375	0.0205066	0.921085	0.84689	0.0741951
0.917995	0.863118	0.0548776	0.804762	0.696296	0.108466	0.877814	0.797872	0.0799412	0.902112	0.816248	0.0858647	0.899471	0.852459	0.0470119	0.922434	0.860814	0.0616207	0.909091	0.870679	0.0384123	0.900983	0.8619	0.039083	0.90776	0.867089	0.0406713	0.889241	0.83908	0.05016	0.913377	0.831557	0.0818207
0.91688	0.876894	0.0399859	0.827309	0.767568	0.0597417	0.848361	0.699187	0.149174	0.885509	0.838911	0.0465983	0.903008	0.86116	0.0418481	0.920823	0.895397	0.0254259	0.918919	0.87963	0.0392893	0.900218	0.85441	0.0458083	0.913344	0.874025	0.039319	0.889868	0.857143	0.032725	0.906109	0.814318	0.0917909
0.911267	0.856874	0.054393	0.831224	0.777778	0.0534459	0.782991	0.701613	0.0813783	0.875973	0.80248	0.0734932	0.887087	0.85381	0.0332768	0.927492	0.871886	0.0556063	0.926674	0.88853	0.0381439	0.895264	0.873896	0.0213679	0.912491	0.85941	0.0530807	0.881166	0.845481	0.0356849	0.903874	0.843091	0.0607824
0.918228	0.881773	0.0364549	0.834061	0.75	0.0840611	0.867117	0.70936	0.157758	0.906965	0.836892	0.0700739	0.899006	0.811339	0.0876666	0.912236	0.863517	0.0487192	0.906679	0.871537	0.0351423	0.894737	0.87299	0.0217465	0.908441	0.861472	0.0469688	0.889726	0.869846	0.0198796	0.904232	0.840741	0.0634909
0.921004	0.842105	0.078899	0.830116	0.758242	0.0718741	0.759928	0.677966	0.0819617	0.891274	0.82779	0.0634838	0.918846	0.841415	0.0774309	0.915505	0.882286	0.0332188	0.9133	0.875354	0.0379464	0.907179	0.875728	0.031451	0.902472	0.848548	0.0539239	0.891393	0.865596	0.0257975	0.914703	0.831858	0.0828442
0.911977	0.880626	0.0313507	0.796209	0.681481	0.114727	0.76145	0.704492	0.0569587	0.905689	0.809917	0.095772	0.895307	0.860129	0.0351782	0.904087	0.875676	0.0284111	0.909657	0.876945	0.0327125	0.893534	0.8654	0.0281331	0.902312	0.876912	0.0254003	0.880503	0.854715	0.0257878	0.894263	0.833333	0.0609299
0.90625	0.852552	0.053698	0.86	0.77707	0.0829299	0.824873	0.767677	0.0571963	0.893242	0.80708	0.0861623	0.907063	0.865447	0.0416165	0.917323	0.878613	0.0387101	0.919321	0.886905	0.0324158	0.895819	0.865014	0.0308048	0.901354	0.863271	0.0380832	0.885579	0.873028	0.0125511	0.90373	0.817352	0.0863788
0.926288	0.876503	0.0497856	0.828829	0.743243	0.0855856	0.775943	0.694534	0.0814096	0.904899	0.829016	0.0758836	0.902382	0.86	0.0423823	0.906526	0.876744	0.0297814	0.903866	0.870423	0.0334437	0.887154	0.853726	0.0334282	0.901935	0.871391	0.0305435	0.879433	0.852686	0.0267463	0.909871	0.832	0.0778712
0.901351	0.873921	0.0274308	0.7875	0.708571	0.0789286	0.783708	0.763077	0.0206309	0.901261	0.802935	0.0983255	0.902582	0.834983	0.0675981	0.904675	0.880734	0.0239407	0.903984	0.867978	0.0360061	0.892636	0.851145	0.0414909	0.904575	0.877517	0.0270584	0.886742	0.866771	0.019971	0.90433	0.821092	0.083238
0.90527	0.875	0.0302702	0.851485	0.782609	0.0688765	0.822222	0.666667	0.155556	0.882938	0.833595	0.0493426	0.892222	0.812741	0.0794809	0.913811	0.862355	0.0514561	0.907216	0.861538	0.045678	0.894237	0.865214	0.029023	0.904269	0.872633	0.0316357	0.88514	0.844961	0.0401787	0.900246	0.811189	0.0890575
0.930095	0.87146	0.0586351	0.838428	0.76129	0.0771376	0.678322	0.596491	0.0818305	0.903526	0.846214	0.0573121	0.911551	0.878403	0.0331483	0.917059	0.867069	0.0499899	0.903534	0.868318	0.0352158	0.9	0.863636	0.0363636	0.913392	0.865232	0.0481594	0.884643	0.861352	0.0232913	0.904277	0.839041	0.0652359
0.932442	0.891278	0.0411641	0.822115	0.733813	0.0883024	0.881549	0.694118	0.187431	0.881766	0.825175	0.0565908	0.901332	0.854594	0.0467376	0.91681	0.876747	0.0400625	0.90255	0.861219	0.0413309	0.890531	0.871755	0.018776	0.906414	0.848997	0.0574168	0.886844	0.864821	0.0220231	0.904404	0.83112	0.0732843
0.914721	0.833992	0.0807287	0.810185	0.70922	0.100965	0.855615	0.712766	0.142849	0.891275	0.771593	0.119681	0.904822	0.833703	0.0711195	0.913242	0.878723	0.0345186	0.903915	0.857895	0.0460199	0.895334	0.866345	0.0289896	0.908213	0.866432	0.0417802	0.888228	0.869699	0.0185282	0.908072	0.841085	0.0669865
0.924601	0.890538	0.0340626	0.796209	0.681481	0.114727	0.82243	0.767347	0.055083	0.876485	0.786008	0.0904763	0.904195	0.846503	0.0576918	0.915534	0.878999	0.0365354	0.909091	0.872258	0.0368328	0.885927	0.852564	0.0333627	0.899483	0.878893	0.0205903	0.889057	0.84861	0.0404469	0.893617	0.815668	0.0779488
0.905473	0.881064	0.0244085	0.781818	0.772727	0.00909091	0.852792	0.738739	0.114053	0.890802	0.793323	0.0974794	0.887214	0.81736	0.069854	0.918624	0.878598	0.0400259	0.913424	0.867362	0.046062	0.898769	0.871972	0.0267965	0.902236	0.876113	0.0261231	0.888815	0.869225	0.0195902	0.9106	0.841629	0.0689713
0.90649	0.838942	0.0675476	0.796209	0.681481	0.114727	0.846698	0.801223	0.0454749	0.898096	0.81768	0.0804162	0.899823	0.848485	0.0513384	0.908257	0.874055	0.0342015	0.90991	0.864865	0.045045	0.898827	0.866019	0.0328076	0.892694	0.846154	0.0465402	0.887334	0.850511	0.0368231	0.9066	0.834437	0.0721632
0.919704	0.872798	0.0469051	0.829876	0.717241	0.112634	0.905085	0.784615	0.120469	0.872044	0.758305	0.113739	0.912072	0.859189	0.052883	0.914894	0.855738	0.0591559	0.911765	0.865385	0.0463801	0.886921	0.861436	0.0254853	0.889037	0.833333	0.0557041	0.888403	0.847761	0.0406414	0.904139	0.827451	0.0766885
0.92547	0.888165	0.0373053	0.82069	0.773913	0.0467766	0.825967	0.774194	0.0517733	0.875	0.78389	0.09111	0.896472	0.871685	0.0247874	0.919105	0.881013	0.0380923	0.902727	0.860495	0.0422318	0.899934	0.873003	0.0269312	0.903569	0.868151	0.0354185	0.886671	0.865368	0.0213031	0.903226	0.836555	0.0666704
0.911988	0.834286	0.0777021	0.847015	0.78534	0.0616746	0.862745	0.645161	0.217584	0.877702	0.8	0.0777023	0.901182	0.85327	0.047912	0.910772	0.879479	0.0312929	0.903104	0.858711	0.0443939	0.88764	0.847036	0.0406041	0.906604	0.863548	0.0430566	0.879152	0.851948	0.0272039	0.904822	0.843424	0.0613985
0.924159	0.821302	0.102857	0.828054	0.739726	0.0883283	0.854103	0.75	0.104103	0.89861	0.843049	0.0555602	0.91321	0.885135	0.0280748	0.919431	0.875184	0.0442477	0.911628	0.867503	0.0441244	0.895792	0.878315	0.0174765	0.91038	0.864917	0.045463	0.881896	0.836207	0.045689	0.910853	0.836105	0.0747482
0.925066	0.88434	0.0407265	0.830116	0.758242	0.0718741	0.789346	0.683636	0.10571	0.874932	0.780019	0.0949125	0.902864	0.858696	0.0441686	0.917017	0.868552	0.0484644	0.904719	0.861295	0.0434241	0.89348	0.872587	0.0208928	0.901882	0.845339	0.0565427	0.882702	0.846004	0.0366984	0.911942	0.833713	0.0782291
0.920438	0.891109	0.0293291	0.822115	0.733813	0.0883024	0.767554	0.647059	0.120496	0.880729	0.84141	0.0393192	0.899175	0.866926	0.0322485	0.907807	0.885609	0.0221978	0.902922	0.855134	0.0477882	0.900797	0.866341	0.0344551	0.895722	0.865749	0.0299732	0.880508	0.835391	0.0451169	0.899254	0.83299	0.066264
0.924528	0.896296	0.028232	0.805147	0.743961	0.0611857	0.844948	0.639676	0.205272	0.880911	0.820423	0.0604881	0.889183	0.851878	0.0373054	0.911497	0.873672	0.0378253	0.908903	0.868657	0.040246	0.886901	0.848077	0.0388236	0.904167	0.867052	0.0371146	0.885042	0.860972	0.02407	0.910835	0.822472	0.0883633
0.911902	0.84122	0.0706822	0.839286	0.756757	0.082529	0.804598	0.693694	0.110904	0.888352	0.823642	0.0647109	0.909774	0.860169	0.0496049	0.915836	0.87541	0.0404263	0.905284	0.862518	0.0427661	0.884709	0.846029	0.0386796	0.895021	0.881677	0.0133442	0.879616	0.851413	0.028203	0.904762	0.84434	0.0604223
0.909379	0.871055	0.038324	0.820069	0.769912	0.0501577	0.798246	0.769231	0.0290148	0.893876	0.799293	0.094583	0.91342	0.841689	0.0717313	0.915378	0.882129	0.0332483	0.906736	0.865337	0.0413991	0.903606	0.881903	0.021703	0.914182	0.87885	0.0353317	0.891393	0.865596	0.0257975	0.904902	0.834188	0.0707139
0.910104	0.853688	0.056416	0.834061	0.75	0.0840611	0.837438	0.782895	0.0545437	0.887515	0.794403	0.0931121	0.912025	0.889419	0.0226061	0.915688	0.877898	0.0377904	0.90555	0.866575	0.0389752	0.889895	0.868114	0.0217819	0.910167	0.864638	0.0455291	0.88345	0.842105	0.0413446	0.912994	0.82774	0.0852539
0.911004	0.873504	0.0374999	0.814208	0.734375	0.0798327	0.904762	0.704225	0.200537	0.895559	0.806159	0.0893994	0.907975	0.864458	0.0435176	0.908108	0.886124	0.0219837	0.90625	0.868874	0.0373758	0.888814	0.877323	0.0114906	0.900746	0.853363	0.0473835	0.881356	0.866106	0.0152503	0.907552	0.832151	0.0754008
0.916962	0.842308	0.0746543	0.837545	0.766839	0.0707057	0.839912	0.766773	0.0731391	0.891314	0.828181	0.0631331	0.901948	0.850643	0.0513051	0.911381	0.882759	0.0286228	0.90162	0.872945	0.0286757	0.898317	0.866475	0.0318429	0.911333	0.863028	0.0483055	0.892568	0.856016	0.0365523	0.901535	0.832972	0.0685627
0.908343	0.839836	0.0685074	0.832714	0.780488	0.0522259	0.859857	0.712195	0.147662	0.888944	0.823248	0.0656961	0.925355	0.835938	0.089418	0.908927	0.870013	0.0389141	0.916	0.87931	0.0366897	0.885604	0.855519	0.0300846	0.891205	0.839577	0.0516279	0.878462	0.830472	0.0479894	0.904459	0.834437	0.0700215
0.932203	0.866667	0.0655367	0.80719	0.78853	0.0186591	0.789264	0.697143	0.0921216	0.901168	0.795156	0.106012	0.894386	0.852255	0.0421307	0.916587	0.869565	0.0470216	0.909744	0.870588	0.0391554	0.904494	0.878571	0.025923	0.914267	0.875233	0.0390347	0.882764	0.836403	0.0463609	0.904139	0.827451	0.0766885
0.916836	0.871473	0.0453623	0.820069	0.769912	0.0501577	0.918367	0.897436	0.0209314	0.882385	0.845771	0.0366137	0.908294	0.855319	0.0529748	0.920981	0.87482	0.0461608	0.904762	0.861538	0.0432234	0.895966	0.861972	0.0339942	0.896184	0.872326	0.0238583	0.885106	0.854578	0.0305283	0.903397	0.83054	0.072857
0.918248	0.860697	0.0575517	0.833333	0.761194	0.0721393	0.805851	0.775385	0.0304664	0.900946	0.845938	0.0550071	0.902882	0.847291	0.0555916	0.898374	0.867725	0.0306491	0.910062	0.864793	0.0452698	0.894	0.870416	0.0235844	0.900889	0.879815	0.0210744	0.886253	0.855368	0.0308844	0.893617	0.815668	0.0779488
0.909304	0.868309	0.0409944	0.831224	0.777778	0.0534459	0.836842	0.78169	0.055152	0.890862	0.839601	0.0512607	0.898759	0.857929	0.0408305	0.912402	0.87199	0.0404126	0.906083	0.862928	0.0431549	0.887065	0.855946	0.0311186	0.916355	0.880086	0.0362698	0.888559	0.846626	0.0419329	0.901674	0.830325	0.0713487
0.920321	0.856039	0.0642822	0.844358	0.78022	0.0641382	0.845438	0.708772	0.136666	0.892336	0.782689	0.109647	0.920779	0.862302	0.0584767	0.917834	0.880435	0.037399	0.904678	0.865672	0.0390062	0.893645	0.864909	0.0287352	0.910399	0.875568	0.0348313	0.888143	0.849398	0.0387456	0.909483	0.841509	0.0679733
0.914023	0.865711	0.0483128	0.79661	0.72093	0.0756799	0.853333	0.739336	0.113997	0.882019	0.82069	0.0613296	0.892326	0.864419	0.0279065	0.910121	0.880517	0.0296048	0.907308	0.862797	0.0445115	0.891892	0.849206	0.0426855	0.919874	0.885393	0.0344811	0.892707	0.863515	0.0291922	0.897163	0.827038	0.0701253
0.916242	0.867052	0.0491898	0.814208	0.734375	0.0798327	0.862884	0.805369	0.057515	0.888942	0.814992	0.0739501	0.904131	0.854385	0.0497468	0.925388	0.861261	0.0641263	0.90251	0.86443	0.0380801	0.901428	0.873362	0.0280652	0.922871	0.891612	0.0312589	0.884645	0.834821	0.0498239	0.898409	0.806527	0.091882
0.933157	0.896175	0.0369826	0.836735	0.784946	0.0517885	0.832	0.697842	0.134158	0.879127	0.826124	0.0530035	0.905059	0.856061	0.0489987	0.899194	0.859708	0.0394854	0.905337	0.863768	0.0415692	0.903026	0.876856	0.0261702	0.911271	0.883281	0.0279902	0.892573	0.873041	0.0195322	0.892	0.816327	0.0756735
0.89275	0.838593	0.0541568	0.781513	0.729167	0.0523459	0.872774	0.801587	0.0711862	0.876829	0.793456	0.0833732	0.900854	0.856327	0.0445263	0.909991	0.885845	0.0241463	0.915813	0.876667	0.0391468	0.891875	0.860821	0.0310544	0.913766	0.895091	0.0186744	0.888651	0.865517	0.0231337	0.907228	0.828685	0.0785424
0.914339	0.879581	0.0347578	0.836735	0.784946	0.0517885	0.769737	0.705882	0.0638545	0.884139	0.790224	0.0939154	0.918571	0.861139	0.0574317	0.913636	0.874505	0.0391317	0.907662	0.867232	0.0404304	0.895887	0.88478	0.0111074	0.89295	0.864909	0.028041	0.891697	0.853801	0.0378956	0.904317	0.824786	0.0795311
0.931838	0.891034	0.0408033	0.83391	0.787611	0.0462994	0.896175	0.753247	0.142928	0.895945	0.802595	0.0933503	0.89517	0.864443	0.0307273	0.917742	0.871537	0.0462054	0.913886	0.878419	0.0354664	0.891875	0.860146	0.0317295	0.902222	0.863958	0.0382646	0.887664	0.865622	0.0220413	0.896406	0.829268	0.0671376
0.914145	0.885768	0.0283772	0.829876	0.717241	0.112634	0.78	0.741176	0.0388235	0.869138	0.801653	0.0674856	0.895963	0.845027	0.0509357	0.910908	0.875146	0.0357617	0.912684	0.870041	0.0426428	0.886457	0.831301	0.0551561	0.891044	0.861694	0.0293495	0.88305	0.846602	0.0364477	0.905983	0.843972	0.0620113
0.919878	0.875357	0.0445209	0.827586	0.772727	0.0548589	0.847191	0.711864	0.135327	0.900498	0.817518	0.0829793	0.906709	0.849408	0.0573008	0.913284	0.869806	0.043478	0.914502	0.868988	0.0455138	0.892466	0.856882	0.0355833	0.901389	0.855984	0.0454051	0.881129	0.837728	0.0434011	0.916456	0.835	0.0814557
0.924583	0.86423	0.0603533	0.830116	0.758242	0.0718741	0.883392	0.778523	0.104869	0.904853	0.811321	0.0935318	0.911342	0.880517	0.0308252	0.917616	0.88729	0.030326	0.918919	0.880707	0.038212	0.884826	0.869924	0.014902	0.902153	0.877651	0.0245017	0.881648	0.850662	0.0309863	0.909853	0.837736	0.0721174
0.913094	0.860335	0.0527587	0.781818	0.772727	0.00909091	0.877743	0.807882	0.0698612	0.871104	0.817091	0.0540126	0.895285	0.832517	0.0627676	0.900757	0.864368	0.0363891	0.909427	0.867209	0.0422183	0.889987	0.849142	0.040845	0.908719	0.878182	0.0305375	0.881579	0.853791	0.0277883	0.907216	0.839286	0.0679308
0.89022	0.797546	0.0926735	0.836957	0.766839	0.0701171	0.867232	0.83737	0.0298614	0.905303	0.788136	0.117167	0.896423	0.856083	0.0403398	0.912313	0.866477	0.0458362	0.909744	0.870588	0.0391554	0.889257	0.835468	0.0537893	0.910714	0.863498	0.0472158	0.876328	0.836181	0.0401469	0.905263	0.823529	0.0817337
0.91649	0.884086	0.0324033	0.80719	0.78853	0.0186591	0.754967	0.678261	0.076706	0.895556	0.835951	0.0596044	0.899616	0.837044	0.0625724	0.891151	0.870698	0.0204535	0.895713	0.864865	0.0308478	0.901457	0.870201	0.0312562	0.91352	0.886035	0.0274848	0.882051	0.869688	0.0123629	0.90373	0.815668	0.0880622
0.911723	0.880839	0.0308843	0.857143	0.769231	0.0879121	0.809804	0.732782	0.0770216	0.897329	0.842584	0.0547452	0.905109	0.843373	0.061736	0.905967	0.876485	0.0294829	0.909692	0.870662	0.0390292	0.887475	0.860465	0.0270098	0.912234	0.877778	0.0344563	0.879811	0.833515	0.0462968	0.904421	0.835391	0.0690296
0.89994	0.840801	0.0591393	0.836299	0.790909	0.0453898	0.859551	0.744898	0.114653	0.882353	0.820261	0.0620915	0.919548	0.8901	0.029448	0.911597	0.890201	0.0213962	0.911243	0.860681	0.0505615	0.893243	0.845703	0.0475401	0.901804	0.865998	0.0358054	0.887303	0.852362	0.0349406	0.903867	0.813704	0.0901629
0.920023	0.888527	0.0314961	0.828829	0.743243	0.0855856	0.802784	0.671815	0.13097	0.878571	0.842928	0.0356432	0.906482	0.828794	0.0776887	0.919021	0.872404	0.0466172	0.920043	0.880763	0.0392795	0.89859	0.875924	0.0226653	0.906797	0.874172	0.0326253	0.885888	0.864908	0.0209798	0.90568	0.831216	0.0744635
0.907598	0.840614	0.0669836	0.836283	0.754967	0.0813163	0.872146	0.611111	0.261035	0.869496	0.802251	0.0672452	0.914634	0.848238	0.0663957	0.906893	0.866667	0.0402268	0.910136	0.876791	0.033345	0.880709	0.827246	0.0534631	0.90646	0.855659	0.0508009	0.884036	0.851638	0.0323984	0.91258	0.831276	0.0813042
0.913681	0.87788	0.0358006	0.816	0.75	0.066	0.762749	0.698592	0.0641579	0.900053	0.83274	0.0673129	0.90305	0.885309	0.0177408	0.912773	0.87638	0.0363929	0.916584	0.88	0.0365839	0.893073	0.855586	0.0374875	0.897749	0.854262	0.0434871	0.888123	0.84696	0.0411624	0.890625	0.819742	0.0708825
0.923892	0.871126	0.0527665	0.79661	0.72093	0.0756799	0.859155	0.837838	0.0213171	0.897436	0.806452	0.0909843	0.910339	0.868639	0.0417002	0.915146	0.882129	0.0330167	0.912111	0.865574	0.0465377	0.896576	0.856867	0.0397093	0.900356	0.87156	0.0287962	0.892568	0.856016	0.0365523	0.903079	0.829659	0.0734194
0.911266	0.823413	0.0878535	0.810811	0.767773	0.0430383	0.799479	0.737201	0.0622778	0.895038	0.784736	0.110302	0.900308	0.85	0.0503077	0.914794	0.877852	0.0369417	0.900099	0.854676	0.0454227	0.901596	0.879282	0.0223135	0.905967	0.876387	0.0295808	0.884079	0.853432	0.030647	0.905824	0.838298	0.0675262
0.921131	0.861979	0.0591518	0.86	0.77707	0.0829299	0.861818	0.595745	0.266074	0.904031	0.839486	0.0645444	0.905759	0.863118	0.0426413	0.911453	0.845638	0.0658157	0.907042	0.857963	0.0490796	0.893929	0.874507	0.0194226	0.912667	0.865916	0.0467506	0.887208	0.865353	0.0218547	0.891117	0.84739	0.0437279
0.905377	0.846089	0.0592883	0.816	0.75	0.066	0.894009	0.757895	0.136114	0.882254	0.785351	0.0969035	0.910375	0.85539	0.0549848	0.903683	0.870558	0.0331243	0.900411	0.868742	0.0316691	0.897015	0.855042	0.0419729	0.892299	0.865591	0.026708	0.878462	0.830472	0.0479894	0.900775	0.830688	0.0700874
0.921865	0.867336	0.0545292	0.851852	0.787234	0.0646178	0.819945	0.801223	0.0187214	0.896163	0.825758	0.070405	0.903951	0.881024	0.0229273	0.919643	0.856574	0.0630692	0.900192	0.867684	0.0325075	0.9	0.882213	0.0177866	0.918836	0.886022	0.0328146	0.88156	0.857387	0.0241734	0.903084	0.824701	0.0783825
0.924313	0.88845	0.0358633	0.8125	0.75	0.0625	0.854839	0.794286	0.060553	0.870915	0.808717	0.0621983	0.905789	0.874811	0.0309774	0.91301	0.87704	0.0359697	0.911175	0.866953	0.044222	0.896739	0.873614	0.0231249	0.890855	0.870175	0.02068	0.889038	0.868526	0.0205124	0.900243	0.847584	0.0526597
0.912046	0.871508	0.0405375	0.79661	0.72093	0.0756799	0.874525	0.797546	0.0769787	0.884771	0.829477	0.055294	0.902574	0.856886	0.0456878	0.912402	0.871665	0.0407379	0.906277	0.869773	0.0365039	0.908074	0.873765	0.0343084	0.902709	0.850379	0.0523306	0.891069	0.87089	0.0201789	0.897019	0.81	0.087019
0.904021	0.857965	0.0460553	0.838428	0.76129	0.0771376	0.901408	0.736842	0.164566	0.892347	0.792527	0.0998199	0.902454	0.868755	0.0336991	0.920235	0.883149	0.0370863	0.915367	0.879747	0.0356206	0.903597	0.875696	0.0279014	0.899094	0.842424	0.0566702	0.881896	0.836207	0.045689	0.895662	0.818737	0.0769251
0.911137	0.854442	0.0566944	0.821429	0.802867	0.0185612	0.845638	0.697368	0.148269	0.896408	0.83035	0.0660586	0.895641	0.865874	0.0297663	0.908091	0.870144	0.0379468	0.908103	0.862629	0.0454735	0.895911	0.85138	0.0445307	0.895084	0.864446	0.0306378	0.889222	0.849899	0.039323	0.901695	0.812095	0.0895999
0.917647	0.866485	0.051162	0.808429	0.719101	0.089328	0.803456	0.743662	0.0597938	0.90579	0.859444	0.0463464	0.905685	0.854582	0.0511031	0.907789	0.880372	0.0274171	0.915551	0.871875	0.043676	0.888343	0.846079	0.0422633	0.905847	0.863135	0.042712	0.881356	0.866106	0.0152503	0.904277	0.839041	0.0652359
0.924714	0.875339	0.0493748	0.86	0.77707	0.0829299	0.898256	0.623656	0.2746	0.89878	0.808547	0.0902329	0.912022	0.873527	0.0384948	0.898734	0.875	0.0237342	0.909197	0.867797	0.0414001	0.898531	0.875614	0.0229176	0.911516	0.877034	0.0344816	0.89153	0.852823	0.0387079	0.90625	0.834862	0.0713876
0.919067	0.88247	0.0365971	0.816	0.75	0.066	0.849741	0.745614	0.104127	0.902577	0.817391	0.085186	0.904269	0.85259	0.0516794	0.904568	0.873239	0.0313283	0.909804	0.871866	0.0379376	0.89648	0.852652	0.0438281	0.908446	0.873653	0.0347924	0.880306	0.866873	0.0134331	0.909714	0.849524	0.0601905
0.924059	0.861789	0.0622701	0.81746	0.776699	0.0407613	0.838509	0.781513	0.0569967	0.895688	0.833488	0.0621993	0.908434	0.860037	0.0483969	0.928423	0.870056	0.0583667	0.913462	0.870317	0.0431445	0.90325	0.871227	0.0320228	0.901436	0.874896	0.0265396	0.886613	0.854186	0.0324268	0.894256	0.817156	0.0771001
0.916716	0.878007	0.0387087	0.822064	0.770642	0.0514219	0.76652	0.735	0.0315198	0.886025	0.833194	0.0528316	0.922078	0.855835	0.0662427	0.919932	0.878866	0.0410659	0.904483	0.867209	0.0372748	0.887024	0.862745	0.0242788	0.900444	0.868619	0.0318246	0.892544	0.855457	0.0370866	0.906459	0.814978	0.0914808
0.925361	0.87969	0.0456716	0.834061	0.75	0.0840611	0.840517	0.805263	0.0352541	0.888031	0.82605	0.0619812	0.894671	0.858824	0.0358473	0.911271	0.880517	0.0307543	0.91318	0.881259	0.031921	0.904895	0.874539	0.0303564	0.905766	0.869191	0.0365746	0.894401	0.859035	0.0353661	0.904139	0.844523	0.0596165
0.902759	0.812554	0.0902044	0.829787	0.777778	0.0520095	0.846154	0.635417	0.210737	0.900555	0.844541	0.0560142	0.901724	0.861089	0.0406356	0.901193	0.859564	0.0416283	0.900483	0.858322	0.0421612	0.903535	0.856831	0.046704	0.911528	0.868263	0.0432647	0.885	0.858399	0.0266007	0.90201	0.825112	0.0768979
0.915536	0.882201	0.0333352	0.781818	0.772727	0.00909091	0.728261	0.677419	0.0508415	0.878535	0.794342	0.084193	0.903134	0.862903	0.0402307	0.914062	0.887295	0.0267674	0.916751	0.879765	0.0369859	0.899674	0.878931	0.0207434	0.894886	0.853465	0.041421	0.88654	0.856889	0.0296509	0.912784	0.848861	0.0639225
0.933657	0.87538	0.058277	0.822642	0.740331	0.08231	0.890578	0.793103	0.0974741	0.877365	0.807771	0.0695937	0.924528	0.878173	0.0463557	0.917626	0.872077	0.0455492	0.911706	0.875175	0.036531	0.896952	0.86803	0.0289224	0.897294	0.859583	0.037711	0.87997	0.841584	0.0383858	0.902	0.834459	0.0675405
0.926814	0.881148	0.0456663	0.854331	0.767296	0.0870351	0.855634	0.677165	0.178468	0.882353	0.840336	0.0420168	0.908525	0.866242	0.0422832	0.917326	0.872973	0.0443533	0.917715	0.876274	0.0414417	0.895773	0.869406	0.0263662	0.906837	0.861298	0.0455394	0.878242	0.849242	0.0290003	0.911616	0.837963	0.0736532
0.911483	0.886329	0.0251545	0.836957	0.766839	0.0701171	0.820557	0.655518	0.165039	0.895211	0.821497	0.0737141	0.900063	0.869779	0.030284	0.913204	0.883085	0.0301195	0.903066	0.860795	0.0422708	0.895184	0.859048	0.0361365	0.922581	0.887734	0.0348468	0.888418	0.864957	0.0234608	0.907716	0.842377	0.0653383
0.919083	0.878788	0.0402951	0.816	0.75	0.066	0.861742	0.709163	0.152579	0.893046	0.831952	0.0610938	0.896829	0.826185	0.0706438	0.917413	0.880231	0.0371821	0.910009	0.869333	0.0406758	0.890276	0.864777	0.0254986	0.921887	0.88009	0.041796	0.889054	0.849343	0.0397116	0.888626	0.814961	0.073665
0.922318	0.869295	0.0530235	0.82069	0.773913	0.0467766	0.765152	0.682594	0.0825577	0.882149	0.790554	0.0915946	0.892876	0.84051	0.0523659	0.924675	0.886275	0.0384008	0.917031	0.869863	0.0471676	0.88292	0.844607	0.0383132	0.890704	0.851908	0.0387958	0.892473	0.856322	0.0361513	0.901863	0.828633	0.0732299
0.919918	0.854749	0.0651693	0.819231	0.78341	0.0358206	0.778378	0.666667	0.111712	0.894098	0.829485	0.0646133	0.892239	0.853008	0.0392306	0.904348	0.858974	0.0453735	0.908832	0.87027	0.0385616	0.895333	0.851185	0.0441485	0.905875	0.875298	0.0305774	0.884048	0.861931	0.0221169	0.897985	0.821978	0.0760069
0.912409	0.863192	0.0492166	0.834061	0.75	0.0840611	0.82263	0.741071	0.0815585	0.88729	0.84514	0.0421501	0.887679	0.828679	0.0590001	0.903199	0.86019	0.0430098	0.90191	0.858926	0.0429834	0.89612	0.86526	0.0308604	0.90344	0.856631	0.0468091	0.891393	0.868704	0.0226899	0.909396	0.819599	0.0897969
0.904027	0.878505	0.0255222	0.844358	0.78022	0.0641382	0.851759	0.751055	0.100704	0.903876	0.814	0.089876	0.906479	0.842105	0.064374	0.905826	0.876827	0.0289993	0.912377	0.879518	0.0328587	0.897509	0.861004	0.036505	0.90453	0.871603	0.032927	0.891525	0.873217	0.0183083	0.901075	0.823077	0.0779983
0.91704	0.867384	0.0496568	0.820069	0.769912	0.0501577	0.882353	0.855422	0.0269313	0.894658	0.831335	0.0633231	0.899791	0.831874	0.0679173	0.911833	0.879237	0.0325957	0.912892	0.872666	0.0402265	0.887656	0.843327	0.0443291	0.902959	0.88061	0.0223497	0.891489	0.863271	0.0282186	0.899624	0.826087	0.0735366
0.919608	0.891821	0.0277873	0.83045	0.784141	0.0463089	0.892857	0.722222	0.170635	0.87617	0.815422	0.060747	0.904119	0.865275	0.0388437	0.910995	0.888681	0.0223138	0.906872	0.871089	0.0357827	0.890453	0.864701	0.0257514	0.90939	0.869359	0.0400318	0.882934	0.85956	0.0233736	0.911967	0.84	0.071967
0.896652	0.828502	0.0681497	0.838298	0.732394	0.105904	0.807808	0.6	0.207808	0.890956	0.820119	0.0708367	0.9071	0.862262	0.0448377	0.912511	0.879518	0.0329929	0.902124	0.859416	0.0427073	0.889098	0.873662	0.0154361	0.909762	0.878049	0.0317133	0.887542	0.864996	0.0225461	0.90227	0.830189	0.0720818
0.918275	0.878469	0.0398065	0.796209	0.681481	0.114727	0.875676	0.719512	0.156163	0.893401	0.829576	0.0638248	0.910983	0.852207	0.0587754	0.912207	0.879725	0.0324823	0.92437	0.8875	0.0368697	0.891892	0.840671	0.051221	0.908787	0.882416	0.0263702	0.885445	0.871601	0.0138435	0.90373	0.817352	0.0863788
0.927786	0.875	0.0527865	0.829876	0.717241	0.112634	0.879479	0.767296	0.112183	0.896325	0.827397	0.0689275	0.894029	0.855466	0.0385632	0.906937	0.869976	0.036961	0.918212	0.88189	0.0363218	0.896199	0.863462	0.0327373	0.915299	0.890213	0.025086	0.88727	0.848297	0.0389727	0.91299	0.834499	0.0784914
0.913803	0.893044	0.0207594	0.836735	0.784946	0.0517885	0.755149	0.691643	0.0635061	0.908571	0.818557	0.0900147	0.908995	0.83285	0.076145	0.919184	0.879708	0.0394753	0.910599	0.869799	0.0408004	0.89042	0.876753	0.0136672	0.900983	0.8619	0.039083	0.878981	0.829596	0.0493845	0.905492	0.83105	0.0744415
0.904832	0.808342	0.0964907	0.79661	0.72093	0.0756799	0.842949	0.695652	0.147297	0.875561	0.798913	0.0766475	0.91925	0.852632	0.0666186	0.918782	0.873351	0.0454308	0.906694	0.863095	0.0435985	0.893246	0.857143	0.0361033	0.894209	0.871622	0.0225877	0.896254	0.861804	0.0344494	0.914703	0.831858	0.0828442
0.907569	0.831707	0.0758613	0.836283	0.754967	0.0813163	0.904762	0.825	0.0797619	0.872618	0.813099	0.0595194	0.897959	0.830591	0.0673687	0.910784	0.875944	0.0348396	0.91138	0.871345	0.0400346	0.887248	0.850534	0.0367145	0.898848	0.863558	0.0352898	0.889266	0.869286	0.01998	0.910835	0.822472	0.0883633
0.904645	0.860215	0.0444304	0.810185	0.70922	0.100965	0.794393	0.65625	0.138143	0.900897	0.78606	0.114837	0.896282	0.832455	0.0638266	0.902957	0.875728	0.0272286	0.91683	0.872945	0.0438851	0.898438	0.879257	0.0191805	0.89965	0.849387	0.0502629	0.881151	0.84347	0.0376811	0.90524	0.821053	0.0841871
0.903883	0.854388	0.0494952	0.844358	0.78022	0.0641382	0.861386	0.752941	0.108445	0.869386	0.813559	0.0558263	0.902094	0.84518	0.0569135	0.918699	0.884021	0.0346786	0.910569	0.869048	0.0415215	0.894909	0.875483	0.0194252	0.915966	0.878855	0.0371118	0.886657	0.853974	0.032683	0.898409	0.815965	0.0824443
0.920886	0.893436	0.0274504	0.800885	0.733728	0.0671571	0.863158	0.801527	0.0616312	0.904762	0.799197	0.105565	0.913279	0.842209	0.0710701	0.919897	0.896321	0.0235756	0.908635	0.86944	0.0391941	0.9	0.861244	0.038756	0.918057	0.880927	0.0371293	0.887473	0.850704	0.0367692	0.909091	0.825776	0.0833153
0.917683	0.874126	0.0435571	0.834061	0.75	0.0840611	0.848665	0.730159	0.118506	0.891892	0.827288	0.0646035	0.902046	0.873802	0.028244	0.915986	0.862069	0.053917	0.912955	0.869697	0.0432585	0.884997	0.847902	0.0370946	0.906048	0.874214	0.0318343	0.887731	0.837963	0.0497676	0.908998	0.846816	0.0621821
0.92059	0.883333	0.0372566	0.81106	0.754491	0.0565689	0.807054	0.754617	0.0524365	0.894558	0.798701	0.0958565	0.916335	0.867089	0.0492461	0.922662	0.888601	0.0340608	0.911633	0.871545	0.0400884	0.892535	0.875652	0.0168839	0.899398	0.87281	0.0265872	0.886364	0.853359	0.0330051	0.902004	0.828794	0.0732107
0.919753	0.887608	0.032145	0.796209	0.681481	0.114727	0.825792	0.744186	0.0816058	0.907463	0.794702	0.112761	0.90239	0.852261	0.0501291	0.909823	0.87007	0.0397533	0.901961	0.8583	0.0436612	0.900773	0.878165	0.0226086	0.896641	0.858407	0.0382337	0.884813	0.855566	0.0292471	0.905806	0.813299	0.0925072
0.902329	0.880254	0.0220748	0.820069	0.769912	0.0501577	0.8487	0.796178	0.0525214	0.882878	0.834906	0.0479722	0.914927	0.855263	0.0596634	0.91806	0.87468	0.0433799	0.907088	0.871863	0.0352255	0.905813	0.872255	0.0335576	0.910618	0.881567	0.029051	0.884025	0.842215	0.0418093	0.897233	0.831169	0.0660644
0.913377	0.891353	0.022024	0.836806	0.789238	0.0475679	0.828418	0.735537	0.092881	0.890427	0.824324	0.0661031	0.916718	0.869565	0.0471529	0.915778	0.848948	0.0668299	0.911675	0.869955	0.04172	0.892832	0.858716	0.0341167	0.89433	0.849265	0.0450652	0.88756	0.83737	0.0501896	0.894495	0.825095	0.0694004
0.912716	0.866359	0.0463569	0.862385	0.779412	0.0829736	0.883588	0.639053	0.244535	0.894605	0.798086	0.0965193	0.907139	0.827861	0.0792783	0.920635	0.87395	0.0466853	0.911479	0.864382	0.0470971	0.889241	0.876325	0.0129154	0.906407	0.851936	0.0544713	0.886921	0.859322	0.0275989	0.905805	0.833977	0.0718282
0.925532	0.890625	0.0349069	0.850202	0.76129	0.0889121	0.887097	0.72	0.167097	0.884516	0.800446	0.0840702	0.913449	0.883094	0.0303552	0.910246	0.878625	0.0316211	0.913592	0.876902	0.0366904	0.887776	0.848649	0.0391269	0.907773	0.873874	0.0338995	0.880691	0.837259	0.0434316	0.903766	0.81746	0.0863054
0.894917	0.818898	0.0760196	0.815498	0.736842	0.078656	0.867769	0.816092	0.0516766	0.878893	0.794922	0.0839709	0.902581	0.858746	0.0438342	0.912573	0.86692	0.0456527	0.907619	0.860832	0.0467869	0.903699	0.876565	0.0271332	0.897672	0.848869	0.0488028	0.88249	0.828214	0.0542764	0.913194	0.836601	0.0765931
0.916337	0.845511	0.0708254	0.829268	0.755814	0.0734543	0.8625	0.784314	0.0781863	0.87819	0.788306	0.0898838	0.908673	0.857728	0.0509451	0.910959	0.867008	0.0439512	0.905639	0.871875	0.0337637	0.896552	0.849642	0.0469097	0.912607	0.876518	0.0360892	0.884751	0.861017	0.0237336	0.906948	0.820144	0.086804
0.907006	0.866788	0.040218	0.796	0.753623	0.0423768	0.842546	0.702532	0.140014	0.908685	0.825427	0.0832579	0.904487	0.851446	0.0530415	0.899013	0.869223	0.0297897	0.90009	0.864469	0.0356211	0.896795	0.883586	0.0132085	0.90819	0.87236	0.0358303	0.887472	0.847251	0.0402214	0.905263	0.809524	0.0957393
0.915521	0.8739	0.0416203	0.838057	0.736842	0.101215	0.821366	0.722826	0.0985399	0.88895	0.816438	0.0725119	0.906423	0.858173	0.0482504	0.925714	0.868687	0.0570274	0.900834	0.858653	0.0421815	0.894961	0.83913	0.0558305	0.896629	0.856025	0.0406042	0.891126	0.855446	0.0356805	0.909194	0.834025	0.0751692
0.908143	0.870761	0.0373826	0.828054	0.739726	0.0883283	0.823928	0.669492	0.154436	0.892011	0.836394	0.055617	0.912371	0.869981	0.0423903	0.900602	0.877323	0.023279	0.900085	0.862837	0.0372484	0.900658	0.871489	0.0291685	0.905278	0.87814	0.0271388	0.882476	0.859983	0.0224922	0.904822	0.843424	0.0613985
0.90747	0.834197	0.073273	0.808429	0.719101	0.089328	0.847826	0.666667	0.181159	0.902082	0.800721	0.101361	0.899579	0.808266	0.0913127	0.916667	0.865546	0.0511204	0.909469	0.874459	0.0350104	0.887931	0.843083	0.0448484	0.900606	0.862647	0.0379595	0.8838	0.859736	0.0240644	0.899233	0.823077	0.0761564
0.902014	0.862595	0.0394187	0.781818	0.772727	0.00909091	0.843972	0.681159	0.162812	0.878125	0.80402	0.0741049	0.904634	0.871273	0.0333609	0.898515	0.873326	0.0251884	0.909182	0.867925	0.0412571	0.898273	0.868268	0.0300041	0.905802	0.861723	0.0440786	0.883754	0.860034	0.0237198	0.898455	0.816733	0.0817217
0.916611	0.882576	0.0340349	0.838057	0.736842	0.101215	0.824658	0.769784	0.0548734	0.874087	0.816393	0.0576931	0.893999	0.856492	0.0375069	0.920726	0.857143	0.063583	0.909851	0.873862	0.0359891	0.90513	0.875805	0.029325	0.901466	0.870968	0.0304985	0.880629	0.847767	0.0328624	0.9043	0.847682	0.0566175
0.914469	0.858961	0.0555087	0.836806	0.789238	0.0475679	0.878882	0.723404	0.155478	0.880623	0.819529	0.0610936	0.911367	0.858684	0.0526828	0.912191	0.859864	0.052327	0.918889	0.882448	0.0364412	0.893602	0.853465	0.0401364	0.905783	0.873141	0.0326421	0.88644	0.863782	0.0226575	0.899306	0.833652	0.0656535
0.911582	0.844639	0.0669426	0.836957	0.766839	0.0701171	0.850515	0.814103	0.0364129	0.878869	0.820553	0.0583154	0.896662	0.843233	0.0534297	0.922941	0.88716	0.0357811	0.911885	0.871257	0.0406278	0.888492	0.845238	0.0432537	0.923183	0.884974	0.0382093	0.884505	0.859143	0.0253624	0.910586	0.839779	0.0708068
0.906502	0.873003	0.033499	0.837545	0.766839	0.0707057	0.796296	0.669528	0.126768	0.881274	0.810345	0.0709288	0.922366	0.81686	0.105506	0.908015	0.865513	0.0425019	0.915408	0.865385	0.0500232	0.893443	0.851429	0.0420141	0.915108	0.882	0.0331079	0.886764	0.847737	0.039027	0.90873	0.82963	0.0791005
0.928895	0.888889	0.0400057	0.829268	0.755814	0.0734543	0.872437	0.770492	0.101946	0.900932	0.82646	0.0744713	0.908922	0.884525	0.0243972	0.911168	0.886486	0.024681	0.916587	0.87482	0.0417666	0.897704	0.876781	0.0209223	0.896552	0.849442	0.0471093	0.886551	0.851816	0.034736	0.900332	0.821429	0.0789037
0.905531	0.879937	0.0255946	0.836806	0.789238	0.0475679	0.901316	0.807692	0.0936235	0.881356	0.832536	0.04882	0.903968	0.867144	0.0368238	0.899769	0.872047	0.0277215	0.899329	0.856753	0.0425758	0.896954	0.875098	0.0218558	0.900919	0.851524	0.0493945	0.883345	0.859919	0.0234255	0.910141	0.821429	0.0887126
0.918755	0.889577	0.0291779	0.834061	0.75	0.0840611	0.843658	0.601504	0.242154	0.897706	0.832551	0.0651547	0.909621	0.817861	0.0917597	0.916592	0.880309	0.036283	0.907664	0.873096	0.0345674	0.900859	0.864865	0.0359944	0.904762	0.873311	0.0314511	0.888967	0.857401	0.0315662	0.904059	0.846457	0.0576023
0.920242	0.879781	0.0404603	0.834061	0.75	0.0840611	0.82699	0.782609	0.0443809	0.88677	0.833625	0.0531447	0.90229	0.793991	0.108299	0.923591	0.863014	0.0605775	0.917064	0.87373	0.0433338	0.909662	0.874591	0.0350712	0.908475	0.881057	0.0274173	0.890304	0.860987	0.0293178	0.914835	0.844221	0.0706141
0.918342	0.87782	0.0405222	0.819231	0.78341	0.0358206	0.811705	0.708661	0.103043	0.870607	0.805444	0.0651627	0.91338	0.878261	0.0351189	0.912558	0.869081	0.0434774	0.909091	0.874332	0.0347594	0.890354	0.851782	0.0385716	0.902338	0.856275	0.0460631	0.88088	0.835257	0.045623	0.908297	0.839695	0.0686023
0.909152	0.868035	0.0411169	0.862385	0.779412	0.0829736	0.816438	0.669951	0.146488	0.89564	0.829674	0.0659656	0.913481	0.854893	0.0585877	0.92465	0.893939	0.0307108	0.902778	0.860399	0.0423789	0.89132	0.861137	0.0301832	0.893645	0.840467	0.0531777	0.886755	0.86546	0.0212947	0.908998	0.830476	0.0785218
0.900865	0.863057	0.0378072	0.820225	0.783784	0.0364409	0.838772	0.754386	0.0843856	0.874276	0.816568	0.0577077	0.907527	0.860163	0.0473643	0.912513	0.847518	0.064995	0.90893	0.864295	0.044635	0.885538	0.84832	0.0372183	0.903485	0.842105	0.06138	0.888559	0.846626	0.0419329	0.903361	0.850972	0.0523894
0.919175	0.856293	0.0628817	0.83391	0.787611	0.0462994	0.732432	0.629213	0.103219	0.890167	0.836449	0.0537188	0.918964	0.863188	0.0557765	0.918699	0.875346	0.0433529	0.911608	0.873282	0.0383257	0.88546	0.846366	0.0390934	0.916501	0.869295	0.0472064	0.886364	0.853359	0.0330051	0.912689	0.84787	0.064819
0.910804	0.876522	0.0342823	0.8125	0.75	0.0625	0.856589	0.666667	0.189922	0.874003	0.798298	0.0757053	0.904793	0.852853	0.0519399	0.903816	0.870864	0.0329511	0.915367	0.879747	0.0356206	0.900694	0.870822	0.0298724	0.911333	0.872727	0.0386061	0.879335	0.846083	0.0332523	0.909856	0.844075	0.0657809
0.92024	0.900535	0.0197054	0.800885	0.733728	0.0671571	0.835135	0.723982	0.111153	0.891266	0.834688	0.0565773	0.908175	0.868755	0.0394201	0.921519	0.889417	0.0321016	0.912042	0.878963	0.0330793	0.883448	0.845943	0.0375048	0.905361	0.86103	0.0443306	0.88559	0.854779	0.0308107	0.902597	0.836601	0.0659961
0.915835	0.851485	0.0643503	0.836957	0.766839	0.0701171	0.894602	0.754491	0.140111	0.879808	0.832714	0.0470939	0.902051	0.79958	0.102471	0.907986	0.876744	0.0312419	0.907386	0.864028	0.0433582	0.894518	0.860037	0.0344809	0.904047	0.85879	0.0452574	0.880503	0.854715	0.0257878	0.907006	0.833713	0.0732934
0.913521	0.878846	0.0346748	0.808429	0.719101	0.089328	0.878161	0.693642	0.184519	0.902404	0.815956	0.0864474	0.926192	0.891451	0.0347415	0.916124	0.874848	0.0412757	0.910269	0.869942	0.040327	0.897355	0.866284	0.0310713	0.897602	0.843564	0.0540377	0.887165	0.855335	0.0318305	0.899061	0.810573	0.0884883
0.909091	0.876672	0.0324193	0.827586	0.772727	0.0548589	0.84438	0.682353	0.162027	0.888336	0.818018	0.0703181	0.908759	0.867163	0.0415965	0.912825	0.884701	0.0281241	0.907946	0.874835	0.0331104	0.894335	0.872699	0.0216354	0.917837	0.868687	0.0491502	0.890193	0.868486	0.021707	0.911665	0.842742	0.0689228
0.924448	0.897683	0.0267642	0.832714	0.780488	0.0522259	0.790698	0.747191	0.0435067	0.883252	0.802218	0.0810334	0.909517	0.864048	0.0454691	0.917727	0.883273	0.0344537	0.922999	0.878981	0.0440181	0.895057	0.85625	0.038807	0.890777	0.852459	0.0383177	0.8838	0.859736	0.0240644	0.904301	0.821643	0.0826578
0.900463	0.865835	0.0346283	0.827309	0.767568	0.0597417	0.899654	0.8	0.099654	0.891697	0.827916	0.0637809	0.910705	0.860447	0.0502583	0.908377	0.864166	0.0442114	0.909836	0.876056	0.0337797	0.882542	0.864143	0.0183992	0.902564	0.872727	0.0298368	0.89727	0.86368	0.0335904	0.90572	0.827184	0.0785359
0.913548	0.874532	0.0390166	0.860656	0.773333	0.0873224	0.835853	0.75	0.0858531	0.890258	0.828598	0.0616606	0.920575	0.86475	0.0558256	0.919603	0.874116	0.0454865	0.904762	0.861538	0.0432234	0.895324	0.854651	0.0406733	0.911516	0.864542	0.0469741	0.881157	0.834783	0.0463745	0.9106	0.841629	0.0689713
0.920555	0.858108	0.0624467	0.851485	0.782609	0.0688765	0.773256	0.753165	0.0200913	0.889244	0.841945	0.0472986	0.902025	0.829361	0.0726639	0.92115	0.860427	0.0607233	0.90788	0.8774	0.0304798	0.88757	0.837538	0.050032	0.89912	0.853492	0.0456279	0.884471	0.840909	0.043562	0.902361	0.825336	0.0770246
0.909144	0.870726	0.0384186	0.810811	0.767773	0.0430383	0.721939	0.511211	0.210728	0.896857	0.809485	0.0873721	0.89061	0.798268	0.0923419	0.91387	0.849903	0.0639677	0.904812	0.854864	0.0499473	0.898123	0.879173	0.01895	0.899733	0.854932	0.0448003	0.886551	0.851816	0.034736	0.906818	0.849265	0.0575535
0.922709	0.896034	0.0266749	0.83391	0.787611	0.0462994	0.767089	0.734104	0.0329846	0.903186	0.843254	0.0599323	0.891614	0.853395	0.0382193	0.901877	0.875136	0.0267414	0.899132	0.856703	0.0424297	0.886767	0.8413	0.0454665	0.906808	0.872858	0.0339492	0.879751	0.854758	0.0249933	0.912527	0.83299	0.0795373
0.916431	0.868597	0.0478337	0.851485	0.782609	0.0688765	0.953125	0.896552	0.0565733	0.892356	0.822917	0.0694397	0.908651	0.878715	0.0299361	0.902903	0.86509	0.0378125	0.913411	0.871473	0.0419374	0.890411	0.864516	0.0258948	0.913449	0.886957	0.0264922	0.886535	0.86281	0.0237246	0.902883	0.835897	0.0669857
0.917773	0.835882	0.0818915	0.781818	0.772727	0.00909091	0.711688	0.546939	0.16475	0.894654	0.854664	0.0399903	0.901792	0.84322	0.0585713	0.909565	0.882883	0.0266823	0.909091	0.865116	0.0439746	0.890462	0.870451	0.0200103	0.894057	0.864909	0.0291475	0.887381	0.85956	0.0278212	0.894495	0.825095	0.0694004
0.9184	0.892632	0.0257684	0.810409	0.748768	0.0616404	0.909091	0.789474	0.119617	0.882968	0.842917	0.0400504	0.915347	0.869972	0.0453752	0.915958	0.868538	0.0474208	0.900538	0.860377	0.0401603	0.887624	0.835073	0.0525514	0.916395	0.866944	0.0494506	0.882781	0.869757	0.0130243	0.904301	0.821643	0.0826578
0.927618	0.903104	0.0245133	0.847015	0.78534	0.0616746	0.853846	0.763485	0.0903607	0.895716	0.84038	0.0553363	0.91997	0.897016	0.0229537	0.925253	0.881789	0.0434634	0.910537	0.868035	0.0425016	0.896355	0.842904	0.053451	0.900501	0.846079	0.0544212	0.882524	0.846881	0.0356427	0.911656	0.844156	0.0675006
0.913017	0.882401	0.0306167	0.854331	0.767296	0.0870351	0.818444	0.762264	0.0561797	0.89771	0.846213	0.0514972	0.920658	0.862454	0.0582041	0.902329	0.882671	0.0196576	0.915832	0.87574	0.040092	0.892397	0.86118	0.0312165	0.891358	0.876231	0.0151274	0.882657	0.849858	0.0327985	0.895213	0.837022	0.0581913
0.913645	0.884987	0.0286585	0.837545	0.766839	0.0707057	0.840376	0.755396	0.0849799	0.89545	0.823817	0.0716329	0.905036	0.873077	0.031959	0.91364	0.873672	0.0399682	0.907351	0.857585	0.0497663	0.903885	0.86324	0.0406459	0.902699	0.849368	0.053331	0.889868	0.857143	0.032725	0.909396	0.819599	0.0897969
0.912909	0.871702	0.0412077	0.808664	0.753488	0.0551759	0.806533	0.7979	0.0086324	0.894217	0.828526	0.0656909	0.899872	0.837161	0.0627109	0.910946	0.869919	0.0410275	0.910217	0.865948	0.0442691	0.887563	0.855529	0.0320342	0.910437	0.872105	0.0383325	0.888577	0.852093	0.0364844	0.911729	0.82904	0.0826893
0.923534	0.846954	0.0765798	0.836283	0.754967	0.0813163	0.878282	0.746269	0.132013	0.898496	0.801105	0.0973913	0.91027	0.828203	0.0820671	0.905312	0.881844	0.0234674	0.914481	0.878837	0.0356444	0.896725	0.885635	0.0110909	0.903061	0.857143	0.0459184	0.88785	0.874439	0.013411	0.906846	0.815145	0.0917015
0.919218	0.874505	0.0447131	0.829268	0.755814	0.0734543	0.807692	0.793651	0.0140415	0.894845	0.845921	0.0489239	0.899263	0.852783	0.0464801	0.909977	0.88417	0.0258076	0.907019	0.869898	0.0371212	0.890351	0.841772	0.0485787	0.909544	0.868666	0.0408782	0.889347	0.867271	0.0220759	0.901639	0.815385	0.0862547
0.901559	0.82646	0.075099	0.860656	0.773333	0.0873224	0.875389	0.787234	0.0881554	0.888528	0.821429	0.0670991	0.891841	0.805902	0.0859382	0.902347	0.874636	0.0277111	0.909767	0.868742	0.0410259	0.89098	0.849732	0.0412482	0.908869	0.879742	0.0291268	0.880741	0.843537	0.0372033	0.903323	0.825455	0.0778687
0.919662	0.888672	0.0309899	0.814208	0.734375	0.0798327	0.794702	0.747967	0.0467345	0.874647	0.781065	0.093582	0.895355	0.819701	0.0756538	0.917051	0.866864	0.0501868	0.916579	0.879756	0.0368222	0.898317	0.866359	0.0319575	0.914948	0.876866	0.0380828	0.888393	0.855769	0.0326236	0.905405	0.834846	0.0705597
0.910238	0.862069	0.0481695	0.815498	0.736842	0.078656	0.807163	0.713115	0.0940478	0.878219	0.807464	0.0707549	0.902628	0.876422	0.0262069	0.907042	0.855895	0.0511471	0.915039	0.866359	0.0486796	0.887006	0.875	0.0120056	0.911917	0.876138	0.0357787	0.889819	0.85918	0.0306387	0.907522	0.845361	0.0621608
0.90347	0.858726	0.0447443	0.808429	0.719101	0.089328	0.867076	0.782609	0.084467	0.893792	0.860418	0.0333736	0.903051	0.860759	0.0422914	0.906099	0.859624	0.046475	0.917413	0.868878	0.0485346	0.893921	0.879662	0.0142584	0.902673	0.875439	0.0272345	0.88674	0.865353	0.0213873	0.91	0.848101	0.0618987
0.922837	0.894344	0.0284935	0.822642	0.740331	0.08231	0.902685	0.658824	0.243861	0.905242	0.839316	0.0659257	0.896936	0.86194	0.0349956	0.909722	0.881549	0.0281732	0.914116	0.880985	0.0331315	0.89301	0.850895	0.0421154	0.900738	0.86372	0.0370177	0.888424	0.859402	0.0290215	0.906599	0.832117	0.0744822
0.914248	0.869739	0.0445085	0.81106	0.754491	0.0565689	0.867508	0.792079	0.0754287	0.880068	0.810329	0.0697381	0.913185	0.881778	0.0314076	0.922306	0.888087	0.0342191	0.903651	0.861314	0.0423372	0.889182	0.868339	0.0208435	0.909332	0.863952	0.0453792	0.89111	0.863793	0.0273165	0.917073	0.84186	0.0752127
0.92404	0.871287	0.0527529	0.79661	0.72093	0.0756799	0.836585	0.761566	0.0750195	0.883524	0.827832	0.0556921	0.908667	0.856243	0.0524232	0.896707	0.873857	0.0228492	0.903939	0.867374	0.0365645	0.901551	0.880719	0.020832	0.917829	0.891616	0.0262139	0.888203	0.866939	0.0212642	0.910377	0.842975	0.0674022
0.914587	0.841889	0.0726977	0.810409	0.748768	0.0616404	0.878151	0.704082	0.17407	0.890208	0.764331	0.125877	0.904656	0.869036	0.0356208	0.900983	0.879706	0.0212765	0.909265	0.864479	0.0447853	0.898118	0.873489	0.024629	0.914126	0.880416	0.0337098	0.884774	0.855422	0.029352	0.905172	0.818182	0.0869906
0.910636	0.849894	0.0607413	0.827309	0.767568	0.0597417	0.870968	0.783333	0.0876344	0.884702	0.801549	0.083153	0.902164	0.824916	0.0772479	0.904374	0.874636	0.029738	0.915877	0.887122	0.0287544	0.880952	0.820513	0.0604396	0.895313	0.858086	0.0372276	0.882678	0.859736	0.0229417	0.907658	0.834008	0.0736496
0.912906	0.869359	0.0435471	0.847015	0.78534	0.0616746	0.89548	0.821256	0.0742242	0.87461	0.770286	0.104324	0.914865	0.875494	0.0393708	0.91453	0.876543	0.0379867	0.908911	0.85625	0.0526609	0.888283	0.850638	0.0376459	0.904075	0.861287	0.0427878	0.882759	0.839117	0.0436419	0.910692	0.841871	0.068821
0.912508	0.882507	0.0300016	0.827309	0.767568	0.0597417	0.814732	0.760807	0.0539252	0.869054	0.799016	0.0700384	0.895871	0.822086	0.0737848	0.903774	0.853448	0.0503253	0.906582	0.867069	0.0395123	0.891858	0.869832	0.022026	0.908926	0.87127	0.0376562	0.88516	0.842536	0.0426245	0.904348	0.817967	0.0863809
0.903352	0.857143	0.0462091	0.781513	0.729167	0.0523459	0.891566	0.808511	0.0830556	0.897527	0.823938	0.0735889	0.907658	0.857474	0.0501837	0.903846	0.865811	0.0380352	0.916824	0.878116	0.0387079	0.888315	0.869827	0.0184881	0.904325	0.877926	0.0263986	0.885714	0.845833	0.039881	0.911991	0.835391	0.0766003
0.913514	0.885918	0.0275955	0.808664	0.753488	0.0551759	0.824561	0.808511	0.0160508	0.880994	0.798828	0.0821655	0.904323	0.863498	0.0408247	0.921239	0.881806	0.0394328	0.90752	0.85624	0.0512802	0.891794	0.853202	0.0385918	0.90815	0.865019	0.0431311	0.882135	0.838906	0.0432291	0.906748	0.832599	0.0741493
0.916442	0.877953	0.0384893	0.80719	0.78853	0.0186591	0.833333	0.765823	0.0675105	0.90569	0.835327	0.0703636	0.915948	0.884273	0.0316753	0.909941	0.872902	0.0370388	0.911281	0.876712	0.0345692	0.892947	0.867395	0.0255524	0.897698	0.883212	0.0144865	0.880971	0.83691	0.0440612	0.90319	0.827451	0.0757393
0.90439	0.850704	0.0536854	0.800885	0.733728	0.0671571	0.875465	0.691244	0.18422	0.870803	0.782359	0.0884439	0.899183	0.845511	0.0536711	0.914387	0.870147	0.0442393	0.906615	0.864789	0.0418261	0.902291	0.879066	0.0232252	0.909784	0.879865	0.0299194	0.88654	0.856889	0.0296509	0.905251	0.835644	0.0696076
0.897674	0.849544	0.0481303	0.815498	0.736842	0.078656	0.805556	0.760456	0.0450993	0.882387	0.811268	0.0711198	0.897995	0.852766	0.0452293	0.917108	0.860119	0.0569885	0.907801	0.881459	0.0263425	0.894125	0.873065	0.0210602	0.906736	0.857708	0.0490282	0.887369	0.836066	0.0513037	0.90012	0.813483	0.0866372
0.906369	0.87382	0.0325497	0.814208	0.734375	0.0798327	0.885496	0.771574	0.113923	0.903161	0.831735	0.0714261	0.900168	0.844677	0.0554911	0.907255	0.882353	0.0249021	0.911325	0.879185	0.0321399	0.896774	0.859649	0.0371251	0.89582	0.862777	0.033043	0.88966	0.86514	0.02452	0.900621	0.84	0.0606211
0.921182	0.880952	0.0402299	0.836364	0.763158	0.0732057	0.770149	0.709434	0.0607153	0.878505	0.817863	0.0606413	0.898516	0.872862	0.0256539	0.915926	0.878505	0.037421	0.912996	0.881913	0.0310823	0.883707	0.863636	0.0200705	0.903718	0.869487	0.0342315	0.885246	0.858347	0.0268985	0.905392	0.827458	0.0779334
0.918845	0.87631	0.0425343	0.831224	0.777778	0.0534459	0.834586	0.691589	0.142998	0.886766	0.79967	0.0870958	0.894708	0.854532	0.0401762	0.908477	0.885981	0.0224958	0.913662	0.867925	0.0457377	0.902624	0.866351	0.0362736	0.898359	0.856122	0.042237	0.883571	0.851953	0.0316187	0.903867	0.820619	0.0832488
0.906289	0.857416	0.048873	0.838298	0.732394	0.105904	0.73822	0.666667	0.0715532	0.892237	0.853574	0.0386631	0.906122	0.840436	0.0656864	0.913777	0.858896	0.0548812	0.905242	0.870879	0.0343628	0.899696	0.868263	0.0314326	0.909818	0.878906	0.0309119	0.880248	0.854758	0.0254898	0.907303	0.85	0.0573034
0.92589	0.879121	0.0467694	0.838298	0.732394	0.105904	0.894444	0.844262	0.0501821	0.886928	0.832379	0.0545483	0.89643	0.794	0.10243	0.912972	0.881432	0.0315403	0.899403	0.858513	0.0408901	0.895451	0.865854	0.0295978	0.905547	0.858108	0.0474391	0.883576	0.857868	0.0257079	0.898955	0.822086	0.0768688
0.911082	0.879061	0.0320202	0.7875	0.708571	0.0789286	0.901266	0.842105	0.0591606	0.874637	0.801471	0.0731667	0.902668	0.860383	0.0422853	0.905054	0.875502	0.0295516	0.915509	0.875214	0.0402956	0.880734	0.828077	0.0526566	0.912469	0.875112	0.0373562	0.881531	0.838191	0.0433396	0.897603	0.814961	0.0826429
0.922439	0.857454	0.0649856	0.800687	0.778626	0.0220613	0.866438	0.8	0.0664384	0.885566	0.82436	0.0612063	0.896263	0.858015	0.038248	0.90966	0.858345	0.0513151	0.903353	0.855882	0.0474707	0.881766	0.840385	0.0413818	0.893026	0.851029	0.0419972	0.892756	0.856327	0.0364284	0.897545	0.842105	0.0554401
0.892835	0.833174	0.0596608	0.796209	0.681481	0.114727	0.784722	0.719033	0.065689	0.88341	0.827639	0.0557718	0.911218	0.872906	0.0383118	0.911257	0.880531	0.0307262	0.904198	0.871942	0.0322556	0.887787	0.848282	0.0395051	0.910492	0.863595	0.0468967	0.885233	0.844398	0.040835	0.904636	0.82	0.0846358
0.927695	0.836735	0.0909606	0.851852	0.787234	0.0646178	0.795402	0.756164	0.0392379	0.899439	0.841328	0.0581103	0.920601	0.874576	0.0460246	0.924132	0.880576	0.0435561	0.916569	0.876091	0.040478	0.886578	0.85342	0.0331583	0.908925	0.875415	0.03351	0.887561	0.864636	0.0229253	0.903867	0.813704	0.0901629
0.904712	0.84007	0.0646417	0.832714	0.780488	0.0522259	0.892617	0.764706	0.127912	0.885106	0.830721	0.0543854	0.8997	0.84494	0.0547601	0.895851	0.866159	0.0296921	0.911579	0.871166	0.0404133	0.899271	0.874794	0.024477	0.902083	0.842458	0.0596252	0.88484	0.855311	0.0295283	0.911458	0.838095	0.0733631
0.9266	0.86474	0.0618599	0.828054	0.739726	0.0883283	0.926136	0.767857	0.158279	0.893399	0.820428	0.0729702	0.899876	0.825431	0.0744454	0.910954	0.876232	0.0347213	0.897046	0.862275	0.0347702	0.88693	0.870112	0.0168184	0.920155	0.890845	0.0293095	0.89048	0.861789	0.028691	0.90815	0.832151	0.0759988
0.913043	0.883002	0.0300413	0.836364	0.763158	0.0732057	0.817035	0.650602	0.166432	0.894822	0.80597	0.0888519	0.895474	0.852134	0.04334	0.913713	0.879828	0.0338851	0.908273	0.870229	0.0380444	0.882353	0.848229	0.0341236	0.908682	0.866541	0.0421403	0.895	0.858245	0.0367551	0.909396	0.819599	0.0897969
0.910828	0.87931	0.0315177	0.83045	0.784141	0.0463089	0.846154	0.621359	0.224795	0.899612	0.847515	0.052097	0.891539	0.855849	0.0356898	0.914257	0.889175	0.025082	0.907674	0.87874	0.0289337	0.897338	0.886555	0.0107838	0.915025	0.881647	0.033378	0.882001	0.838776	0.043226	0.896163	0.821705	0.0744571
0.904985	0.858639	0.0463466	0.822115	0.733813	0.0883024	0.830986	0.75	0.0809859	0.882808	0.834375	0.0484332	0.915701	0.843862	0.0718397	0.911628	0.886454	0.0251737	0.909363	0.870922	0.0384406	0.891643	0.849558	0.0420855	0.896338	0.853122	0.0432154	0.886263	0.853053	0.0332095	0.894815	0.840449	0.0543654
0.903898	0.856857	0.047041	0.860656	0.773333	0.0873224	0.804772	0.642857	0.161915	0.89803	0.771775	0.126254	0.91211	0.840149	0.0719617	0.921236	0.868552	0.0526839	0.905263	0.868421	0.0368421	0.892833	0.873618	0.0192155	0.909283	0.871386	0.0378969	0.880426	0.821951	0.0584747	0.905405	0.834846	0.0705597
0.90716	0.892932	0.0142281	0.836806	0.789238	0.0475679	0.841328	0.666667	0.174662	0.897727	0.8272	0.0705273	0.897815	0.86537	0.0324449	0.907576	0.880626	0.0269495	0.913378	0.865672	0.0477066	0.89132	0.850485	0.0408343	0.912988	0.867961	0.0450267	0.888213	0.846715	0.0414976	0.908847	0.829146	0.0797015
0.901579	0.855151	0.0464279	0.828829	0.743243	0.0855856	0.855956	0.796875	0.0590807	0.898482	0.813913	0.0845689	0.90212	0.872461	0.0296583	0.913924	0.879717	0.0342071	0.918519	0.887755	0.0307634	0.900066	0.875515	0.0245509	0.902778	0.873934	0.0288441	0.882806	0.848303	0.0345031	0.90873	0.82963	0.0791005
0.915954	0.892727	0.0232271	0.836299	0.790909	0.0453898	0.832134	0.70339	0.128744	0.897101	0.831886	0.0652151	0.906607	0.865261	0.0413461	0.908936	0.87991	0.029026	0.908686	0.882521	0.0261645	0.894383	0.857847	0.0365362	0.903161	0.856287	0.0468733	0.886059	0.866142	0.0199172	0.904025	0.845258	0.0587669
0.901453	0.847656	0.0537967	0.862385	0.779412	0.0829736	0.91629	0.767296	0.148994	0.90434	0.831227	0.0731137	0.904083	0.876872	0.0272111	0.909177	0.885442	0.0237354	0.90554	0.860963	0.0445779	0.89191	0.860565	0.0313452	0.903553	0.8669	0.0366531	0.895	0.858245	0.0367551	0.905318	0.835214	0.0701033
0.913112	0.859095	0.0540174	0.862385	0.779412	0.0829736	0.791962	0.717949	0.0740135	0.881753	0.827344	0.0544083	0.89325	0.836276	0.0569735	0.921348	0.888298	0.0330504	0.90078	0.871573	0.0292075	0.899344	0.878947	0.0203962	0.922581	0.887734	0.0348468	0.894321	0.86119	0.0331308	0.90611	0.84131	0.0648005
0.920578	0.892996	0.0275815	0.833333	0.761194	0.0721393	0.844633	0.741784	0.102849	0.88879	0.836507	0.0522827	0.916851	0.865316	0.0515348	0.915268	0.888644	0.0266246	0.907317	0.867872	0.039445	0.904727	0.874879	0.029848	0.892446	0.843866	0.0485794	0.887399	0.865169	0.0222309	0.91519	0.843091	0.0720985
0.909091	0.855796	0.0532945	0.857143	0.769231	0.0879121	0.873967	0.740426	0.133541	0.882353	0.83119	0.0511632	0.902829	0.868114	0.0347155	0.906046	0.855709	0.0503368	0.920652	0.887865	0.0327874	0.893216	0.861338	0.0318784	0.906098	0.872727	0.0333703	0.888736	0.868078	0.0206581	0.901205	0.822511	0.078694
0.925	0.821577	0.103423	0.79661	0.72093	0.0756799	0.909804	0.849673	0.0601307	0.891354	0.846832	0.0445214	0.901743	0.827458	0.074285	0.914948	0.863824	0.0511245	0.899793	0.867667	0.0321263	0.891775	0.847561	0.0442139	0.917379	0.885375	0.0320034	0.885858	0.856109	0.0297493	0.912322	0.844538	0.0677845
0.905043	0.897959	0.00708338	0.804762	0.696296	0.108466	0.857708	0.660377	0.19733	0.886338	0.833052	0.0532853	0.898606	0.820628	0.077978	0.904464	0.871579	0.0328846	0.906282	0.868687	0.0375953	0.892808	0.855005	0.0378031	0.910964	0.877654	0.0333097	0.885042	0.860972	0.02407	0.908776	0.814988	0.0937877
0.917986	0.856293	0.0616931	0.862385	0.779412	0.0829736	0.894118	0.763158	0.13096	0.88081	0.802761	0.0780491	0.890827	0.830491	0.0603354	0.901268	0.865929	0.0353395	0.918017	0.874269	0.0437482	0.909219	0.883258	0.0259609	0.899214	0.857719	0.0414942	0.883004	0.83878	0.044224	0.919806	0.846512	0.073294
0.91151	0.885325	0.0261851	0.860656	0.773333	0.0873224	0.912621	0.843931	0.0686907	0.887378	0.823529	0.0638482	0.911273	0.887868	0.0234051	0.911429	0.890717	0.0207118	0.905232	0.86087	0.0443624	0.898717	0.873096	0.0256206	0.904762	0.847875	0.0568872	0.881762	0.836364	0.0453983	0.91519	0.843091	0.0720985
0.918969	0.865854	0.053115	0.837545	0.766839	0.0707057	0.796247	0.728571	0.0676752	0.904165	0.835487	0.0686779	0.892503	0.841849	0.0506536	0.91791	0.876056	0.0418541	0.906312	0.868966	0.0373461	0.895848	0.871537	0.024311	0.902847	0.871417	0.0314297	0.885364	0.862813	0.0225513	0.909624	0.832972	0.0766526
0.918478	0.885277	0.033201	0.837545	0.766839	0.0707057	0.782805	0.737705	0.0451005	0.882545	0.846591	0.035954	0.896165	0.857143	0.0390223	0.910811	0.868874	0.0419366	0.911232	0.865014	0.0462181	0.886817	0.836127	0.0506901	0.906773	0.879925	0.0268485	0.878652	0.832298	0.0463535	0.891117	0.84739	0.0437279
0.9152	0.853456	0.0617438	0.810185	0.70922	0.100965	0.788043	0.766467	0.0215764	0.898705	0.81137	0.0873354	0.895356	0.865553	0.0298031	0.906744	0.877996	0.0287487	0.899061	0.868098	0.0309629	0.903315	0.873418	0.0298972	0.909486	0.879227	0.0302588	0.875171	0.858915	0.0162567	0.896694	0.855491	0.0412029
0.927361	0.889435	0.0379259	0.837545	0.766839	0.0707057	0.899408	0.855932	0.0434761	0.885488	0.841026	0.0444625	0.909016	0.837482	0.0715347	0.909388	0.885685	0.0237029	0.907124	0.871089	0.0360347	0.892157	0.859232	0.0329247	0.892744	0.860427	0.0323176	0.895	0.858245	0.0367551	0.911572	0.838966	0.0726058
0.918231	0.861048	0.0571827	0.834061	0.75	0.0840611	0.869792	0.695122	0.17467	0.893756	0.844967	0.0487894	0.90508	0.879865	0.0252156	0.909677	0.873016	0.0366615	0.905405	0.865979	0.039426	0.893768	0.860853	0.0329143	0.89759	0.851399	0.0461918	0.884956	0.845238	0.0397177	0.907895	0.830769	0.0771255
0.928341	0.863804	0.0645372	0.796078	0.75	0.0460784	0.88664	0.881356	0.00528374	0.889313	0.81875	0.070563	0.908346	0.837715	0.0706308	0.926577	0.883797	0.04278	0.906977	0.861878	0.0450983	0.894191	0.854147	0.0400441	0.899574	0.860288	0.0392861	0.891892	0.856589	0.0353027	0.914081	0.834862	0.0792188
0.927907	0.883895	0.0440118	0.800885	0.733728	0.0671571	0.916667	0.813008	0.103659	0.891601	0.794349	0.0972526	0.89546	0.846086	0.0493738	0.914055	0.873323	0.0407312	0.910432	0.874446	0.0359859	0.899208	0.868668	0.0305401	0.898467	0.859167	0.0393	0.893731	0.850377	0.0433541	0.898606	0.84	0.0586058
0.931367	0.828829	0.102538	0.816	0.75	0.066	0.867403	0.827338	0.0400652	0.892915	0.835	0.0579151	0.911888	0.883978	0.0279102	0.901384	0.874449	0.0269347	0.910864	0.867769	0.0430949	0.902225	0.875322	0.0269028	0.909153	0.879121	0.0300326	0.887278	0.865882	0.0213952	0.907384	0.845188	0.0621959
0.916005	0.871327	0.044678	0.838057	0.736842	0.101215	0.777273	0.591667	0.185606	0.879062	0.809404	0.0696585	0.909239	0.865648	0.0435915	0.911667	0.871046	0.0406204	0.920566	0.8854	0.0351655	0.907534	0.865938	0.0415958	0.918785	0.872928	0.0458571	0.883562	0.850147	0.0334147	0.906456	0.840449	0.0660064
0.939086	0.882353	0.0567334	0.837545	0.766839	0.0707057	0.960976	0.888889	0.0720867	0.885902	0.833866	0.0520365	0.908596	0.864331	0.044265	0.916146	0.873995	0.0421517	0.917823	0.872305	0.0455177	0.891199	0.846229	0.0449697	0.912123	0.87713	0.0349931	0.889895	0.854244	0.0356519	0.890446	0.829365	0.0610808
0.907792	0.876522	0.0312705	0.82069	0.773913	0.0467766	0.829201	0.766917	0.0622838	0.901712	0.818737	0.0829745	0.897553	0.854839	0.0427139	0.907795	0.853253	0.054542	0.907826	0.866162	0.0416645	0.903782	0.882401	0.0213817	0.897436	0.88064	0.0167954	0.885486	0.864139	0.021347	0.899061	0.810573	0.0884883
0.928346	0.899669	0.0286772	0.80719	0.78853	0.0186591	0.828652	0.779783	0.0488683	0.875839	0.809278	0.0665606	0.918961	0.885173	0.0337886	0.922175	0.86148	0.0606948	0.902283	0.861219	0.0410639	0.891574	0.865041	0.0265335	0.901312	0.855046	0.0462658	0.882035	0.84654	0.0354958	0.908798	0.824742	0.084056
0.914115	0.884422	0.0296929	0.796078	0.75	0.0460784	0.782609	0.711246	0.0713625	0.890698	0.786169	0.104528	0.916875	0.844444	0.0724306	0.926174	0.876866	0.0493088	0.903483	0.858394	0.0450884	0.893617	0.864198	0.0294195	0.902985	0.872663	0.0303226	0.889711	0.86859	0.0211211	0.911801	0.841871	0.0699304
0.91068	0.878521	0.0321585	0.785235	0.766423	0.0188115	0.838488	0.731429	0.107059	0.879955	0.8295	0.0504549	0.893989	0.857771	0.0362178	0.903226	0.87256	0.0306655	0.912684	0.870041	0.0426428	0.899798	0.882027	0.0177713	0.902326	0.865815	0.0365109	0.88969	0.856876	0.0328144	0.896247	0.840678	0.0555693
0.922971	0.865707	0.0572637	0.83391	0.787611	0.0462994	0.842541	0.78327	0.0592715	0.885469	0.792112	0.0933568	0.907159	0.853873	0.0532856	0.920037	0.871111	0.0489257	0.908788	0.879412	0.0293758	0.897987	0.880503	0.0174834	0.914479	0.873333	0.0411453	0.889965	0.864681	0.0252845	0.90524	0.821053	0.0841871
0.926102	0.875995	0.0501062	0.82069	0.773913	0.0467766	0.857759	0.744186	0.113573	0.89814	0.830626	0.0675131	0.910955	0.869484	0.0414709	0.918715	0.868502	0.050213	0.910339	0.869333	0.0410052	0.891775	0.842105	0.0496696	0.895188	0.860158	0.0350296	0.882353	0.857143	0.0252101	0.907216	0.839286	0.0679308
0.926829	0.879357	0.0474727	0.834061	0.75	0.0840611	0.817844	0.542056	0.275788	0.891016	0.790566	0.10045	0.917921	0.884615	0.0333053	0.906447	0.880881	0.0255657	0.910814	0.881306	0.0295082	0.894571	0.883624	0.010947	0.909458	0.86506	0.0443981	0.885451	0.87482	0.0106308	0.90843	0.843672	0.0647578
0.913326	0.856373	0.0569527	0.851852	0.787234	0.0646178	0.799587	0.737127	0.0624594	0.896552	0.81825	0.0783019	0.921545	0.849885	0.0716604	0.924797	0.879479	0.0453179	0.912111	0.865574	0.0465377	0.891259	0.84749	0.0437691	0.903643	0.88064	0.0230023	0.882759	0.839117	0.0436419	0.908362	0.818182	0.0901802
0.927632	0.894569	0.0330629	0.831858	0.743243	0.0886152	0.837416	0.802168	0.0352485	0.898413	0.845304	0.0531088	0.895928	0.851339	0.0445887	0.91113	0.873929	0.0372013	0.905497	0.85503	0.050467	0.890591	0.840426	0.0501653	0.907272	0.861692	0.04558	0.885542	0.872673	0.012869	0.89834	0.833333	0.0650069
0.914321	0.881154	0.0331662	0.815498	0.736842	0.078656	0.876582	0.80597	0.0706121	0.884864	0.790588	0.0942759	0.896309	0.839237	0.0570723	0.9152	0.890496	0.0247041	0.909851	0.8722	0.037651	0.883857	0.84335	0.0405071	0.907112	0.847981	0.0591308	0.886017	0.864139	0.0218782	0.907258	0.833735	0.0735231
0.928962	0.844622	0.0843402	0.800885	0.733728	0.0671571	0.84	0.752809	0.087191	0.895985	0.799253	0.0967315	0.901535	0.868825	0.03271	0.91833	0.878706	0.0396241	0.9045	0.867347	0.0371526	0.891732	0.852547	0.0391854	0.915997	0.866434	0.0495627	0.88121	0.847364	0.033846	0.896958	0.827586	0.0693716
0.902413	0.840909	0.0615038	0.808429	0.719101	0.089328	0.845912	0.737968	0.107944	0.872622	0.777442	0.0951804	0.888404	0.842568	0.0458358	0.911841	0.867532	0.0443085	0.914097	0.87963	0.0344673	0.895512	0.867083	0.028429	0.917328	0.878993	0.0383348	0.88467	0.851064	0.0336067	0.895954	0.824903	0.071051
0.909035	0.854634	0.0544013	0.862385	0.779412	0.0829736	0.775701	0.736264	0.0394372	0.883569	0.816467	0.0671025	0.902181	0.863597	0.0385838	0.918123	0.88274	0.0353828	0.913969	0.875168	0.0388008	0.893387	0.872786	0.0206015	0.917819	0.880979	0.0368399	0.893218	0.86422	0.0289977	0.907035	0.842553	0.064482
0.905094	0.840376	0.0647186	0.827586	0.772727	0.0548589	0.852547	0.705882	0.146665	0.888827	0.809933	0.0788937	0.891667	0.804721	0.0869456	0.908589	0.878914	0.029675	0.904762	0.862857	0.0419048	0.895013	0.859155	0.0358582	0.905249	0.872827	0.0324217	0.883298	0.857387	0.0259115	0.911458	0.838095	0.0733631
0.919565	0.889772	0.0297936	0.862385	0.779412	0.0829736	0.851703	0.614583	0.23712	0.880273	0.814601	0.0656716	0.92053	0.863291	0.0572387	0.904722	0.867359	0.0373637	0.916581	0.873635	0.0429459	0.888131	0.865794	0.0223372	0.902899	0.841232	0.0616663	0.88761	0.866345	0.0212654	0.916435	0.845361	0.0710737
0.921176	0.898799	0.0223764	0.814208	0.734375	0.0798327	0.862416	0.775956	0.0864598	0.883598	0.827316	0.0562823	0.898267	0.84007	0.0581969	0.916512	0.881266	0.0352456	0.915493	0.873874	0.0416191	0.896574	0.876422	0.0201521	0.907261	0.868512	0.0387484	0.886017	0.874269	0.0117482	0.907449	0.838583	0.0688665
0.913764	0.86649	0.0472737	0.7875	0.708571	0.0789286	0.876485	0.74	0.136485	0.897727	0.834725	0.0630027	0.916089	0.872497	0.0435914	0.918367	0.869707	0.0486605	0.913632	0.870918	0.0427141	0.900266	0.872449	0.027817	0.902985	0.866438	0.0365467	0.892633	0.844495	0.0481383	0.91082	0.83731	0.0735103
0.913783	0.857411	0.0563724	0.836735	0.784946	0.0517885	0.911111	0.733333	0.177778	0.904842	0.801754	0.103088	0.910089	0.833656	0.0764332	0.896892	0.861789	0.035103	0.904356	0.873275	0.0310813	0.895765	0.855335	0.0404309	0.897111	0.862004	0.0351069	0.894585	0.857977	0.0366082	0.903265	0.823009	0.080256
0.925666	0.875878	0.049788	0.83391	0.787611	0.0462994	0.89697	0.795181	0.101789	0.869965	0.783939	0.0860267	0.912257	0.854928	0.0573292	0.924699	0.867725	0.0569739	0.9	0.862069	0.037931	0.891256	0.852295	0.038961	0.901988	0.84303	0.058958	0.88467	0.851064	0.0336067	0.897404	0.830957	0.066447
0.913233	0.857436	0.0557976	0.808664	0.753488	0.0551759	0.817746	0.757962	0.059784	0.892892	0.805381	0.0875112	0.909028	0.855886	0.0531422	0.912402	0.856683	0.0557188	0.919954	0.894977	0.0249764	0.883706	0.847059	0.0366472	0.908667	0.869896	0.0387711	0.880306	0.866873	0.0134331	0.908994	0.833659	0.0753341
0.926024	0.883817	0.0422064	0.836364	0.763158	0.0732057	0.818605	0.746753	0.0718514	0.890232	0.851093	0.0391387	0.902346	0.856343	0.0460029	0.902679	0.862547	0.0401313	0.912155	0.870482	0.0416733	0.891753	0.855741	0.0360117	0.903418	0.861996	0.0414218	0.8867	0.860606	0.0260934	0.909714	0.849524	0.0601905
0.91259	0.88225	0.0303401	0.851485	0.782609	0.0688765	0.854305	0.725	0.129305	0.898915	0.812443	0.0864724	0.897767	0.861905	0.0358626	0.918756	0.866995	0.0517612	0.911205	0.87234	0.0388646	0.896864	0.86422	0.0326439	0.903574	0.856857	0.046717	0.887472	0.847251	0.0402214	0.901863	0.828633	0.0732299
0.904421	0.862231	0.0421908	0.796209	0.681481	0.114727	0.82377	0.612613	0.211158	0.896896	0.831034	0.0658619	0.913565	0.884388	0.0291765	0.907823	0.875912	0.031911	0.912262	0.865478	0.046784	0.893908	0.868085	0.0258232	0.893564	0.851468	0.0420963	0.885673	0.855311	0.0303616	0.90036	0.810069	0.0902915
0.891408	0.851307	0.0401009	0.827586	0.772727	0.0548589	0.822981	0.779923	0.0430586	0.894855	0.78301	0.111844	0.903908	0.871355	0.0325527	0.918468	0.874433	0.0440349	0.900596	0.855491	0.0451051	0.900132	0.875924	0.0242079	0.895647	0.862447	0.0331993	0.889837	0.859729	0.030108	0.902344	0.829932	0.0724118
0.941529	0.906699	0.0348307	0.781513	0.729167	0.0523459	0.834921	0.729167	0.105754	0.901125	0.829418	0.0717072	0.907658	0.847584	0.060074	0.894051	0.859611	0.0344393	0.908619	0.862928	0.0456906	0.892053	0.870326	0.0217268	0.907153	0.867517	0.0396355	0.891834	0.854388	0.0374462	0.906863	0.849802	0.0570604
0.918506	0.845824	0.0726815	0.837545	0.766839	0.0707057	0.885559	0.862745	0.0228135	0.898056	0.836998	0.0610582	0.906171	0.853491	0.0526806	0.918429	0.876336	0.0420931	0.916824	0.878116	0.0387079	0.891813	0.839827	0.051986	0.91133	0.866808	0.0445224	0.883398	0.839191	0.0442071	0.904762	0.82381	0.0809524
0.913163	0.867368	0.0457949	0.805147	0.743961	0.0611857	0.880531	0.773109	0.107422	0.89387	0.807309	0.0865611	0.899094	0.848249	0.0508454	0.927466	0.87725	0.0502157	0.911175	0.86771	0.043465	0.897712	0.869191	0.0285209	0.895611	0.860317	0.0352935	0.882763	0.852632	0.0301319	0.905405	0.834846	0.0705597
0.911625	0.85023	0.0613943	0.820225	0.783784	0.0364409	0.87664	0.734463	0.142177	0.899495	0.852675	0.0468198	0.902439	0.884941	0.0174982	0.915519	0.882051	0.0334675	0.912447	0.869291	0.0431559	0.902545	0.870656	0.0318891	0.906548	0.873385	0.033163	0.889053	0.842767	0.046286	0.907263	0.818381	0.0888818
0.92043	0.880259	0.0401712	0.828054	0.739726	0.0883283	0.847953	0.808824	0.0391297	0.894611	0.813816	0.080795	0.910618	0.850552	0.0600662	0.918239	0.880734	0.037505	0.904995	0.865837	0.0391583	0.896077	0.849151	0.0469262	0.913043	0.870021	0.0430225	0.89044	0.869058	0.0213821	0.90568	0.831216	0.0744635
0.913279	0.865828	0.047451	0.857143	0.769231	0.0879121	0.844262	0.805461	0.0388015	0.881952	0.824621	0.0573318	0.885487	0.828283	0.057204	0.919966	0.878113	0.0418529	0.903454	0.865266	0.0381886	0.894737	0.848987	0.0457497	0.900613	0.865065	0.035548	0.880435	0.854111	0.0263234	0.90119	0.813483	0.0877073
0.91184	0.838634	0.0732067	0.847015	0.78534	0.0616746	0.777778	0.746988	0.0307898	0.88764	0.834835	0.0528056	0.895643	0.826014	0.0696299	0.916251	0.87037	0.0458809	0.909692	0.873846	0.0358455	0.896928	0.878715	0.0182135	0.915302	0.865537	0.0497658	0.881166	0.845481	0.0356849	0.901961	0.834983	0.0669773
0.910135	0.872727	0.0374079	0.805147	0.743961	0.0611857	0.879828	0.702128	0.177701	0.889148	0.826642	0.0625059	0.896532	0.84869	0.047842	0.918404	0.886076	0.0323284	0.912921	0.866187	0.0467343	0.887306	0.855	0.0323057	0.90411	0.878813	0.0252967	0.88644	0.863782	0.0226575	0.90303	0.815668	0.0873621
0.924383	0.851964	0.072419	0.829787	0.777778	0.0520095	0.853211	0.762376	0.0908348	0.883838	0.809568	0.0742708	0.907285	0.888889	0.0183959	0.912745	0.854337	0.0584079	0.921794	0.878444	0.0433495	0.894737	0.870588	0.0241486	0.896655	0.844004	0.0526511	0.89429	0.8506	0.0436903	0.908602	0.823834	0.084768
0.921067	0.855434	0.0656333	0.83045	0.784141	0.0463089	0.772973	0.618182	0.154791	0.895909	0.789715	0.106194	0.901849	0.866538	0.0353115	0.903522	0.884826	0.0186959	0.916747	0.872781	0.0439663	0.894974	0.874904	0.0200702	0.892104	0.851205	0.0408984	0.886662	0.846073	0.0405882	0.906532	0.812641	0.0938904
0.924675	0.883534	0.0411412	0.810409	0.748768	0.0616404	0.866295	0.793103	0.0731918	0.901834	0.816327	0.0855079	0.913408	0.890071	0.0233369	0.90566	0.883929	0.0217318	0.897758	0.863962	0.033796	0.897742	0.876997	0.0207456	0.917935	0.889088	0.0288475	0.888379	0.848861	0.0395179	0.898241	0.842718	0.0555228
0.912202	0.850633	0.0615695	0.844358	0.78022	0.0641382	0.845588	0.764045	0.0815433	0.885417	0.848337	0.0370793	0.910287	0.875622	0.0346652	0.908264	0.877157	0.0311065	0.909179	0.875332	0.0338472	0.897143	0.870813	0.0263295	0.893413	0.837591	0.0558219	0.879205	0.831197	0.0480083	0.914793	0.834862	0.0799305
0.903346	0.832721	0.0706251	0.837545	0.766839	0.0707057	0.889552	0.764331	0.125221	0.871858	0.791209	0.080649	0.898266	0.869822	0.0284434	0.909483	0.860927	0.0485556	0.90393	0.8625	0.0414301	0.896711	0.8749	0.0218101	0.911357	0.879699	0.0316581	0.879389	0.841683	0.0377059	0.904867	0.82449	0.0803775
0.906639	0.877161	0.0294779	0.836957	0.766839	0.0701171	0.810573	0.711409	0.0991633	0.893827	0.811569	0.0822584	0.903061	0.851948	0.0511132	0.920561	0.862348	0.0582126	0.911153	0.864553	0.0465998	0.887208	0.836978	0.0502296	0.912837	0.86747	0.0453669	0.890884	0.863085	0.0277991	0.903553	0.83304	0.0705129
0.927703	0.876503	0.0512004	0.785235	0.766423	0.0188115	0.827397	0.709677	0.11772	0.901258	0.782787	0.118471	0.903203	0.84989	0.0533132	0.911854	0.886497	0.025357	0.913194	0.886191	0.0270032	0.899064	0.875924	0.0231398	0.905386	0.877589	0.0277963	0.885233	0.844398	0.040835	0.903509	0.843813	0.0596954
0.91626	0.861432	0.0548277	0.857143	0.769231	0.0879121	0.864516	0.830645	0.033871	0.895872	0.796777	0.0990945	0.913706	0.831683	0.0820224	0.899838	0.867238	0.0326008	0.912673	0.876133	0.0365401	0.890861	0.855148	0.0357129	0.91468	0.878571	0.0361086	0.885233	0.844398	0.040835	0.914135	0.853273	0.0608616
0.923758	0.890196	0.0335616	0.83045	0.784141	0.0463089	0.90113	0.853556	0.0475735	0.895996	0.833778	0.0622178	0.896888	0.868891	0.0279977	0.916031	0.877627	0.0384038	0.920314	0.88854	0.0317742	0.886303	0.846085	0.0402186	0.900461	0.872358	0.028103	0.88377	0.859107	0.0246638	0.907879	0.841004	0.0668746
0.903602	0.875164	0.028438	0.781513	0.729167	0.0523459	0.885529	0.690058	0.195471	0.886152	0.831715	0.054437	0.899289	0.859967	0.039322	0.910769	0.885375	0.0253937	0.904762	0.856338	0.0484239	0.89281	0.846154	0.0466566	0.900064	0.84347	0.0565941	0.87997	0.841584	0.0383858	0.910112	0.842795	0.0673176
0.913892	0.856322	0.0575702	0.796209	0.681481	0.114727	0.830028	0.779412	0.0506166	0.890928	0.828383	0.0625453	0.893957	0.858232	0.035725	0.910247	0.880952	0.0292944	0.908293	0.869081	0.0392119	0.893971	0.855796	0.0381745	0.915743	0.880503	0.0352396	0.892627	0.86535	0.027277	0.911579	0.832	0.0795789
0.93256	0.889154	0.0434061	0.814208	0.734375	0.0798327	0.852273	0.697674	0.154598	0.886978	0.799564	0.0874136	0.89994	0.854386	0.0455538	0.901901	0.864067	0.0378337	0.908582	0.860399	0.0481832	0.888603	0.866821	0.0217821	0.90819	0.877533	0.0306572	0.877455	0.829322	0.0481332	0.89704	0.828326	0.0687137
0.94051	0.911142	0.0293675	0.832714	0.780488	0.0522259	0.831481	0.72997	0.101511	0.87447	0.804938	0.0695321	0.908193	0.832734	0.0754597	0.910053	0.879774	0.0302792	0.92	0.88685	0.0331498	0.903326	0.860957	0.042369	0.894666	0.862676	0.0319897	0.892593	0.852792	0.0398007	0.895642	0.836625	0.0590174
0.917779	0.875664	0.0421152	0.822115	0.733813	0.0883024	0.88501	0.708333	0.176677	0.893499	0.815692	0.0778066	0.910824	0.887166	0.0236575	0.903635	0.878723	0.0249114	0.906725	0.86478	0.0419446	0.886866	0.858075	0.028791	0.914106	0.877368	0.0367382	0.882923	0.838974	0.0439488	0.911236	0.839757	0.0714794
0.920261	0.885338	0.0349231	0.839286	0.756757	0.082529	0.830904	0.694737	0.136167	0.890503	0.810422	0.0800811	0.918349	0.870654	0.0476957	0.909091	0.856346	0.052745	0.913378	0.868035	0.0453431	0.889695	0.837259	0.0524361	0.900227	0.85558	0.0446469	0.881188	0.826087	0.0551012	0.916569	0.856566	0.0600031
0.906336	0.894081	0.0122551	0.822115	0.733813	0.0883024	0.790476	0.747126	0.0433498	0.871287	0.772429	0.0988582	0.899209	0.8516	0.0476091	0.909449	0.880582	0.0288673	0.912429	0.871724	0.0407052	0.904101	0.876385	0.0277152	0.903287	0.851022	0.0522646	0.883788	0.859862	0.0239261	0.914286	0.82963	0.0846561
0.917656	0.866426	0.0512298	0.857143	0.769231	0.0879121	0.788703	0.729223	0.0594804	0.897459	0.835036	0.0624227	0.896801	0.864393	0.0324081	0.906423	0.87885	0.0275734	0.911736	0.877524	0.0342126	0.89263	0.856901	0.0357293	0.905777	0.87156	0.0342171	0.88484	0.844181	0.0406582	0.902077	0.826011	0.0760666
0.901818	0.855615	0.0462032	0.83391	0.787611	0.0462994	0.895238	0.807018	0.0882206	0.876058	0.779333	0.0967254	0.90011	0.853678	0.0464321	0.912825	0.888889	0.0239359	0.904564	0.869318	0.0352461	0.889457	0.860596	0.0288606	0.895327	0.848921	0.0464062	0.887097	0.847668	0.0394284	0.912281	0.835681	0.0766
0.916667	0.878669	0.0379974	0.805147	0.743961	0.0611857	0.910714	0.879227	0.0314872	0.8812	0.806754	0.0744453	0.911051	0.887372	0.0236792	0.919212	0.879056	0.0401558	0.898565	0.862338	0.0362269	0.895315	0.855701	0.0396135	0.908571	0.871743	0.0368279	0.878086	0.828633	0.049453	0.899882	0.833659	0.0662227
0.920245	0.886463	0.0337825	0.81746	0.776699	0.0407613	0.8307	0.747475	0.083225	0.897987	0.762513	0.135474	0.913466	0.839201	0.0742657	0.910053	0.878447	0.0316055	0.906772	0.86445	0.0423221	0.896315	0.867412	0.0289027	0.889025	0.87474	0.0142847	0.882979	0.839917	0.0430619	0.907098	0.83964	0.0674585
0.899304	0.821632	0.0776718	0.805147	0.743961	0.0611857	0.852861	0.670732	0.182129	0.895013	0.830508	0.0645046	0.920195	0.876574	0.0436211	0.921818	0.882514	0.0393045	0.910432	0.862237	0.0481954	0.887728	0.843352	0.0443769	0.887578	0.848027	0.0395508	0.882824	0.859389	0.0234352	0.899002	0.807601	0.0914015
0.922266	0.868597	0.0536693	0.810185	0.70922	0.100965	0.811236	0.775401	0.0358349	0.892932	0.785235	0.107697	0.899937	0.827957	0.0719805	0.908019	0.876452	0.0315669	0.900258	0.858881	0.0413772	0.895385	0.867395	0.0279899	0.902355	0.847896	0.0544581	0.886032	0.862876	0.0231557	0.903262	0.810573	0.0926894
0.906371	0.842791	0.0635805	0.804762	0.696296	0.108466	0.819398	0.784	0.035398	0.885191	0.83102	0.0541709	0.903686	0.856637	0.0470489	0.913183	0.888889	0.0242944	0.906736	0.861538	0.0451973	0.890185	0.868204	0.021981	0.910897	0.86224	0.0486576	0.895819	0.860927	0.0348914	0.905995	0.822622	0.0833724
0.925049	0.878981	0.0460684	0.839286	0.756757	0.082529	0.832877	0.781362	0.0515147	0.88843	0.820133	0.0682965	0.903168	0.830544	0.072624	0.906919	0.878885	0.028034	0.920335	0.88724	0.0330951	0.889341	0.84579	0.0435515	0.907443	0.868928	0.0385158	0.887844	0.875652	0.0121927	0.89911	0.830565	0.068545
0.918404	0.880973	0.0374307	0.844358	0.78022	0.0641382	0.878882	0.795812	0.0830705	0.877202	0.805415	0.0717878	0.914265	0.891791	0.0224736	0.921588	0.896287	0.0253008	0.910305	0.866477	0.0438281	0.897068	0.863749	0.033319	0.894501	0.842105	0.052396	0.883281	0.840517	0.0427635	0.91504	0.848361	0.0666795
0.907638	0.874396	0.0332415	0.829876	0.717241	0.112634	0.865772	0.72973	0.136042	0.889351	0.835267	0.0540838	0.9338	0.847059	0.0867413	0.915816	0.868874	0.0469422	0.914621	0.878419	0.0362017	0.897315	0.860783	0.0365329	0.90892	0.866113	0.0428069	0.882096	0.858639	0.0234573	0.903643	0.841699	0.0619439
0.908714	0.856678	0.0520362	0.828054	0.739726	0.0883283	0.795511	0.769663	0.0258483	0.887064	0.809359	0.0777049	0.911171	0.884211	0.0269604	0.908537	0.86692	0.0416164	0.915984	0.873457	0.0425268	0.899421	0.866731	0.0326905	0.910626	0.87338	0.0372465	0.885246	0.858347	0.0268985	0.893238	0.818548	0.07469
0.912383	0.875622	0.0367613	0.820225	0.783784	0.0364409	0.801339	0.758808	0.0425317	0.894107	0.788991	0.105116	0.905706	0.871417	0.0342888	0.915363	0.876344	0.0390193	0.901961	0.862915	0.0390459	0.892227	0.872192	0.0200352	0.894327	0.856495	0.0378316	0.892157	0.862007	0.0301497	0.909382	0.829659	0.0797223
0.913733	0.821355	0.092378	0.816	0.75	0.066	0.884712	0.778846	0.105866	0.905987	0.804665	0.101322	0.914239	0.814901	0.0993384	0.915438	0.889744	0.025694	0.912875	0.864048	0.0488268	0.898015	0.866845	0.0311697	0.919782	0.879532	0.0402498	0.883178	0.868124	0.015054	0.898137	0.836653	0.0614833
0.901205	0.854352	0.0468531	0.8125	0.75	0.0625	0.836066	0.783951	0.052115	0.863535	0.791096	0.0724388	0.896048	0.8464	0.0496476	0.920388	0.878698	0.0416901	0.908592	0.868766	0.0398259	0.88819	0.827586	0.0606039	0.897076	0.86727	0.029806	0.887013	0.875	0.012013	0.906158	0.837563	0.0685949
0.917053	0.886418	0.0306356	0.860656	0.773333	0.0873224	0.875	0.751515	0.123485	0.890756	0.842663	0.0480937	0.892209	0.816364	0.0758455	0.910875	0.881393	0.0294821	0.906798	0.870229	0.0365692	0.88747	0.856255	0.0312147	0.895936	0.863379	0.0325568	0.880366	0.853701	0.0266654	0.890625	0.819742	0.0708825
0.912362	0.85133	0.0610314	0.827586	0.772727	0.0548589	0.800633	0.72	0.0806329	0.886261	0.842837	0.0434234	0.899215	0.843192	0.056023	0.917587	0.877987	0.0395997	0.906703	0.870765	0.0359375	0.901596	0.87372	0.0278756	0.920378	0.876569	0.0438088	0.876328	0.836181	0.0401469	0.914286	0.82963	0.0846561
0.903351	0.863636	0.0397142	0.831858	0.743243	0.0886152	0.86646	0.815451	0.051009	0.906023	0.839397	0.0666262	0.896858	0.832692	0.064166	0.917886	0.890574	0.027312	0.908416	0.878289	0.0301264	0.904664	0.873291	0.0313731	0.893743	0.862595	0.0311472	0.882824	0.858399	0.0244246	0.903272	0.85022	0.0530514
0.906675	0.857143	0.0495325	0.854331	0.767296	0.0870351	0.742616	0.696517	0.0460986	0.879863	0.848921	0.0309418	0.903515	0.873188	0.0303264	0.897493	0.876224	0.0212682	0.909741	0.862585	0.0471558	0.897627	0.855225	0.0424018	0.90257	0.858874	0.0436958	0.891525	0.873217	0.0183083	0.915511	0.834568	0.0809428
0.914871	0.817972	0.0968983	0.827586	0.772727	0.0548589	0.75	0.707447	0.0425532	0.867855	0.81686	0.0509948	0.899749	0.856887	0.0428621	0.90159	0.878731	0.0228584	0.907909	0.868217	0.0396919	0.901605	0.855681	0.0459244	0.905144	0.879046	0.0260976	0.884036	0.851638	0.0323984	0.904232	0.840741	0.0634909
0.923349	0.871795	0.0515542	0.828054	0.739726	0.0883283	0.837905	0.673367	0.164538	0.87817	0.791313	0.0868572	0.899314	0.8511	0.0482137	0.907166	0.884381	0.0227848	0.903171	0.862027	0.0411437	0.890204	0.861869	0.0283345	0.908163	0.862038	0.0461254	0.876543	0.849291	0.0272524	0.902834	0.832753	0.0700814
0.926718	0.877863	0.048855	0.847015	0.78534	0.0616746	0.866295	0.769231	0.0970645	0.890993	0.817481	0.0735121	0.89118	0.842193	0.0489871	0.902893	0.869806	0.0330865	0.900394	0.858345	0.0420495	0.902019	0.866463	0.0355567	0.905526	0.871463	0.0340626	0.878637	0.851175	0.0274624	0.906015	0.831461	0.0745544
0.915724	0.884586	0.0311384	0.850202	0.76129	0.0889121	0.782353	0.719697	0.062656	0.883721	0.836125	0.0475957	0.908302	0.869258	0.0390444	0.905642	0.852807	0.0528347	0.910232	0.872777	0.0374546	0.892545	0.86733	0.0252153	0.89916	0.854839	0.044321	0.890102	0.864819	0.0252829	0.901549	0.814196	0.0873524
0.911614	0.864198	0.0474168	0.7875	0.708571	0.0789286	0.786241	0.661479	0.124762	0.898793	0.833333	0.0654596	0.905162	0.829741	0.0754207	0.913593	0.888889	0.0247044	0.918065	0.874433	0.0436325	0.888065	0.860504	0.0275605	0.899556	0.859799	0.0397574	0.886707	0.844398	0.0423086	0.897516	0.826316	0.0711997
0.909091	0.862007	0.0470837	0.814208	0.734375	0.0798327	0.872881	0.811715	0.0611659	0.898899	0.821239	0.07766	0.901198	0.825397	0.0758008	0.906773	0.875664	0.0311087	0.91068	0.865497	0.0451825	0.891348	0.863866	0.0274825	0.90776	0.867089	0.0406713	0.88345	0.842105	0.0413446	0.910638	0.844444	0.0661939
0.893055	0.83829	0.0547647	0.850202	0.76129	0.0889121	0.84375	0.758364	0.0853857	0.885714	0.807547	0.0781671	0.903275	0.833186	0.0700891	0.914995	0.871201	0.0437941	0.914761	0.871875	0.0428859	0.898519	0.858325	0.0401938	0.917298	0.884581	0.0327165	0.882048	0.868876	0.0131719	0.902492	0.830189	0.0723032
0.91847	0.866902	0.0515682	0.851485	0.782609	0.0688765	0.858434	0.79476	0.0636739	0.893469	0.833091	0.0603778	0.911202	0.882671	0.0285307	0.918919	0.884462	0.0344568	0.915948	0.882175	0.033773	0.900068	0.876271	0.0237973	0.904825	0.854251	0.0505738	0.880223	0.867284	0.0129389	0.913564	0.847775	0.0657887
0.926952	0.870728	0.0562241	0.860656	0.773333	0.0873224	0.862981	0.825688	0.0372927	0.904815	0.808889	0.0959257	0.90604	0.845238	0.0608022	0.915903	0.870347	0.0455568	0.919959	0.8736	0.0463595	0.893928	0.851613	0.0423148	0.898204	0.860427	0.0377767	0.890824	0.869704	0.0211196	0.903416	0.826271	0.0771446
0.931345	0.867824	0.0635216	0.8125	0.75	0.0625	0.831019	0.706827	0.124191	0.895677	0.813936	0.0817412	0.90063	0.827296	0.0733344	0.92356	0.886822	0.0367385	0.911672	0.87574	0.0359323	0.891778	0.848723	0.0430549	0.918565	0.875264	0.0433003	0.885364	0.862813	0.0225513	0.899415	0.839552	0.059863
0.931058	0.839546	0.0915123	0.860656	0.773333	0.0873224	0.798148	0.682216	0.115932	0.891592	0.788686	0.102906	0.898389	0.831967	0.0664219	0.920223	0.888889	0.0313337	0.909009	0.873275	0.0357342	0.889106	0.859504	0.0296022	0.9	0.872017	0.0279826	0.882199	0.867841	0.0143575	0.901961	0.834983	0.0669773
0.930213	0.883721	0.0464925	0.833333	0.761194	0.0721393	0.868715	0.806584	0.0621307	0.881647	0.805634	0.0760129	0.901542	0.840996	0.0605459	0.925581	0.878419	0.0471619	0.920152	0.87931	0.0408417	0.887315	0.863174	0.0241405	0.907821	0.852018	0.0558033	0.882048	0.868876	0.0131719	0.90227	0.830189	0.0720818
0.917772	0.867408	0.0503638	0.836735	0.784946	0.0517885	0.912281	0.756098	0.156183	0.893016	0.793499	0.0995173	0.917391	0.871622	0.0457697	0.906513	0.883142	0.0233716	0.902765	0.863636	0.0391282	0.88295	0.85201	0.0309397	0.906329	0.874788	0.0315406	0.887097	0.847668	0.0394284	0.907522	0.845361	0.0621608
0.919974	0.880611	0.0393631	0.836283	0.754967	0.0813163	0.834499	0.756014	0.0784851	0.881356	0.823938	0.0574184	0.895864	0.83958	0.0562835	0.92233	0.898089	0.0242409	0.911907	0.863976	0.047931	0.889262	0.847081	0.0421811	0.895466	0.856401	0.0390646	0.885911	0.844305	0.0416061	0.9	0.828054	0.0719457
0.925474	0.844633	0.0808415	0.83045	0.784141	0.0463089	0.816017	0.731861	0.0841561	0.895418	0.795322	0.100097	0.903542	0.864979	0.0385629	0.914263	0.873272	0.0409916	0.903441	0.864697	0.0387439	0.900937	0.864717	0.0362204	0.917655	0.874468	0.0431872	0.89083	0.852652	0.0381774	0.89878	0.847145	0.051635
0.915916	0.874776	0.0411395	0.829876	0.717241	0.112634	0.87541	0.781609	0.0938006	0.884528	0.812211	0.072317	0.918508	0.849105	0.0694034	0.919478	0.864964	0.0545142	0.915429	0.875	0.0404286	0.897418	0.87531	0.0221088	0.893392	0.825332	0.0680595	0.884731	0.850775	0.0339553	0.911028	0.846652	0.0643753
0.927381	0.848259	0.0791222	0.800687	0.778626	0.0220613	0.843327	0.759644	0.083683	0.872955	0.798617	0.0743382	0.91457	0.862264	0.0523058	0.910575	0.868571	0.042004	0.910766	0.861862	0.0489044	0.897078	0.870726	0.0263527	0.901706	0.846809	0.054898	0.890731	0.855145	0.0355861	0.907253	0.838174	0.069079
0.912034	0.874126	0.0379083	0.836806	0.789238	0.0475679	0.912281	0.830508	0.0817722	0.902354	0.823529	0.0788241	0.908549	0.838407	0.0701412	0.899807	0.862434	0.0373735	0.908517	0.88033	0.0281872	0.896078	0.86805	0.0280286	0.904526	0.859228	0.0452978	0.89245	0.863595	0.0288548	0.918857	0.841163	0.0776938
0.92	0.886406	0.033594	0.79661	0.72093	0.0756799	0.85752	0.8125	0.0450198	0.900896	0.826641	0.0742553	0.897043	0.84765	0.0493928	0.921603	0.885496	0.0361066	0.911111	0.87156	0.0395515	0.889251	0.859038	0.0302127	0.909394	0.868472	0.0409218	0.895	0.858245	0.0367551	0.912365	0.833713	0.078652
0.912218	0.851107	0.0611116	0.819231	0.78341	0.0358206	0.87822	0.75	0.12822	0.891429	0.830769	0.0606593	0.899038	0.831325	0.0677132	0.916589	0.879032	0.0375572	0.910517	0.866575	0.0439416	0.901551	0.880719	0.020832	0.905618	0.863341	0.0422774	0.889057	0.84861	0.0404469	0.906109	0.814318	0.0917909
0.909983	0.876777	0.0332054	0.800885	0.733728	0.0671571	0.867188	0.78481	0.0823774	0.907334	0.846847	0.0604871	0.908417	0.854987	0.0534297	0.908894	0.880228	0.0286656	0.911335	0.869096	0.0422387	0.90795	0.875706	0.0322436	0.909036	0.874689	0.0343473	0.877885	0.8389	0.0389855	0.902685	0.836158	0.0665264
0.924492	0.861702	0.0627896	0.822642	0.740331	0.08231	0.810606	0.696356	0.11425	0.892953	0.832068	0.0608857	0.89196	0.860841	0.0311184	0.899225	0.847458	0.0517672	0.913425	0.881647	0.0317787	0.885397	0.867898	0.0174997	0.897985	0.853261	0.044724	0.893037	0.862419	0.0306174	0.892954	0.826374	0.0665803
0.905136	0.866383	0.038753	0.83045	0.784141	0.0463089	0.795789	0.737127	0.0586621	0.898011	0.827586	0.070425	0.909988	0.843011	0.0669769	0.916667	0.866345	0.0503221	0.924893	0.884868	0.0400243	0.888031	0.833525	0.0545062	0.904694	0.859244	0.0454505	0.888577	0.852093	0.0364844	0.909483	0.841509	0.0679733
0.916909	0.86747	0.0494389	0.796	0.753623	0.0423768	0.873134	0.769231	0.103904	0.89799	0.857943	0.0400473	0.927112	0.846043	0.0810686	0.901463	0.869654	0.0318089	0.90839	0.87214	0.0362496	0.888813	0.852755	0.0360579	0.902545	0.84653	0.0560152	0.883849	0.854185	0.0296642	0.912994	0.82774	0.0852539
0.932048	0.881789	0.0502586	0.836299	0.790909	0.0453898	0.862559	0.712871	0.149688	0.874025	0.811667	0.0623579	0.9132	0.834151	0.0790487	0.911197	0.87882	0.0323771	0.908998	0.878912	0.0300864	0.901274	0.871582	0.0296914	0.895227	0.864253	0.0309736	0.887013	0.875	0.012013	0.908096	0.823529	0.0845669
0.905099	0.860707	0.0443923	0.828829	0.743243	0.0855856	0.814385	0.775281	0.0391043	0.896083	0.850898	0.045185	0.913381	0.838509	0.0748721	0.906161	0.876404	0.0297566	0.912745	0.874116	0.0386291	0.894456	0.872581	0.0218749	0.909877	0.871025	0.0388518	0.890537	0.861731	0.0288061	0.9069	0.827586	0.0793141
0.920505	0.862445	0.0580593	0.814208	0.734375	0.0798327	0.832569	0.691983	0.140586	0.881912	0.796829	0.0850839	0.898243	0.862969	0.0352745	0.911808	0.893953	0.0178549	0.909276	0.870451	0.038825	0.893573	0.874593	0.0189801	0.916164	0.878523	0.0376408	0.893191	0.872611	0.0205795	0.90249	0.842282	0.0602077
0.925061	0.858796	0.0662651	0.831858	0.743243	0.0886152	0.857143	0.666667	0.190476	0.898804	0.834015	0.0647889	0.921902	0.855042	0.0668595	0.906134	0.856738	0.0493962	0.912176	0.870588	0.0415874	0.893342	0.869565	0.0237767	0.917066	0.875642	0.0414241	0.882784	0.859155	0.023629	0.9	0.832	0.068
0.912554	0.811995	0.100558	0.836283	0.754967	0.0813163	0.829787	0.669173	0.160614	0.901045	0.834254	0.0667904	0.904128	0.87027	0.0338576	0.925887	0.876522	0.0493655	0.908549	0.870056	0.0384922	0.892413	0.8811	0.0113133	0.902999	0.876423	0.0265766	0.881392	0.854909	0.0264833	0.899415	0.839552	0.059863
0.913167	0.864444	0.0487228	0.827586	0.772727	0.0548589	0.819629	0.740458	0.0791706	0.893931	0.828622	0.0653092	0.912767	0.844169	0.0685979	0.906299	0.873807	0.0324922	0.915525	0.877888	0.0376373	0.890547	0.84902	0.0415277	0.919094	0.886364	0.0327302	0.882948	0.858144	0.0248044	0.909404	0.837113	0.0722903
0.923122	0.866734	0.0563876	0.836735	0.784946	0.0517885	0.873596	0.801762	0.0718334	0.901341	0.826599	0.0747417	0.922273	0.856454	0.0658195	0.895637	0.865342	0.0302951	0.915334	0.877049	0.0382848	0.904212	0.861357	0.042855	0.917109	0.878993	0.0381155	0.891258	0.854701	0.0365571	0.90289	0.819742	0.0831477
0.919968	0.867628	0.0523405	0.800885	0.733728	0.0671571	0.908815	0.810127	0.098688	0.897835	0.754678	0.143158	0.906352	0.868445	0.0379071	0.905612	0.874576	0.031036	0.9125	0.888889	0.0236111	0.908279	0.872604	0.0356749	0.91319	0.884097	0.0290927	0.891393	0.865596	0.0257975	0.904959	0.819843	0.0851153
0.927677	0.873786	0.0538909	0.83391	0.787611	0.0462994	0.838308	0.703196	0.135112	0.886498	0.827473	0.0590247	0.917304	0.890725	0.0265782	0.906787	0.865882	0.0409042	0.908208	0.864583	0.043625	0.904255	0.880597	0.0236583	0.898106	0.875796	0.0223096	0.888131	0.868379	0.0197522	0.917679	0.850856	0.0668231
0.920147	0.895694	0.0244527	0.822115	0.733813	0.0883024	0.809287	0.581818	0.227469	0.879328	0.826021	0.0533073	0.903556	0.798995	0.104561	0.918219	0.883506	0.0347123	0.900188	0.861257	0.0389318	0.895616	0.858757	0.0368588	0.906684	0.853583	0.0531018	0.893706	0.864043	0.0296634	0.91087	0.827004	0.0838653
0.91607	0.867147	0.048923	0.828829	0.743243	0.0855856	0.887538	0.786127	0.101411	0.891516	0.81129	0.0802257	0.90127	0.834783	0.0664876	0.9184	0.882488	0.0359115	0.901961	0.857143	0.0448179	0.890569	0.846465	0.0441041	0.900931	0.851446	0.0494852	0.88189	0.852283	0.0296069	0.902597	0.836601	0.0659961
0.905535	0.864304	0.0412313	0.836735	0.784946	0.0517885	0.78903	0.761905	0.0271248	0.885263	0.830745	0.0545178	0.915895	0.892727	0.0231672	0.912698	0.868874	0.0438242	0.905009	0.863184	0.0418246	0.891997	0.843691	0.0483062	0.896391	0.845217	0.0511738	0.879389	0.841683	0.0377059	0.906448	0.824645	0.081803
0.907538	0.848602	0.0589365	0.830769	0.748092	0.0826776	0.818737	0.754821	0.0639163	0.887867	0.822566	0.0653006	0.921976	0.87794	0.0440361	0.906891	0.875855	0.0310362	0.910387	0.865443	0.0449435	0.889117	0.843327	0.0457902	0.90873	0.870787	0.0379436	0.882111	0.857616	0.0244951	0.905824	0.838298	0.0675262
0.907551	0.879485	0.0280663	0.800885	0.733728	0.0671571	0.894231	0.819672	0.0745586	0.899616	0.808081	0.0915349	0.891001	0.835443	0.0555575	0.903734	0.869369	0.0343651	0.906491	0.863124	0.0433667	0.89	0.847926	0.0420737	0.914863	0.884314	0.0305492	0.877915	0.863497	0.014418	0.909671	0.833659	0.0760111
0.91029	0.879646	0.0306442	0.814208	0.734375	0.0798327	0.857732	0.761246	0.0964863	0.881328	0.821018	0.0603102	0.912134	0.875529	0.0366047	0.903494	0.852792	0.0507023	0.911978	0.871523	0.040455	0.877863	0.828125	0.0497376	0.904377	0.850211	0.0541661	0.878462	0.832981	0.0454806	0.904269	0.817734	0.0865351
0.913517	0.886268	0.0272491	0.839286	0.756757	0.082529	0.777538	0.717808	0.0597296	0.881854	0.794897	0.0869572	0.90106	0.840607	0.0604529	0.917808	0.871314	0.0464945	0.906375	0.858006	0.0483685	0.890282	0.880871	0.00941079	0.900606	0.862647	0.0379595	0.892593	0.852792	0.0398007	0.91223	0.849383	0.0628475
0.928938	0.899879	0.029059	0.83391	0.787611	0.0462994	0.877358	0.811594	0.0657643	0.877423	0.823336	0.054087	0.89653	0.8684	0.02813	0.924593	0.890547	0.0340457	0.903509	0.867824	0.035685	0.886128	0.832146	0.0539819	0.908918	0.8591	0.0498186	0.893405	0.84742	0.0459845	0.897436	0.807107	0.0903293
0.913108	0.872294	0.0408131	0.851485	0.782609	0.0688765	0.893372	0.75817	0.135202	0.876163	0.788481	0.0876822	0.909695	0.863454	0.0462407	0.918594	0.876404	0.0421894	0.911658	0.865465	0.0461929	0.902174	0.863498	0.0386754	0.899639	0.872226	0.027413	0.881503	0.857143	0.02436	0.907692	0.840989	0.0667029
0.90465	0.871429	0.0332212	0.836735	0.784946	0.0517885	0.888889	0.728205	0.160684	0.893607	0.805461	0.0881463	0.902456	0.855117	0.0473391	0.902998	0.872979	0.030019	0.910338	0.87909	0.0312479	0.893052	0.850048	0.043004	0.905463	0.873563	0.0319003	0.884242	0.85224	0.0320017	0.913921	0.837022	0.0768992
0.908351	0.841315	0.0670369	0.834061	0.75	0.0840611	0.848708	0.643478	0.20523	0.89447	0.787776	0.106694	0.905999	0.863555	0.042444	0.913892	0.860335	0.0535569	0.895176	0.869061	0.0261148	0.897831	0.869176	0.028655	0.919442	0.87963	0.0398127	0.889134	0.8566	0.0325334	0.912647	0.853392	0.059255
0.908344	0.846561	0.061783	0.829787	0.777778	0.0520095	0.860335	0.691358	0.168977	0.891361	0.80663	0.0847307	0.905178	0.879747	0.025431	0.907439	0.879096	0.0283434	0.909009	0.862958	0.0460511	0.886827	0.858687	0.0281402	0.911745	0.857754	0.0539912	0.884505	0.859143	0.0253624	0.904692	0.841076	0.0636163
0.915602	0.856874	0.0587286	0.81746	0.776699	0.0407613	0.862869	0.728033	0.134836	0.880896	0.81769	0.0632067	0.908472	0.849899	0.0585739	0.910861	0.87187	0.0389903	0.92126	0.889241	0.0320193	0.90762	0.88798	0.0196393	0.893773	0.839424	0.0543488	0.88951	0.863558	0.0259526	0.888502	0.824176	0.0643259
0.913355	0.866867	0.0464882	0.820225	0.783784	0.0364409	0.862687	0.757895	0.104792	0.892874	0.824167	0.0687067	0.898184	0.860588	0.037596	0.899635	0.845506	0.0541294	0.907821	0.866756	0.0410648	0.892834	0.864039	0.0287959	0.916427	0.870824	0.0456025	0.887387	0.846311	0.0410759	0.899758	0.841905	0.0578537
0.91616	0.882051	0.0341091	0.796078	0.75	0.0460784	0.80131	0.749311	0.0519987	0.882383	0.819124	0.0632599	0.896406	0.870199	0.0262072	0.908304	0.875587	0.0327176	0.914609	0.865913	0.0486963	0.883453	0.83195	0.051503	0.914923	0.863535	0.0513886	0.890604	0.869076	0.0215277	0.904348	0.817967	0.0863809
0.911111	0.822314	0.0887971	0.838298	0.732394	0.105904	0.881081	0.838235	0.0428458	0.896673	0.792619	0.104054	0.912081	0.86544	0.0466405	0.904679	0.866828	0.0378513	0.910766	0.861862	0.0489044	0.889715	0.852649	0.037066	0.913174	0.875803	0.0373707	0.891256	0.854902	0.0363545	0.912262	0.836292	0.0759702
0.907631	0.846411	0.0612198	0.829876	0.717241	0.112634	0.859345	0.749141	0.110204	0.89891	0.817531	0.0813785	0.908799	0.874558	0.0342407	0.915551	0.886427	0.0291244	0.903793	0.855956	0.0478371	0.891753	0.871951	0.0198014	0.901577	0.865749	0.0358286	0.880443	0.847458	0.0329852	0.903397	0.83054	0.072857
0.908579	0.867514	0.041065	0.822642	0.740331	0.08231	0.887755	0.821622	0.0661335	0.878077	0.815584	0.0624923	0.914524	0.886616	0.0279089	0.909308	0.867442	0.041866	0.913607	0.883382	0.030225	0.892072	0.854317	0.0377554	0.90344	0.856631	0.0468091	0.882096	0.846008	0.0360885	0.900966	0.81106	0.0899063
0.908303	0.865037	0.0432661	0.793774	0.751174	0.0426006	0.814136	0.781538	0.0325977	0.898779	0.837816	0.0609634	0.902329	0.851816	0.0505131	0.919588	0.885965	0.0336227	0.90625	0.860274	0.045976	0.898026	0.870075	0.0279509	0.892191	0.830065	0.0621254	0.882784	0.859155	0.023629	0.90572	0.827184	0.0785359
0.918418	0.821468	0.0969507	0.831858	0.743243	0.0886152	0.675737	0.626632	0.0491051	0.897936	0.834879	0.0630564	0.904535	0.861831	0.0427039	0.920661	0.879699	0.0409619	0.903825	0.861199	0.0426264	0.898224	0.860878	0.0373464	0.908559	0.875869	0.03269	0.892593	0.852792	0.0398007	0.897297	0.825688	0.0716092
0.917091	0.856423	0.0606677	0.800885	0.733728	0.0671571	0.794479	0.534722	0.259756	0.896708	0.87	0.0267083	0.920904	0.864516	0.0563878	0.911348	0.859551	0.051797	0.910946	0.870968	0.0399785	0.883641	0.844037	0.0396046	0.895197	0.874439	0.020757	0.889038	0.868526	0.0205124	0.908791	0.819172	0.0896191
0.920205	0.870083	0.0501215	0.836299	0.790909	0.0453898	0.73716	0.669202	0.0679586	0.898795	0.828711	0.0700839	0.913525	0.870432	0.0430936	0.899918	0.875	0.024918	0.91182	0.868347	0.0434725	0.888449	0.854686	0.0337627	0.909985	0.871073	0.0389123	0.88674	0.865353	0.0213873	0.908178	0.843902	0.0642755
0.923734	0.882353	0.0413814	0.844358	0.78022	0.0641382	0.794118	0.647059	0.147059	0.890018	0.834951	0.055067	0.907844	0.855918	0.0519265	0.927676	0.898236	0.0294399	0.905772	0.868327	0.0374451	0.894422	0.86514	0.0292824	0.907816	0.872928	0.0348875	0.876137	0.8603	0.0158372	0.909492	0.836653	0.0728389
0.919075	0.891262	0.027813	0.831224	0.777778	0.0534459	0.795122	0.641026	0.154096	0.878209	0.768707	0.109501	0.909514	0.84333	0.0661836	0.919682	0.865979	0.0537029	0.902326	0.877193	0.0251326	0.901661	0.857143	0.0445183	0.906854	0.863986	0.0428678	0.888123	0.84696	0.0411624	0.901832	0.820144	0.0816886
0.913109	0.884232	0.0288771	0.7875	0.708571	0.0789286	0.853383	0.566667	0.286717	0.887662	0.805648	0.0820142	0.909867	0.831841	0.0780259	0.903365	0.866348	0.0370165	0.909189	0.867508	0.0416813	0.894448	0.849903	0.0445457	0.913605	0.884018	0.0295872	0.89222	0.864086	0.0281334	0.915789	0.84252	0.0732698
0.923481	0.876812	0.0466693	0.829787	0.777778	0.0520095	0.80057	0.663462	0.137108	0.892724	0.794715	0.0980089	0.901213	0.877419	0.0237938	0.911913	0.881087	0.0308255	0.901141	0.866667	0.034474	0.899533	0.877493	0.0220398	0.911221	0.875	0.0362207	0.885135	0.849558	0.0355776	0.908648	0.83731	0.0713378
0.930789	0.849083	0.0817059	0.796209	0.681481	0.114727	0.898058	0.778947	0.119111	0.880356	0.808889	0.0714673	0.92398	0.854077	0.0699026	0.918067	0.87963	0.0384376	0.908397	0.862464	0.0459328	0.892562	0.84771	0.0448517	0.89751	0.85551	0.0419999	0.886752	0.848716	0.0380366	0.900103	0.825225	0.0748778
0.906401	0.868217	0.0381835	0.814208	0.734375	0.0798327	0.814815	0.754717	0.0600978	0.885733	0.83122	0.0545136	0.917311	0.885561	0.0317492	0.921569	0.873817	0.0477516	0.905497	0.85503	0.050467	0.889721	0.842718	0.0470025	0.898093	0.869419	0.0286747	0.875	0.825431	0.049569	0.902664	0.842975	0.0596887
0.919377	0.86431	0.0550665	0.838428	0.76129	0.0771376	0.8523	0.805112	0.0471884	0.8852	0.817531	0.0676685	0.90188	0.839269	0.0626116	0.927498	0.884181	0.043317	0.916418	0.876471	0.0399473	0.890762	0.857895	0.0328672	0.905841	0.866995	0.0388463	0.89222	0.864086	0.0281334	0.903323	0.825455	0.0778687
0.911696	0.881002	0.0306943	0.83045	0.784141	0.0463089	0.78119	0.712121	0.0690688	0.902625	0.826531	0.0760947	0.900601	0.843911	0.05669	0.914189	0.877576	0.0366129	0.914053	0.885802	0.028251	0.884444	0.855096	0.0293489	0.901418	0.86496	0.0364572	0.891048	0.868399	0.0226489	0.907539	0.849885	0.0576546
0.904416	0.840404	0.0640122	0.808429	0.719101	0.089328	0.843137	0.773585	0.0695523	0.870931	0.791513	0.079418	0.897154	0.834547	0.0626066	0.921236	0.880121	0.0411149	0.915976	0.890263	0.0257136	0.888353	0.856383	0.0319699	0.903159	0.851109	0.0520506	0.887029	0.85913	0.0278989	0.894737	0.841155	0.0535816
0.908039	0.881569	0.0264703	0.844358	0.78022	0.0641382	0.844037	0.743719	0.100318	0.905127	0.813208	0.0919194	0.900431	0.811594	0.0888366	0.919729	0.855652	0.064077	0.910646	0.863372	0.0472743	0.907143	0.874275	0.0328682	0.919623	0.882291	0.0373329	0.88674	0.865353	0.0213873	0.901938	0.820833	0.0811051
0.911986	0.845528	0.0664576	0.829876	0.717241	0.112634	0.816038	0.470588	0.34545	0.901381	0.845917	0.0554639	0.892473	0.853896	0.038577	0.906487	0.874007	0.0324801	0.90669	0.859788	0.0469018	0.887132	0.851466	0.0356651	0.910558	0.86189	0.0486682	0.889057	0.848297	0.0407594	0.909751	0.84492	0.0648313
0.901961	0.84472	0.0572403	0.805147	0.743961	0.0611857	0.790146	0.75162	0.0385261	0.896655	0.828216	0.0684392	0.89402	0.826718	0.0673018	0.914286	0.872247	0.042039	0.915207	0.875676	0.0395317	0.900676	0.876158	0.0245173	0.904619	0.862576	0.0420434	0.88484	0.849237	0.035603	0.905424	0.824742	0.0806819
0.91227	0.875544	0.036726	0.830116	0.758242	0.0718741	0.870871	0.707483	0.163388	0.880597	0.834437	0.0461599	0.902069	0.863724	0.0383454	0.903724	0.864796	0.038928	0.915907	0.876304	0.0396028	0.897536	0.874404	0.0231319	0.897375	0.85832	0.0390551	0.891489	0.859504	0.0319852	0.911942	0.833713	0.0782291
0.912562	0.872531	0.0400302	0.804762	0.696296	0.108466	0.898734	0.777778	0.120956	0.894291	0.830462	0.0638282	0.893427	0.820553	0.0728739	0.917597	0.885442	0.032155	0.898734	0.859238	0.0394966	0.897933	0.871126	0.0268072	0.897279	0.858216	0.0390629	0.888815	0.869225	0.0195902	0.919431	0.850877	0.0685541
0.895119	0.826609	0.0685102	0.785235	0.766423	0.0188115	0.830303	0.770492	0.0598112	0.896907	0.819885	0.0770225	0.918216	0.869668	0.0485474	0.91234	0.852647	0.0596938	0.902144	0.863459	0.0386845	0.898876	0.872792	0.0260849	0.913262	0.876122	0.03714	0.889057	0.848297	0.0407594	0.899061	0.810573	0.0884883
0.909148	0.877759	0.0313894	0.83045	0.784141	0.0463089	0.840336	0.707692	0.132644	0.898778	0.78856	0.110218	0.897575	0.839907	0.0576683	0.907108	0.87882	0.0282884	0.901463	0.864065	0.0373988	0.890931	0.852649	0.0382824	0.901532	0.852136	0.0493959	0.887664	0.865622	0.0220413	0.90175	0.814249	0.0875003
0.898936	0.814735	0.0842016	0.808429	0.719101	0.089328	0.932432	0.852941	0.0794913	0.90095	0.828235	0.0727145	0.887691	0.816327	0.0713649	0.903117	0.861945	0.0411723	0.902618	0.860987	0.0416313	0.896325	0.874802	0.0215236	0.896353	0.85913	0.0372227	0.889597	0.858696	0.030901	0.91468	0.833333	0.0813467
0.914586	0.872047	0.0425388	0.847015	0.78534	0.0616746	0.897887	0.822086	0.0758014	0.900892	0.81826	0.0826323	0.903946	0.872151	0.0317957	0.919417	0.873668	0.0457493	0.90669	0.865482	0.0412079	0.890605	0.855442	0.0351627	0.900505	0.862	0.0385047	0.889811	0.848861	0.04095	0.898488	0.818533	0.0799553
0.914442	0.891775	0.0226673	0.81106	0.754491	0.0565689	0.811798	0.728745	0.0830528	0.909091	0.83181	0.077281	0.911578	0.824716	0.0868613	0.891703	0.850242	0.0414615	0.914669	0.871573	0.0430964	0.897681	0.864865	0.0328159	0.911822	0.873001	0.0388214	0.888504	0.861565	0.0269392	0.891632	0.814118	0.0775147
0.920361	0.865482	0.0548784	0.800885	0.733728	0.0671571	0.915556	0.878981	0.0365747	0.879236	0.826855	0.0523809	0.897453	0.855566	0.0418869	0.916192	0.890075	0.0261173	0.905641	0.857585	0.0480559	0.892223	0.861417	0.0308056	0.901748	0.84977	0.0519785	0.886844	0.864821	0.0220231	0.910776	0.841237	0.0695392
0.915029	0.867209	0.0478202	0.815498	0.736842	0.078656	0.832558	0.775	0.0575581	0.902427	0.773823	0.128604	0.902426	0.86798	0.0344463	0.909639	0.875445	0.0341937	0.910186	0.871473	0.0387128	0.888235	0.857143	0.0310924	0.909585	0.872238	0.0373471	0.890217	0.853731	0.0364852	0.900329	0.847571	0.0527574
0.919409	0.87041	0.0489986	0.827586	0.772727	0.0548589	0.875	0.645161	0.229839	0.89313	0.797963	0.0951671	0.911079	0.871036	0.0400428	0.92427	0.875562	0.0487079	0.900315	0.863309	0.0370054	0.895693	0.846989	0.048704	0.904028	0.877644	0.0263849	0.884643	0.861352	0.0232913	0.909361	0.841558	0.0678026
0.912426	0.875421	0.0370052	0.816	0.75	0.066	0.888889	0.853755	0.0351339	0.887507	0.839506	0.0480006	0.907261	0.874391	0.0328695	0.89899	0.881154	0.0178354	0.909183	0.863222	0.0459608	0.893141	0.853465	0.0396754	0.890865	0.828846	0.0620183	0.889548	0.860094	0.0294539	0.893921	0.822355	0.071566
0.930897	0.857143	0.0737538	0.832714	0.780488	0.0522259	0.850877	0.810409	0.0404683	0.90628	0.808552	0.0977277	0.903038	0.834437	0.0686011	0.914387	0.884386	0.0300004	0.901722	0.868385	0.033337	0.890909	0.862245	0.0286642	0.899058	0.86819	0.0308681	0.887374	0.849183	0.038191	0.905973	0.821803	0.0841705
0.920316	0.865128	0.0551883	0.819231	0.78341	0.0358206	0.795	0.761628	0.0333721	0.894077	0.835398	0.0586792	0.893199	0.85993	0.0332684	0.918	0.864686	0.0533135	0.909808	0.871795	0.0380135	0.905425	0.886344	0.0190816	0.891341	0.8464	0.0449413	0.888889	0.864219	0.0246703	0.916667	0.835616	0.0810502
0.894167	0.832061	0.0621061	0.81746	0.776699	0.0407613	0.859551	0.793388	0.0661621	0.88339	0.809302	0.0740879	0.894983	0.855566	0.0394175	0.896853	0.863426	0.0334272	0.918764	0.879865	0.0388997	0.901064	0.861888	0.0391764	0.898559	0.879544	0.0190156	0.882934	0.85956	0.0233736	0.914451	0.848361	0.0660902
0.891982	0.845787	0.0461952	0.844358	0.78022	0.0641382	0.866534	0.694064	0.17247	0.886978	0.818898	0.0680802	0.910914	0.86949	0.0414244	0.906498	0.881048	0.0254492	0.914721	0.872727	0.0419935	0.903182	0.856857	0.0463253	0.901465	0.844211	0.0572542	0.893831	0.859583	0.0342482	0.900329	0.847571	0.0527574
0.915796	0.867338	0.048458	0.781513	0.729167	0.0523459	0.807799	0.749091	0.0587085	0.878601	0.784409	0.0941916	0.901133	0.825137	0.0759962	0.923902	0.897906	0.0259967	0.914313	0.87165	0.0426624	0.89719	0.875483	0.0217069	0.918919	0.882745	0.0361734	0.883947	0.859546	0.0244013	0.903893	0.827887	0.0760062
0.91411	0.844098	0.0700124	0.820069	0.769912	0.0501577	0.849315	0.782178	0.0671369	0.875327	0.803954	0.0713735	0.899879	0.832998	0.0668814	0.905128	0.874859	0.0302691	0.903166	0.857143	0.0460229	0.895597	0.845426	0.0501707	0.912704	0.874104	0.0385996	0.884501	0.851958	0.0325428	0.908136	0.829268	0.0788682
0.925603	0.866426	0.0591772	0.82069	0.773913	0.0467766	0.788599	0.768831	0.0197674	0.865938	0.805476	0.0604629	0.907275	0.869878	0.0373968	0.916095	0.882479	0.033616	0.911085	0.872305	0.0387803	0.893661	0.853383	0.0402771	0.914661	0.86474	0.0499209	0.883949	0.842536	0.041413	0.907801	0.840164	0.0676375
0.914365	0.85514	0.0592245	0.820069	0.769912	0.0501577	0.877437	0.752809	0.124628	0.896849	0.778087	0.118762	0.897281	0.843318	0.053963	0.925498	0.869725	0.0557737	0.902977	0.856209	0.0467677	0.8987	0.873935	0.0247643	0.910871	0.864754	0.0461169	0.887863	0.873887	0.0139756	0.907574	0.835616	0.0719574
0.917549	0.889788	0.0277615	0.781513	0.729167	0.0523459	0.845606	0.749035	0.096571	0.899647	0.81991	0.0797375	0.911819	0.861804	0.0500145	0.918004	0.890215	0.0277888	0.915429	0.875	0.0404286	0.892834	0.872504	0.0203302	0.912031	0.879646	0.032385	0.890032	0.839677	0.0503546	0.895	0.832669	0.0623307
0.925901	0.863804	0.0620975	0.836364	0.763158	0.0732057	0.791541	0.745387	0.0461533	0.900163	0.85209	0.0480727	0.904074	0.854914	0.0491601	0.913629	0.88728	0.0263489	0.90999	0.87165	0.0383399	0.881624	0.836812	0.0448121	0.909281	0.87963	0.0296516	0.894401	0.859035	0.0353661	0.911579	0.832	0.0795789
0.924576	0.887199	0.0373773	0.828829	0.743243	0.0855856	0.831933	0.761905	0.070028	0.900481	0.825021	0.0754596	0.920101	0.864865	0.0552361	0.892003	0.865088	0.0269158	0.911266	0.868148	0.0431181	0.900391	0.88	0.0203906	0.908101	0.867517	0.0405836	0.886574	0.847034	0.0395397	0.908994	0.833659	0.0753341
0.91974	0.900448	0.0192913	0.814208	0.734375	0.0798327	0.865031	0.717949	0.147082	0.888961	0.808463	0.0804974	0.904957	0.827458	0.0774983	0.899402	0.862958	0.0364445	0.90283	0.867097	0.0357334	0.89967	0.857143	0.0425271	0.895302	0.859964	0.0353379	0.884844	0.85053	0.0343136	0.908648	0.83731	0.0713378
0.898847	0.843471	0.0553758	0.838428	0.76129	0.0771376	0.862944	0.756757	0.106187	0.870283	0.749431	0.120852	0.89441	0.83725	0.0571602	0.924603	0.866667	0.0579365	0.905556	0.861789	0.0437669	0.899707	0.868142	0.0315647	0.896096	0.839963	0.0561331	0.879471	0.831705	0.0477666	0.908791	0.819172	0.0896191
0.875998	0.811945	0.0640528	0.815498	0.736842	0.078656	0.832	0.659459	0.172541	0.88487	0.806484	0.0783861	0.897686	0.851852	0.0458339	0.914929	0.879717	0.0352121	0.90155	0.856383	0.0451667	0.902564	0.864975	0.0375895	0.900759	0.853134	0.0476248	0.879397	0.845872	0.0335254	0.909487	0.826722	0.0827651
0.909143	0.858162	0.0509805	0.800687	0.778626	0.0220613	0.927757	0.859259	0.0684974	0.871342	0.814638	0.0567038	0.90087	0.854468	0.0464015	0.914168	0.877761	0.0364061	0.905405	0.866848	0.0385576	0.904188	0.870163	0.0340244	0.904426	0.8585	0.0459264	0.888814	0.868167	0.0206464	0.894737	0.841155	0.0535816
0.911402	0.825493	0.085909	0.836806	0.789238	0.0475679	0.815029	0.728814	0.0862153	0.896424	0.819725	0.0766985	0.906763	0.854806	0.0519572	0.906736	0.876993	0.0297426	0.909181	0.878628	0.0305527	0.893004	0.867797	0.0252075	0.907047	0.866609	0.0404388	0.884015	0.841141	0.0428743	0.910696	0.843066	0.06763
0.906189	0.838819	0.06737	0.810811	0.767773	0.0430383	0.838095	0.758865	0.07923	0.890115	0.840263	0.0498528	0.914021	0.886364	0.0276575	0.920149	0.8739	0.0462483	0.905871	0.861833	0.0440383	0.899083	0.863717	0.0353658	0.904277	0.874443	0.0298335	0.887387	0.846311	0.0410759	0.910773	0.828452	0.0823207
0.93047	0.907609	0.0228617	0.7875	0.708571	0.0789286	0.786164	0.666667	0.119497	0.896768	0.836641	0.0601267	0.899549	0.869128	0.0304217	0.904613	0.870763	0.0338503	0.907339	0.871665	0.0356749	0.894469	0.861773	0.0326956	0.908592	0.867257	0.0413357	0.891533	0.856614	0.0349183	0.904959	0.819843	0.0851153
0.913879	0.834925	0.078954	0.836364	0.763158	0.0732057	0.858333	0.679245	0.179088	0.900507	0.842211	0.0582959	0.911263	0.867121	0.0441418	0.902439	0.853165	0.0492745	0.915551	0.871069	0.0444818	0.900718	0.871838	0.0288804	0.906769	0.883387	0.0233823	0.89095	0.854022	0.0369277	0.909856	0.844075	0.0657809
0.916125	0.856826	0.0592991	0.847015	0.78534	0.0616746	0.797066	0.704626	0.0924397	0.876417	0.833455	0.0429621	0.892956	0.851195	0.0417611	0.916495	0.86201	0.0544846	0.90162	0.872945	0.0286757	0.88757	0.833506	0.0540641	0.91375	0.88	0.03375	0.891949	0.863515	0.0284344	0.91452	0.843683	0.0708368
0.903226	0.88683	0.0163959	0.83045	0.784141	0.0463089	0.804598	0.768392	0.0362053	0.89172	0.809378	0.0823416	0.894444	0.851691	0.0427532	0.923412	0.895238	0.0281736	0.912298	0.87482	0.0374782	0.889809	0.840259	0.0495504	0.907216	0.866808	0.0404089	0.882514	0.857851	0.0246624	0.906032	0.811189	0.0948437
0.923767	0.854701	0.069066	0.820225	0.783784	0.0364409	0.795154	0.75067	0.0444839	0.891759	0.817156	0.0746037	0.897351	0.848039	0.0493118	0.909794	0.878893	0.0309011	0.905769	0.867209	0.0385606	0.895332	0.857418	0.0379143	0.908053	0.88105	0.0270032	0.888737	0.865622	0.0231148	0.90743	0.843621	0.0638086
0.931264	0.903024	0.0282399	0.810185	0.70922	0.100965	0.815789	0.770909	0.0448804	0.898242	0.825674	0.0725688	0.906844	0.875949	0.0308947	0.907933	0.867978	0.0399559	0.90625	0.872258	0.0339919	0.890488	0.863388	0.0271001	0.908206	0.866126	0.0420801	0.88826	0.850662	0.0375986	0.902208	0.825516	0.0766923
0.926788	0.852234	0.0745541	0.851485	0.782609	0.0688765	0.886905	0.811881	0.0750236	0.875131	0.832865	0.042266	0.888246	0.808722	0.079524	0.899308	0.875829	0.0234788	0.905286	0.869697	0.0355894	0.894773	0.873881	0.0208914	0.888344	0.854167	0.0341769	0.891509	0.871917	0.0195922	0.904895	0.853448	0.0514468
0.920188	0.875393	0.0447951	0.831858	0.743243	0.0886152	0.812375	0.740331	0.0720438	0.879477	0.82708	0.052397	0.91088	0.88062	0.0302595	0.910351	0.881273	0.0290783	0.910102	0.868742	0.0413604	0.899396	0.86413	0.0352659	0.915289	0.877123	0.0381664	0.887399	0.865169	0.0222309	0.899306	0.833652	0.0656535
0.915465	0.870612	0.0448534	0.79661	0.72093	0.0756799	0.862797	0.80597	0.0568267	0.900461	0.811847	0.0886141	0.897822	0.838624	0.0591981	0.920369	0.876463	0.0439059	0.907591	0.866242	0.0413487	0.893766	0.865431	0.0283348	0.910506	0.878049	0.0324571	0.885491	0.864592	0.0208987	0.90483	0.840855	0.0639744
0.916784	0.864368	0.0524164	0.832714	0.780488	0.0522259	0.882353	0.808989	0.0733642	0.88152	0.795556	0.0859641	0.8933	0.810989	0.0823112	0.910256	0.87574	0.0345168	0.908905	0.864947	0.0439579	0.900201	0.87573	0.0244712	0.890693	0.827246	0.0634475	0.893091	0.855172	0.0379185	0.911964	0.826667	0.0852972
0.908443	0.832833	0.0756101	0.828829	0.743243	0.0855856	0.792873	0.715596	0.0772767	0.875729	0.793404	0.0823248	0.911674	0.871749	0.039925	0.893428	0.854369	0.0390591	0.917172	0.878338	0.0388334	0.903923	0.862385	0.0415378	0.90081	0.85906	0.0417493	0.888034	0.859402	0.0286311	0.903571	0.8357	0.0678716
0.904734	0.882396	0.0223378	0.796	0.753623	0.0423768	0.872781	0.619469	0.253312	0.879358	0.811092	0.0682662	0.917202	0.837736	0.0794657	0.913824	0.865169	0.0486555	0.912821	0.870229	0.0425915	0.897959	0.870242	0.027717	0.91157	0.875519	0.036051	0.887632	0.846233	0.0413987	0.905973	0.821803	0.0841705
0.913156	0.884571	0.0285842	0.829787	0.777778	0.0520095	0.782418	0.728767	0.0536505	0.904	0.8	0.104	0.903535	0.853631	0.0499033	0.9144	0.873672	0.0407282	0.905769	0.865014	0.0407555	0.884537	0.855207	0.02933	0.909317	0.881107	0.0282093	0.882524	0.846881	0.0356427	0.910835	0.822472	0.0883633
0.915181	0.847007	0.0681747	0.804762	0.696296	0.108466	0.831522	0.713846	0.117676	0.879454	0.816952	0.0625015	0.91188	0.855311	0.0565682	0.911512	0.880093	0.0314189	0.909761	0.867568	0.042193	0.891528	0.861134	0.0303937	0.90347	0.872818	0.0306521	0.888657	0.85267	0.0359866	0.91121	0.844961	0.0662485
0.919377	0.878199	0.0411781	0.830116	0.758242	0.0718741	0.793103	0.664	0.129103	0.892484	0.855337	0.0371473	0.892997	0.852053	0.0409445	0.922941	0.871111	0.0518295	0.905282	0.867347	0.0379354	0.892508	0.85539	0.0371181	0.915113	0.879562	0.0355505	0.886764	0.847737	0.039027	0.910773	0.828452	0.0823207
0.911494	0.873905	0.0375881	0.829268	0.755814	0.0734543	0.899687	0.820225	0.0794618	0.894124	0.852964	0.0411604	0.889396	0.828924	0.0604715	0.912488	0.871201	0.0412866	0.899708	0.859864	0.0398439	0.887544	0.850095	0.0374496	0.906556	0.870293	0.0362633	0.884263	0.859589	0.0246735	0.901155	0.82774	0.0734148
0.904706	0.863866	0.0408403	0.814208	0.734375	0.0798327	0.876133	0.840467	0.035666	0.880218	0.82872	0.0514981	0.895133	0.840809	0.0543241	0.902711	0.875	0.0277113	0.901713	0.866585	0.0351282	0.896477	0.863118	0.0333595	0.908772	0.873786	0.0349855	0.891226	0.860595	0.0306307	0.904628	0.816216	0.0884121
0.908176	0.870567	0.0376087	0.854331	0.767296	0.0870351	0.81407	0.803191	0.0108789	0.902771	0.805031	0.0977391	0.905063	0.867257	0.0378067	0.921162	0.872483	0.0486786	0.915878	0.884393	0.031485	0.905673	0.874773	0.0309001	0.912483	0.875842	0.0366409	0.883271	0.839304	0.0439674	0.90067	0.840787	0.0598825
0.921069	0.863588	0.0574814	0.838428	0.76129	0.0771376	0.87027	0.773585	0.0966854	0.895194	0.852003	0.0431907	0.90736	0.83842	0.0689396	0.911792	0.876783	0.0350086	0.91023	0.869301	0.0409287	0.902457	0.862944	0.0395125	0.919169	0.878049	0.0411198	0.879026	0.846782	0.032245	0.915577	0.838269	0.0773079
0.916857	0.865598	0.0512593	0.820225	0.783784	0.0364409	0.850746	0.699248	0.151498	0.888141	0.837349	0.0507915	0.916779	0.888688	0.0280916	0.902703	0.875494	0.0272086	0.923165	0.89211	0.0310556	0.902291	0.863078	0.0392127	0.898315	0.853426	0.0448894	0.875085	0.858469	0.0166166	0.910432	0.837476	0.0729559
0.925331	0.891371	0.0339609	0.851852	0.787234	0.0646178	0.88	0.831776	0.0482243	0.87007	0.819936	0.0501339	0.904444	0.84392	0.0605243	0.906902	0.880412	0.0264897	0.902727	0.860495	0.0422318	0.901754	0.87013	0.0316245	0.893392	0.846361	0.0470303	0.884026	0.856109	0.0279177	0.902004	0.828794	0.0732107
0.914179	0.870544	0.043635	0.838057	0.736842	0.101215	0.923664	0.836066	0.0875985	0.887671	0.793277	0.0943939	0.916306	0.902192	0.0141137	0.914798	0.881988	0.0328106	0.908497	0.869159	0.0393379	0.900723	0.873216	0.0275074	0.908786	0.864271	0.0445146	0.884813	0.855566	0.0292471	0.902357	0.822811	0.0795463
0.895802	0.864309	0.0314938	0.816	0.75	0.066	0.829971	0.720379	0.109592	0.884939	0.792929	0.0920099	0.91746	0.860215	0.0572453	0.909992	0.879558	0.0304337	0.907332	0.877852	0.0294796	0.893726	0.866774	0.0269523	0.905319	0.864094	0.0412246	0.876969	0.837945	0.0390246	0.910136	0.832031	0.0781046
0.910878	0.855626	0.0552518	0.838428	0.76129	0.0771376	0.866995	0.653846	0.213149	0.881071	0.813659	0.0674124	0.897096	0.859604	0.0374922	0.913078	0.882922	0.0301566	0.912621	0.872258	0.0403633	0.903141	0.879675	0.0234666	0.911927	0.860194	0.0517324	0.882642	0.856898	0.0257443	0.911991	0.828326	0.083665
0.917704	0.875653	0.0420509	0.81746	0.776699	0.0407613	0.881295	0.789809	0.091486	0.899862	0.820724	0.0791385	0.912414	0.855518	0.0568962	0.911211	0.885017	0.0261933	0.907871	0.868455	0.0394165	0.881755	0.841297	0.0404577	0.919765	0.895674	0.0240909	0.880878	0.836207	0.0446708	0.89878	0.847145	0.051635
0.925099	0.896364	0.0287349	0.810409	0.748768	0.0616404	0.877743	0.80597	0.0717728	0.89596	0.834507	0.0614531	0.899429	0.855025	0.0444039	0.912804	0.875421	0.0373835	0.909502	0.874372	0.0351304	0.898042	0.861086	0.0369563	0.904603	0.869167	0.0354356	0.888203	0.866939	0.0212642	0.899705	0.825939	0.0737664
0.923729	0.884481	0.0392481	0.808664	0.753488	0.0551759	0.863309	0.693548	0.169761	0.900618	0.836335	0.064283	0.914894	0.890625	0.0242686	0.904098	0.87241	0.0316883	0.92229	0.885196	0.037094	0.891089	0.880272	0.010817	0.897651	0.863738	0.0339131	0.886926	0.858407	0.0285187	0.906716	0.814815	0.0919016
0.920198	0.885974	0.034224	0.829787	0.777778	0.0520095	0.835267	0.687225	0.148042	0.871453	0.779324	0.0921293	0.901442	0.857143	0.0442995	0.921891	0.878594	0.0432968	0.911416	0.87287	0.0385453	0.901515	0.873786	0.0277287	0.908442	0.857719	0.0507221	0.880677	0.835979	0.0446986	0.897527	0.822811	0.0747159
0.908388	0.882083	0.0263052	0.822642	0.740331	0.08231	0.848024	0.553571	0.294453	0.892218	0.800331	0.0918868	0.911037	0.860147	0.0508896	0.916667	0.877698	0.0389688	0.907738	0.86993	0.037808	0.90199	0.870748	0.0312414	0.916605	0.882658	0.0339468	0.887895	0.866284	0.0216116	0.904387	0.842884	0.0615034
0.917349	0.878689	0.0386607	0.8125	0.75	0.0625	0.840686	0.718615	0.122072	0.893819	0.835775	0.0580437	0.90563	0.839709	0.0659215	0.904532	0.853767	0.0507657	0.906482	0.87172	0.0347623	0.901291	0.849188	0.0521029	0.9	0.870796	0.0292035	0.887741	0.86337	0.0243714	0.903553	0.83304	0.0705129
0.916505	0.853907	0.0625977	0.836283	0.754967	0.0813163	0.860465	0.712329	0.148136	0.897774	0.825716	0.0720572	0.885833	0.824841	0.0609921	0.911987	0.885496	0.0264904	0.907895	0.86754	0.0403547	0.888103	0.877292	0.0108109	0.89751	0.867416	0.0300944	0.888378	0.868624	0.0197538	0.908389	0.842505	0.0658838
0.934201	0.868687	0.0655141	0.838428	0.76129	0.0771376	0.866667	0.753623	0.113043	0.897067	0.840364	0.0567027	0.899721	0.869565	0.0301562	0.894737	0.87478	0.0199573	0.904621	0.86123	0.0433911	0.89441	0.864	0.0304099	0.923318	0.898551	0.024767	0.878205	0.850394	0.0278114	0.908131	0.840951	0.0671803
0.9258	0.877666	0.0481343	0.838057	0.736842	0.101215	0.752016	0.744283	0.00773338	0.900441	0.850845	0.0495964	0.906386	0.879103	0.0272823	0.916667	0.868878	0.0477883	0.90613	0.867568	0.0385627	0.894012	0.874593	0.0194196	0.908286	0.882231	0.026055	0.889333	0.868463	0.0208706	0.905455	0.847059	0.0583957
0.909215	0.870748	0.0384667	0.836957	0.766839	0.0701171	0.883582	0.766467	0.117115	0.898897	0.831547	0.0673504	0.892958	0.871795	0.0211629	0.904588	0.871945	0.0326432	0.912514	0.874802	0.0377119	0.901235	0.860465	0.0407695	0.908575	0.871386	0.0371896	0.889825	0.860692	0.0291325	0.912644	0.827273	0.085371
0.91452	0.873264	0.041256	0.837545	0.766839	0.0707057	0.866972	0.769841	0.0971312	0.903568	0.805825	0.0977427	0.899911	0.850667	0.049244	0.90981	0.876087	0.0337232	0.903346	0.857534	0.0458115	0.893415	0.859193	0.034222	0.903287	0.851022	0.0522646	0.878049	0.830508	0.0475403	0.913652	0.835556	0.0780967
0.911707	0.841645	0.0700625	0.834061	0.75	0.0840611	0.845528	0.729858	0.115671	0.879708	0.810619	0.0690882	0.909193	0.869565	0.0396276	0.918582	0.871017	0.0475657	0.907631	0.865103	0.0425279	0.903114	0.879725	0.0233891	0.904282	0.857143	0.0471393	0.885858	0.856109	0.0297493	0.913921	0.837022	0.0768992
0.910012	0.857681	0.0523305	0.793774	0.751174	0.0426006	0.899676	0.739496	0.160181	0.885763	0.813496	0.0722677	0.911892	0.869704	0.0421877	0.916415	0.84991	0.0665053	0.910615	0.871795	0.0388197	0.898068	0.870449	0.0276192	0.899155	0.863254	0.0359005	0.880637	0.86627	0.0143662	0.906634	0.819048	0.0875863
0.904884	0.883096	0.021788	0.836957	0.766839	0.0701171	0.784848	0.767213	0.0176354	0.89794	0.801457	0.0964829	0.901048	0.863101	0.0379479	0.917753	0.858621	0.0591326	0.913295	0.87106	0.0422346	0.895724	0.86724	0.0284842	0.919567	0.881007	0.03856	0.885121	0.861204	0.0239171	0.901506	0.851138	0.050368
0.910345	0.855117	0.0552283	0.828054	0.739726	0.0883283	0.844504	0.769841	0.0746628	0.881393	0.798148	0.0832447	0.913673	0.854634	0.0590391	0.909633	0.86233	0.0473028	0.907424	0.861833	0.0455913	0.888287	0.834504	0.0537836	0.903372	0.879157	0.0242157	0.880541	0.843965	0.0365763	0.90387	0.837895	0.0659754
0.931088	0.868657	0.0624318	0.833333	0.761194	0.0721393	0.890244	0.77686	0.113384	0.880925	0.803059	0.0778656	0.892896	0.848062	0.0448342	0.90395	0.860858	0.0430915	0.906588	0.867872	0.038716	0.89272	0.852113	0.0406076	0.90094	0.864957	0.0359832	0.889868	0.857143	0.032725	0.908059	0.842718	0.0653406
0.905703	0.826584	0.0791194	0.814208	0.734375	0.0798327	0.815842	0.717325	0.0985164	0.882949	0.82069	0.0622591	0.909155	0.864353	0.0448016	0.916122	0.85389	0.0622321	0.907772	0.865762	0.0420103	0.894071	0.876072	0.0179989	0.914322	0.86214	0.0521823	0.886878	0.84787	0.0390076	0.914221	0.834061	0.0801601
0.913131	0.878187	0.0349443	0.83391	0.787611	0.0462994	0.847222	0.750809	0.0964132	0.877516	0.781986	0.0955301	0.893179	0.856649	0.0365295	0.909336	0.860304	0.0490314	0.911273	0.866562	0.0447115	0.891689	0.849003	0.0426865	0.901453	0.843373	0.0580794	0.88379	0.841574	0.0422156	0.899044	0.823748	0.0752959
0.926259	0.891247	0.0350123	0.836735	0.784946	0.0517885	0.922747	0.85	0.0727468	0.890789	0.814953	0.0758355	0.913363	0.867416	0.045947	0.913366	0.869565	0.0438011	0.912042	0.878963	0.0330793	0.888658	0.843537	0.045121	0.895188	0.860158	0.0350296	0.877978	0.843083	0.0348957	0.901774	0.828571	0.0732021
0.911565	0.835859	0.075706	0.862385	0.779412	0.0829736	0.834286	0.738739	0.095547	0.901992	0.849835	0.0521575	0.899611	0.853636	0.0459759	0.909644	0.867008	0.0426361	0.910678	0.867982	0.0426958	0.886195	0.860905	0.0252899	0.917147	0.874317	0.04283	0.884555	0.83878	0.0457754	0.899507	0.828283	0.0712246
0.917263	0.853791	0.0634719	0.796209	0.681481	0.114727	0.862233	0.670455	0.191778	0.895261	0.808658	0.0866027	0.921851	0.864295	0.0575562	0.921624	0.873282	0.0483417	0.898451	0.855392	0.0430588	0.900358	0.871177	0.0291814	0.909147	0.864266	0.0448812	0.884068	0.861089	0.0229793	0.911007	0.831111	0.0798959
0.909905	0.87364	0.0362644	0.822064	0.770642	0.0514219	0.835897	0.744	0.0918974	0.896552	0.81399	0.0825613	0.916172	0.880975	0.0351969	0.920819	0.878912	0.0419069	0.908404	0.862411	0.0459928	0.892758	0.846307	0.0464503	0.914879	0.863485	0.0513939	0.879009	0.841905	0.037104	0.901768	0.842767	0.0590009
0.9207	0.856343	0.064357	0.86	0.77707	0.0829299	0.870588	0.747126	0.123462	0.878021	0.8011	0.0769215	0.899154	0.854733	0.0444213	0.908625	0.877993	0.0306319	0.903421	0.862464	0.0409563	0.895044	0.860465	0.0345786	0.902472	0.848548	0.0539239	0.88172	0.856646	0.025074	0.909695	0.815217	0.0944772
0.930935	0.890661	0.0402747	0.79661	0.72093	0.0756799	0.901408	0.784615	0.116793	0.889088	0.8125	0.0765877	0.900677	0.871094	0.0295835	0.918526	0.88169	0.0368356	0.899061	0.872781	0.02628	0.89288	0.860307	0.0325738	0.896087	0.872038	0.0240493	0.884559	0.855831	0.0287278	0.90373	0.817352	0.0863788
0.924324	0.858427	0.0658974	0.834061	0.75	0.0840611	0.858859	0.745946	0.112913	0.901586	0.813769	0.0878171	0.895322	0.858498	0.0368236	0.905263	0.879541	0.025722	0.91219	0.870624	0.041566	0.896057	0.863078	0.032979	0.920505	0.877993	0.042512	0.881949	0.856905	0.0250441	0.898488	0.818533	0.0799553
0.911473	0.858437	0.0530359	0.828054	0.739726	0.0883283	0.881657	0.818182	0.063475	0.895981	0.816667	0.0793144	0.901602	0.849123	0.052479	0.906275	0.879837	0.0264378	0.907308	0.862797	0.0445115	0.905635	0.876444	0.0291903	0.907823	0.871404	0.0364185	0.88454	0.871646	0.012894	0.909194	0.834025	0.0751692
0.923274	0.894552	0.0287218	0.781818	0.772727	0.00909091	0.877108	0.8	0.0771084	0.896092	0.830925	0.0651675	0.900563	0.874704	0.0258584	0.920783	0.879433	0.0413502	0.902354	0.863415	0.0389393	0.893009	0.863354	0.0296551	0.900556	0.865515	0.0350409	0.884211	0.87172	0.0124904	0.898058	0.837209	0.060849
0.930108	0.894022	0.0360858	0.800885	0.733728	0.0671571	0.866953	0.783217	0.083736	0.875573	0.760221	0.115352	0.900937	0.844211	0.0567266	0.911298	0.872825	0.0384732	0.918391	0.882255	0.0361354	0.889061	0.826667	0.0623946	0.892744	0.860427	0.0323176	0.880329	0.84466	0.0356689	0.911572	0.838966	0.0726058
0.917526	0.884058	0.0334678	0.831858	0.743243	0.0886152	0.805936	0.625551	0.180385	0.879704	0.819195	0.060509	0.897248	0.857385	0.0398623	0.91944	0.883544	0.0358953	0.906	0.857143	0.0488571	0.899063	0.858871	0.0401918	0.901106	0.860364	0.0407414	0.887303	0.852362	0.0349406	0.908654	0.841004	0.0676497
0.90754	0.863636	0.0439035	0.836735	0.784946	0.0517885	0.900398	0.860335	0.0400632	0.903988	0.835443	0.0685451	0.907129	0.850526	0.0566025	0.925434	0.882825	0.0426091	0.913136	0.871473	0.0416622	0.889245	0.865995	0.0232492	0.906209	0.861057	0.045152	0.883775	0.838219	0.045556	0.909677	0.82716	0.0825169
0.917008	0.868762	0.048246	0.830116	0.758242	0.0718741	0.828571	0.707965	0.120607	0.898571	0.800748	0.0978231	0.910147	0.870256	0.0398907	0.914565	0.872107	0.0424575	0.913978	0.879518	0.0344604	0.901106	0.875614	0.0254923	0.904793	0.863336	0.0414567	0.880336	0.854715	0.0256205	0.900332	0.821429	0.0789037
0.909027	0.881387	0.0276404	0.796209	0.681481	0.114727	0.877751	0.537037	0.340714	0.874932	0.812652	0.0622803	0.900812	0.854962	0.0458502	0.901896	0.867925	0.0339716	0.912402	0.8734	0.0390019	0.895861	0.874396	0.021465	0.914518	0.885246	0.0292724	0.89111	0.863793	0.0273165	0.905392	0.827458	0.0779334
0.914505	0.856861	0.0576439	0.810409	0.748768	0.0616404	0.854167	0.746988	0.107179	0.896599	0.821317	0.075282	0.898863	0.858102	0.0407605	0.914083	0.873203	0.0408806	0.916471	0.888189	0.0282816	0.893794	0.859083	0.0347108	0.904704	0.855288	0.0494162	0.87919	0.853016	0.0261738	0.905371	0.837004	0.0683664
0.897907	0.839744	0.0581635	0.822064	0.770642	0.0514219	0.883436	0.856061	0.027375	0.886113	0.818519	0.0675942	0.888955	0.851266	0.0376887	0.90678	0.875642	0.0311373	0.906731	0.860432	0.0462991	0.896941	0.875502	0.0214395	0.893198	0.869362	0.0238353	0.885	0.858399	0.0266007	0.903654	0.84492	0.0587347
0.930736	0.876607	0.0541292	0.81746	0.776699	0.0407613	0.82153	0.778947	0.0425824	0.878271	0.793037	0.085234	0.918231	0.868251	0.04998	0.918605	0.886108	0.032497	0.902538	0.857143	0.0453952	0.892128	0.862197	0.0299309	0.906618	0.848989	0.0576283	0.882072	0.858313	0.0237594	0.905983	0.826966	0.0790166
0.907677	0.831261	0.0764163	0.804762	0.696296	0.108466	0.870722	0.690909	0.179813	0.888381	0.8	0.0883812	0.90274	0.866541	0.0361984	0.908319	0.870813	0.0375058	0.911614	0.860841	0.0507721	0.89571	0.856269	0.0394409	0.909608	0.86747	0.0421382	0.882195	0.868263	0.013932	0.902584	0.832765	0.06982
0.911622	0.858252	0.0533698	0.81106	0.754491	0.0565689	0.856354	0.80597	0.0503834	0.882454	0.801549	0.0809052	0.912602	0.878187	0.0344147	0.923698	0.882434	0.0412641	0.913436	0.874016	0.0394198	0.890707	0.862551	0.0281554	0.913571	0.870311	0.0432606	0.883143	0.859677	0.0234656	0.897527	0.822811	0.0747159
0.900061	0.841802	0.0582581	0.804762	0.696296	0.108466	0.818182	0.763314	0.0548682	0.891573	0.840694	0.0508787	0.895547	0.830961	0.0645861	0.917753	0.869427	0.0483265	0.906863	0.876623	0.0302394	0.895172	0.870588	0.0245833	0.898876	0.842412	0.056464	0.891226	0.860595	0.0306307	0.910773	0.828452	0.0823207
0.905459	0.869004	0.0364557	0.829876	0.717241	0.112634	0.88671	0.773913	0.112797	0.874375	0.810084	0.0642906	0.918019	0.881594	0.0364251	0.920223	0.888312	0.0319109	0.911647	0.864198	0.0474491	0.894071	0.862099	0.0319717	0.890683	0.863988	0.0266956	0.89541	0.850698	0.0447119	0.906769	0.832184	0.0745849
0.92	0.86059	0.0594102	0.832714	0.780488	0.0522259	0.885922	0.844884	0.0410378	0.882282	0.816822	0.0654599	0.896475	0.81875	0.0777248	0.923885	0.874096	0.049789	0.918857	0.883797	0.0350601	0.898448	0.866155	0.0322924	0.895669	0.864681	0.0309884	0.880541	0.843965	0.0365763	0.908973	0.834906	0.074067
0.898727	0.871982	0.0267444	0.810185	0.70922	0.100965	0.938326	0.927835	0.0104909	0.895143	0.826007	0.0691362	0.900606	0.846154	0.0544522	0.901563	0.874502	0.0270605	0.912055	0.871942	0.0401129	0.896317	0.863309	0.0330072	0.901354	0.867072	0.0342819	0.887452	0.847423	0.0400298	0.904762	0.825397	0.0793651
0.932543	0.902375	0.0301686	0.804762	0.696296	0.108466	0.778535	0.664948	0.113586	0.884615	0.819074	0.0655411	0.888055	0.799587	0.0884686	0.902012	0.858586	0.0434264	0.906709	0.874116	0.0325926	0.885656	0.838894	0.0467621	0.890314	0.84827	0.0420446	0.890824	0.869704	0.0211196	0.90125	0.852336	0.0489136
0.916066	0.883636	0.0324292	0.857143	0.769231	0.0879121	0.791086	0.733096	0.0579903	0.899582	0.841584	0.0579974	0.906338	0.87942	0.0269183	0.919173	0.882834	0.0363391	0.925325	0.885191	0.0401333	0.895921	0.859316	0.0366056	0.904127	0.853824	0.0503032	0.885233	0.844398	0.040835	0.906606	0.829876	0.0767304
0.92812	0.847375	0.0807448	0.781818	0.772727	0.00909091	0.818414	0.529801	0.288613	0.898793	0.803957	0.0948361	0.908364	0.85832	0.0500448	0.913735	0.875453	0.0382819	0.906951	0.872111	0.0348397	0.900208	0.86789	0.032318	0.915997	0.878049	0.0379483	0.894698	0.859113	0.0355848	0.905422	0.844075	0.0613476
0.920188	0.837061	0.0831271	0.82069	0.773913	0.0467766	0.878981	0.833333	0.0456476	0.900227	0.813243	0.086984	0.912876	0.861789	0.0510877	0.907752	0.869087	0.038665	0.910019	0.869799	0.0402199	0.889046	0.843781	0.0452648	0.906667	0.882869	0.0237981	0.884465	0.831435	0.0530302	0.908994	0.833659	0.0753341
0.919164	0.887597	0.0315669	0.820225	0.783784	0.0364409	0.774882	0.690554	0.0843278	0.889294	0.84063	0.0486639	0.914819	0.862004	0.0528154	0.922066	0.879536	0.0425302	0.911224	0.86385	0.0473747	0.889098	0.85668	0.0324176	0.912064	0.861079	0.0509847	0.886515	0.873512	0.0130034	0.918851	0.841076	0.0777756
0.920604	0.854742	0.0658618	0.829876	0.717241	0.112634	0.874618	0.78534	0.0892774	0.886872	0.791925	0.0949466	0.905081	0.859504	0.0455768	0.913725	0.84507	0.0686551	0.914767	0.869301	0.0454662	0.891484	0.831197	0.0602869	0.898246	0.845909	0.052337	0.884532	0.849858	0.0346732	0.895397	0.824356	0.0710415
0.905912	0.865699	0.0402135	0.847015	0.78534	0.0616746	0.821739	0.78534	0.0363988	0.903489	0.831354	0.072135	0.89569	0.844651	0.051039	0.912758	0.884184	0.0285737	0.91027	0.870918	0.0393527	0.894628	0.861035	0.0335927	0.901417	0.875389	0.0260277	0.885246	0.858347	0.0268985	0.909091	0.825776	0.0833153
0.90222	0.884479	0.0177405	0.810811	0.767773	0.0430383	0.837989	0.758333	0.0796555	0.881833	0.797732	0.0841017	0.896331	0.847603	0.0487281	0.923611	0.874046	0.0495653	0.904324	0.861333	0.0429905	0.896312	0.8585	0.0378122	0.891468	0.850216	0.0412516	0.886926	0.858407	0.0285187	0.907895	0.822034	0.0858608
0.919001	0.870617	0.0483841	0.832714	0.780488	0.0522259	0.817308	0.741497	0.0758111	0.89814	0.8	0.0981395	0.912568	0.840319	0.0722489	0.917323	0.889182	0.0281408	0.904419	0.86015	0.0442689	0.90287	0.851351	0.0515184	0.909496	0.874113	0.035383	0.883298	0.857387	0.0259115	0.906748	0.83691	0.0698386
0.906343	0.858676	0.0476664	0.82069	0.773913	0.0467766	0.833333	0.689189	0.144144	0.888889	0.822875	0.0660136	0.906857	0.847521	0.0593361	0.914234	0.868347	0.0458862	0.909774	0.874251	0.0355229	0.903754	0.864813	0.0389412	0.905682	0.869497	0.036185	0.878201	0.8625	0.0157007	0.899805	0.831974	0.0678315
0.915089	0.892664	0.0224245	0.781513	0.729167	0.0523459	0.844203	0.653226	0.190977	0.885465	0.843289	0.042176	0.904215	0.853801	0.0504134	0.9194	0.874636	0.0447646	0.911874	0.870748	0.0411255	0.903467	0.87344	0.0300267	0.898501	0.861137	0.0373644	0.878679	0.850044	0.0286347	0.910243	0.849023	0.0612198
0.928779	0.893939	0.0348397	0.851485	0.782609	0.0688765	0.870886	0.748768	0.122118	0.877314	0.820711	0.0566026	0.899772	0.831094	0.0686782	0.914894	0.882629	0.0322645	0.903864	0.855524	0.0483402	0.898936	0.858961	0.0399754	0.912808	0.86854	0.0442678	0.883824	0.841365	0.0424581	0.909091	0.843672	0.0654185
0.915543	0.866142	0.0494012	0.796209	0.681481	0.114727	0.826667	0.636872	0.189795	0.901568	0.810811	0.0907576	0.892157	0.854839	0.0373182	0.907377	0.866588	0.0407891	0.903866	0.870423	0.0334437	0.890922	0.850242	0.0406803	0.906977	0.854626	0.0523512	0.888736	0.868078	0.0206581	0.902492	0.830189	0.0723032
0.923571	0.886532	0.0370391	0.83045	0.784141	0.0463089	0.903226	0.8	0.103226	0.902854	0.815047	0.087807	0.90165	0.881652	0.0199981	0.907771	0.854054	0.0537171	0.912587	0.881141	0.0314464	0.9088	0.871332	0.0374682	0.897332	0.860958	0.0363734	0.884496	0.831638	0.0528577	0.917937	0.847162	0.0707751
0.918094	0.874715	0.0433786	0.857143	0.769231	0.0879121	0.832134	0.755245	0.0768895	0.885864	0.805704	0.0801598	0.898806	0.861803	0.0370032	0.908676	0.8778	0.0308754	0.89358	0.864198	0.0293821	0.900222	0.858342	0.0418797	0.917034	0.869061	0.0479724	0.889433	0.864494	0.0249392	0.901316	0.833703	0.0676129
0.919489	0.87247	0.0470192	0.819231	0.78341	0.0358206	0.867416	0.809061	0.0583542	0.899297	0.816709	0.0825881	0.911504	0.849699	0.061805	0.896147	0.868085	0.0280623	0.910256	0.874251	0.0360049	0.896506	0.870782	0.0257244	0.914378	0.868159	0.0462188	0.884465	0.831435	0.0530302	0.905492	0.844538	0.0609539
0.924441	0.895299	0.0291419	0.836283	0.754967	0.0813163	0.745763	0.674923	0.0708401	0.894686	0.821429	0.0732579	0.905344	0.861972	0.0433727	0.920782	0.867012	0.0537698	0.91066	0.870206	0.0404534	0.886994	0.837589	0.0494042	0.913539	0.866873	0.0466658	0.881878	0.849953	0.0319248	0.906716	0.814815	0.0919016
0.91822	0.846501	0.071719	0.814208	0.734375	0.0798327	0.864603	0.623656	0.240948	0.897187	0.805147	0.0920401	0.921597	0.889558	0.0320383	0.90797	0.866348	0.041622	0.912464	0.867816	0.0446482	0.897101	0.862934	0.0341671	0.90595	0.870712	0.0352377	0.882395	0.85863	0.0237657	0.892145	0.820312	0.0718329
0.921769	0.861027	0.0607415	0.815498	0.736842	0.078656	0.804878	0.716535	0.0883426	0.893264	0.827056	0.0662076	0.908246	0.862454	0.045792	0.915348	0.880179	0.0351689	0.903258	0.855882	0.0473753	0.895577	0.88292	0.0126573	0.896576	0.864105	0.0324714	0.885802	0.841542	0.0442607	0.901269	0.847826	0.0534433
0.914744	0.862745	0.0519985	0.81746	0.776699	0.0407613	0.853801	0.795082	0.0587192	0.90516	0.817753	0.0874071	0.888952	0.816557	0.0723952	0.923958	0.878536	0.0454226	0.916898	0.877717	0.0391801	0.902593	0.869484	0.0331093	0.904403	0.880503	0.0238994	0.891489	0.859504	0.0319852	0.908973	0.841629	0.0673437
0.913545	0.85782	0.0557248	0.81746	0.776699	0.0407613	0.780127	0.701149	0.0789774	0.879975	0.816365	0.0636098	0.904526	0.838323	0.0662028	0.922078	0.861538	0.0605395	0.917603	0.885813	0.0317898	0.897068	0.85968	0.0373881	0.914328	0.872807	0.0415209	0.883815	0.869039	0.014776	0.906977	0.844444	0.0625323
0.903614	0.857904	0.0457104	0.831224	0.777778	0.0534459	0.878628	0.732558	0.14607	0.874007	0.80662	0.0673866	0.917377	0.858706	0.0586718	0.906223	0.875726	0.0304967	0.898815	0.858958	0.0398569	0.896684	0.871429	0.0252551	0.904043	0.852368	0.0516758	0.889901	0.852792	0.0371094	0.909836	0.828125	0.0817111
0.922078	0.851016	0.0710621	0.862385	0.779412	0.0829736	0.815556	0.779841	0.0357147	0.876558	0.799228	0.0773301	0.918919	0.860558	0.0583611	0.914146	0.870206	0.0439399	0.903651	0.867133	0.0365182	0.885965	0.851792	0.0341734	0.904762	0.856512	0.0482498	0.891672	0.872408	0.019264	0.90078	0.824458	0.0763228
0.91801	0.867196	0.0508134	0.82069	0.773913	0.0467766	0.878669	0.735043	0.143627	0.885346	0.834367	0.0509797	0.919034	0.872483	0.0465509	0.922723	0.880342	0.0423812	0.915116	0.88647	0.0286466	0.887147	0.864662	0.0224857	0.9036	0.868988	0.0346114	0.889126	0.851992	0.0371334	0.90099	0.807692	0.0932978
0.912185	0.874879	0.0373064	0.822115	0.733813	0.0883024	0.823699	0.673797	0.149903	0.894091	0.83156	0.0625311	0.898851	0.836735	0.0621159	0.924805	0.892608	0.0321966	0.908571	0.857143	0.0514286	0.900753	0.867821	0.0329316	0.888679	0.850633	0.0380463	0.887491	0.855605	0.0318859	0.903079	0.829659	0.0734194
0.910592	0.874098	0.0364944	0.83045	0.784141	0.0463089	0.87037	0.765101	0.10527	0.90321	0.825655	0.0775547	0.892625	0.814259	0.0783658	0.919043	0.867868	0.0511754	0.909091	0.868526	0.040565	0.901243	0.87619	0.0250526	0.906962	0.850643	0.0563195	0.883824	0.841365	0.0424581	0.907003	0.833676	0.0733279
0.899072	0.819876	0.0791961	0.814208	0.734375	0.0798327	0.860927	0.783505	0.077422	0.884146	0.818356	0.0657907	0.918493	0.882989	0.035504	0.922776	0.877519	0.0452568	0.901163	0.876214	0.0249492	0.89288	0.881308	0.0115723	0.910959	0.885965	0.024994	0.88559	0.854779	0.0308107	0.909187	0.837736	0.0714511
0.915829	0.896605	0.0192242	0.838428	0.76129	0.0771376	0.87169	0.655738	0.215953	0.882966	0.834154	0.048812	0.901668	0.872483	0.0291844	0.921676	0.879213	0.0424623	0.903762	0.858612	0.0451502	0.883232	0.833977	0.0492547	0.902236	0.876113	0.0261231	0.8867	0.860606	0.0260934	0.910983	0.848723	0.0622597
0.911731	0.877419	0.0343112	0.836735	0.784946	0.0517885	0.884298	0.797101	0.0871961	0.894834	0.782027	0.112807	0.897972	0.863934	0.0340373	0.913386	0.882002	0.0313834	0.902262	0.870813	0.031449	0.885235	0.834463	0.0507722	0.89578	0.870738	0.0250425	0.882476	0.859983	0.0224922	0.899582	0.807487	0.092095
0.909392	0.853789	0.0556028	0.833333	0.761194	0.0721393	0.939655	0.676923	0.262732	0.88541	0.810755	0.0746552	0.896119	0.868182	0.0279376	0.91578	0.890427	0.0253534	0.914319	0.88647	0.0278496	0.895044	0.862595	0.0324483	0.909759	0.873001	0.0367584	0.878205	0.850394	0.0278114	0.913091	0.833684	0.0794071
0.928767	0.858696	0.0700715	0.800687	0.778626	0.0220613	0.883648	0.832579	0.0510686	0.894261	0.785714	0.108547	0.914795	0.874879	0.0399165	0.917808	0.872818	0.0449903	0.908905	0.864947	0.0439579	0.895572	0.876755	0.0188166	0.911359	0.873239	0.0381197	0.881698	0.856419	0.0252791	0.896644	0.83151	0.0651344
0.901961	0.834071	0.06789	0.810185	0.70922	0.100965	0.893688	0.728814	0.164874	0.888671	0.828629	0.0600416	0.923454	0.846248	0.0772053	0.90578	0.884129	0.0216514	0.900952	0.864935	0.0360173	0.895057	0.85625	0.038807	0.917036	0.86781	0.0492258	0.881503	0.854867	0.0266356	0.893692	0.831169	0.0625228
0.909572	0.848	0.0615717	0.800885	0.733728	0.0671571	0.914027	0.811881	0.102146	0.870538	0.801308	0.0692298	0.916529	0.865154	0.0513754	0.905712	0.86802	0.0376914	0.909461	0.867362	0.0420987	0.905442	0.866731	0.0387116	0.911835	0.870478	0.0413564	0.887168	0.84654	0.0406285	0.903893	0.827887	0.0760062
0.921086	0.897119	0.0239665	0.828054	0.739726	0.0883283	0.798144	0.73065	0.0674937	0.892739	0.848954	0.043785	0.914381	0.842752	0.0716294	0.907001	0.847341	0.0596597	0.9109	0.864553	0.0463472	0.888814	0.860524	0.0282899	0.900412	0.878254	0.0221585	0.898293	0.86368	0.0346133	0.903101	0.832962	0.0701386
0.919532	0.852941	0.0665906	0.836957	0.766839	0.0701171	0.829268	0.605634	0.223634	0.881127	0.824605	0.0565216	0.898551	0.847958	0.0505924	0.917181	0.869806	0.0473745	0.900818	0.865465	0.0353534	0.904626	0.875465	0.0291617	0.912508	0.88491	0.0275976	0.881762	0.836364	0.0453983	0.914835	0.844221	0.0706141
0.927763	0.897404	0.0303591	0.838057	0.736842	0.101215	0.811236	0.780105	0.0311312	0.890177	0.849246	0.0409307	0.912888	0.852227	0.0606611	0.913676	0.876217	0.0374591	0.902993	0.856707	0.0462855	0.887203	0.853219	0.0339843	0.904906	0.866155	0.038751	0.893246	0.857971	0.0352752	0.903101	0.832962	0.0701386
0.921887	0.885033	0.036854	0.851852	0.787234	0.0646178	0.86385	0.781955	0.0818949	0.888466	0.80715	0.0813161	0.893266	0.860697	0.032569	0.90796	0.864799	0.0431612	0.915459	0.886731	0.0287275	0.899042	0.851892	0.0471501	0.904529	0.849711	0.0548178	0.875912	0.81544	0.0604721	0.900322	0.826816	0.0735059
0.920322	0.892399	0.0279228	0.839286	0.756757	0.082529	0.817768	0.779006	0.0387621	0.882226	0.825879	0.0563472	0.922623	0.844737	0.0778861	0.906653	0.868715	0.0379383	0.908113	0.871935	0.0361788	0.902456	0.862895	0.0395602	0.904665	0.84952	0.0551456	0.88189	0.852283	0.0296069	0.915385	0.839248	0.0761362
0.918129	0.882682	0.0354471	0.831858	0.743243	0.0886152	0.794212	0.686275	0.107938	0.900644	0.835115	0.0655295	0.916822	0.83208	0.0847416	0.907113	0.868639	0.0384739	0.90027	0.863132	0.0371376	0.887149	0.850991	0.0361589	0.900816	0.852612	0.0482041	0.884643	0.861352	0.0232913	0.90078	0.824458	0.0763228
0.920659	0.875294	0.0453646	0.828054	0.739726	0.0883283	0.843511	0.75	0.0935115	0.890813	0.817377	0.0734356	0.896705	0.830385	0.0663197	0.920271	0.888889	0.0313825	0.896082	0.862302	0.0337793	0.889868	0.854369	0.0354989	0.909471	0.871795	0.0376759	0.892704	0.863884	0.02882	0.906977	0.830189	0.0767881
0.900116	0.846154	0.0539623	0.785235	0.766423	0.0188115	0.85533	0.795699	0.059631	0.893281	0.798131	0.0951498	0.907148	0.86	0.0471481	0.916038	0.86072	0.0553179	0.907109	0.859599	0.0475102	0.896667	0.879938	0.0167286	0.921507	0.888143	0.0333639	0.886963	0.856892	0.0300705	0.90319	0.827451	0.0757393
0.914702	0.868449	0.0462526	0.808429	0.719101	0.089328	0.835106	0.544118	0.290989	0.895758	0.786309	0.109449	0.907635	0.859813	0.0478224	0.913828	0.86262	0.0512078	0.898734	0.859238	0.0394966	0.894347	0.856621	0.0377262	0.902375	0.858779	0.043596	0.882824	0.859389	0.0234352	0.889179	0.826884	0.0622947
0.911097	0.862863	0.0482338	0.851485	0.782609	0.0688765	0.80198	0.748428	0.0535525	0.876645	0.838941	0.0377041	0.908216	0.864198	0.0440181	0.92618	0.885638	0.040542	0.903575	0.868538	0.0350376	0.887925	0.861614	0.0263108	0.895349	0.862208	0.0331409	0.887358	0.838184	0.0491742	0.905303	0.810127	0.0951764
0.91697	0.890805	0.0261655	0.83045	0.784141	0.0463089	0.79646	0.756184	0.0402764	0.881347	0.809932	0.0714154	0.906429	0.845498	0.0609318	0.910697	0.869065	0.041632	0.9	0.860927	0.0390728	0.896648	0.862197	0.0344507	0.892966	0.856909	0.0360571	0.881232	0.84717	0.0340619	0.902576	0.831068	0.0715076
0.908104	0.865037	0.043067	0.80719	0.78853	0.0186591	0.885802	0.8	0.0858025	0.880361	0.820034	0.0603272	0.901136	0.861022	0.040114	0.915207	0.858896	0.0563117	0.90966	0.865513	0.0441475	0.907703	0.872105	0.0355988	0.899095	0.840132	0.058963	0.882828	0.868182	0.0146465	0.900103	0.825225	0.0748778
0.914853	0.877645	0.0372079	0.847015	0.78534	0.0616746	0.763092	0.682274	0.080818	0.882759	0.806649	0.0761095	0.889367	0.860248	0.0291185	0.906005	0.876712	0.0292929	0.908644	0.863836	0.0448084	0.905231	0.869927	0.0353041	0.902593	0.858018	0.0445745	0.885596	0.854641	0.0309552	0.900578	0.832031	0.0685468
0.914191	0.837905	0.0762862	0.810185	0.70922	0.100965	0.900709	0.808219	0.09249	0.9051	0.808587	0.096513	0.900997	0.848731	0.0522657	0.921569	0.881481	0.0400871	0.911469	0.870968	0.0405011	0.895806	0.853994	0.0418115	0.891825	0.858521	0.0333045	0.891611	0.853414	0.0381973	0.91082	0.83731	0.0735103
0.931164	0.850136	0.0810277	0.832714	0.780488	0.0522259	0.877729	0.733333	0.144396	0.887315	0.83905	0.0482651	0.90524	0.880218	0.0250227	0.902939	0.866258	0.0366809	0.90746	0.857143	0.050317	0.902219	0.869323	0.0328957	0.89867	0.852399	0.0462715	0.889492	0.862679	0.0268125	0.910853	0.836105	0.0747482
0.901145	0.859882	0.0412626	0.796209	0.681481	0.114727	0.771883	0.666667	0.105217	0.897712	0.81672	0.0809917	0.907806	0.845198	0.0626085	0.919858	0.889163	0.030695	0.908596	0.862745	0.0458512	0.893401	0.879484	0.0139175	0.908065	0.873614	0.0344503	0.890726	0.853846	0.0368799	0.896644	0.83151	0.0651344
0.914375	0.879295	0.0350798	0.862385	0.779412	0.0829736	0.874317	0.755319	0.118998	0.898956	0.83628	0.0626766	0.915625	0.881319	0.0343063	0.918744	0.873199	0.0455454	0.915764	0.884106	0.0316582	0.884943	0.843931	0.0410125	0.909579	0.879837	0.0297415	0.886418	0.833527	0.0528904	0.910023	0.825607	0.0844157
0.928157	0.892973	0.0351838	0.781818	0.772727	0.00909091	0.79878	0.719547	0.0792337	0.888377	0.816635	0.0717423	0.904668	0.872021	0.0326468	0.912511	0.869792	0.0427193	0.903488	0.865913	0.0375756	0.895188	0.872902	0.0222862	0.909344	0.856195	0.0531498	0.88654	0.856634	0.0299058	0.909561	0.835681	0.07388
0.917389	0.883456	0.0339332	0.796209	0.681481	0.114727	0.800983	0.753799	0.0471834	0.903123	0.818991	0.0841322	0.900354	0.829809	0.0705451	0.914263	0.874854	0.039409	0.919652	0.878832	0.0408194	0.90057	0.879509	0.0210612	0.903298	0.845878	0.0574202	0.881916	0.825822	0.0560936	0.903509	0.843813	0.0596954
0.913717	0.872688	0.0410291	0.857143	0.769231	0.0879121	0.773333	0.717608	0.0557254	0.897436	0.844413	0.0530229	0.908984	0.865801	0.0431833	0.923156	0.86535	0.0578056	0.907895	0.85879	0.0491051	0.905	0.873694	0.0313058	0.916282	0.879163	0.0371194	0.888967	0.857401	0.0315662	0.89635	0.839729	0.0566212
0.910012	0.864816	0.0451954	0.862385	0.779412	0.0829736	0.84555	0.78853	0.0570193	0.892639	0.788159	0.10448	0.910701	0.874611	0.0360897	0.916382	0.875635	0.0407477	0.907649	0.856729	0.0509199	0.888537	0.875882	0.0126555	0.904863	0.870317	0.0345456	0.885451	0.87482	0.0106308	0.910023	0.839104	0.0709189
0.916179	0.857773	0.0584065	0.829876	0.717241	0.112634	0.729381	0.648829	0.080552	0.880236	0.82588	0.0543555	0.900965	0.85389	0.0470747	0.911431	0.879753	0.0316774	0.915878	0.86755	0.0483284	0.895877	0.852036	0.0438413	0.906088	0.862559	0.0435288	0.878106	0.838311	0.0397946	0.906977	0.844444	0.0625323
0.909451	0.871176	0.0382755	0.851485	0.782609	0.0688765	0.810044	0.743363	0.0666808	0.901042	0.81409	0.0869516	0.901328	0.881818	0.0195101	0.923594	0.880734	0.0428597	0.90099	0.87106	0.0299299	0.908894	0.876953	0.0319406	0.888068	0.85735	0.0307184	0.88594	0.856628	0.0293121	0.901728	0.827324	0.0744034
0.911655	0.838207	0.0734485	0.850202	0.76129	0.0889121	0.861199	0.826772	0.0344271	0.882353	0.807322	0.0750312	0.895911	0.861933	0.0339778	0.922877	0.881806	0.0410708	0.903711	0.874346	0.0293656	0.89314	0.869984	0.0231559	0.907868	0.8689	0.0389687	0.88484	0.849237	0.035603	0.902874	0.824373	0.0785014
0.89967	0.864043	0.035627	0.836364	0.763158	0.0732057	0.888421	0.760181	0.12824	0.906096	0.836052	0.0700449	0.906523	0.866986	0.0395376	0.906598	0.869773	0.0368251	0.908035	0.873502	0.0345329	0.891304	0.865695	0.0256098	0.918433	0.881197	0.0372355	0.892633	0.844495	0.0481383	0.899705	0.825939	0.0737664
0.8918	0.853395	0.0384045	0.836283	0.754967	0.0813163	0.864048	0.733728	0.130321	0.8873	0.822682	0.0646175	0.899863	0.834966	0.0648967	0.910103	0.879659	0.0304442	0.907298	0.866097	0.041201	0.892388	0.864686	0.027702	0.913386	0.888702	0.0246843	0.885121	0.861204	0.0239171	0.9	0.832	0.068
0.917304	0.880161	0.0371426	0.793774	0.751174	0.0426006	0.870871	0.765027	0.105844	0.899865	0.854723	0.0451422	0.905389	0.877709	0.0276802	0.913321	0.863702	0.0496196	0.911903	0.871233	0.0406697	0.888291	0.834661	0.0536294	0.909272	0.86341	0.0458618	0.889965	0.864681	0.0252845	0.904139	0.844523	0.0596165
0.908304	0.868704	0.0396009	0.837545	0.766839	0.0707057	0.865435	0.806084	0.0593517	0.878036	0.807339	0.0706965	0.895161	0.848333	0.046828	0.919748	0.875175	0.0445722	0.909181	0.867435	0.0417455	0.892545	0.863714	0.0288315	0.899531	0.831839	0.0676926	0.883281	0.840517	0.0427635	0.90743	0.843621	0.0638086
0.914547	0.849598	0.0649485	0.828829	0.743243	0.0855856	0.72093	0.676647	0.0442835	0.90259	0.860146	0.0424446	0.910801	0.848263	0.0625374	0.909091	0.881235	0.0278558	0.916279	0.891566	0.0247128	0.893692	0.858223	0.0354694	0.908345	0.860125	0.0482195	0.881157	0.826879	0.0542779	0.89258	0.831304	0.0612759
0.898072	0.857965	0.0401062	0.808664	0.753488	0.0551759	0.7962	0.621795	0.174405	0.909369	0.818737	0.0906314	0.913192	0.838298	0.0748946	0.910971	0.880866	0.0301048	0.912916	0.874116	0.0387999	0.892882	0.872007	0.0208752	0.895961	0.840525	0.0554355	0.884411	0.847695	0.0367153	0.898955	0.822086	0.0768688
0.922852	0.866779	0.0560725	0.796078	0.75	0.0460784	0.843085	0.748936	0.0941489	0.897045	0.828299	0.0687459	0.912052	0.880425	0.031627	0.923412	0.872832	0.0505793	0.917411	0.878289	0.0391212	0.899375	0.866113	0.0332628	0.912572	0.876018	0.0365537	0.880933	0.826667	0.0542659	0.909187	0.837736	0.0714511
0.902666	0.864069	0.0385966	0.822115	0.733813	0.0883024	0.771513	0.702703	0.0688107	0.873713	0.811336	0.0623767	0.903503	0.858044	0.0454583	0.905802	0.88707	0.0187317	0.902765	0.8622	0.0405656	0.894637	0.858833	0.0358037	0.893241	0.866824	0.0264164	0.890884	0.863085	0.0277991	0.906606	0.829876	0.0767304
0.932364	0.890459	0.0419043	0.836957	0.766839	0.0701171	0.783304	0.603896	0.179408	0.886032	0.822888	0.0631433	0.899256	0.842857	0.0563987	0.908082	0.864802	0.0432805	0.907457	0.859097	0.0483602	0.894737	0.867596	0.027141	0.903058	0.85796	0.0450979	0.884668	0.860656	0.0240118	0.899344	0.825095	0.0742485
0.907473	0.845763	0.0617106	0.836957	0.766839	0.0701171	0.859048	0.678261	0.180787	0.883616	0.797642	0.0859734	0.90791	0.827815	0.0800957	0.899611	0.8791	0.0205106	0.918681	0.87415	0.0445317	0.903448	0.876977	0.0264711	0.900194	0.85249	0.047704	0.885858	0.864219	0.0216392	0.913753	0.826291	0.0874618
0.920991	0.876611	0.0443791	0.832714	0.780488	0.0522259	0.802228	0.678733	0.123495	0.889131	0.812408	0.0767237	0.915631	0.876555	0.0390761	0.917315	0.868624	0.0486908	0.910959	0.875513	0.0354459	0.895161	0.859964	0.0351972	0.907563	0.86927	0.0382931	0.881157	0.834783	0.0463745	0.901408	0.819742	0.081666
0.903509	0.86927	0.0342388	0.832714	0.780488	0.0522259	0.797647	0.666667	0.13098	0.889426	0.842988	0.0464379	0.895051	0.856209	0.0388415	0.915435	0.884139	0.0312957	0.914721	0.87574	0.0389812	0.900442	0.873714	0.0267287	0.909821	0.865314	0.0445072	0.888467	0.849847	0.0386206	0.909922	0.850325	0.0595963
0.921767	0.807453	0.114313	0.828054	0.739726	0.0883283	0.830508	0.785714	0.0447942	0.895903	0.855162	0.0407408	0.901652	0.843862	0.0577899	0.911512	0.879532	0.0319799	0.911881	0.861586	0.0502949	0.900997	0.870457	0.0305405	0.90287	0.874525	0.028345	0.895048	0.85743	0.0376183	0.917661	0.840647	0.0770144
0.89875	0.854839	0.0439113	0.808664	0.753488	0.0551759	0.834225	0.723214	0.11101	0.894111	0.818854	0.0752573	0.917151	0.874172	0.042979	0.917972	0.866165	0.0518069	0.90099	0.862843	0.0381472	0.902727	0.861053	0.041674	0.90657	0.87051	0.0360606	0.886263	0.853053	0.0332095	0.901456	0.821138	0.0803176
0.919162	0.88535	0.0338114	0.831224	0.777778	0.0534459	0.840314	0.662983	0.177331	0.876174	0.824313	0.0518606	0.899566	0.847458	0.0521084	0.928649	0.885017	0.0436312	0.910125	0.880845	0.0292805	0.895038	0.863297	0.0317407	0.922147	0.886188	0.0359588	0.888813	0.867647	0.0211656	0.914286	0.82963	0.0846561
0.924769	0.898467	0.0263019	0.828829	0.743243	0.0855856	0.821918	0.725352	0.0965657	0.892348	0.843558	0.04879	0.917866	0.880982	0.0368846	0.904831	0.876866	0.0279649	0.914767	0.869301	0.0454662	0.899793	0.877223	0.02257	0.900306	0.87012	0.0301863	0.884881	0.841102	0.0437793	0.911188	0.834409	0.0767794
0.918176	0.872385	0.0457908	0.836299	0.790909	0.0453898	0.858156	0.765625	0.092531	0.898801	0.835798	0.0630033	0.909161	0.875527	0.0336335	0.920849	0.8975	0.0233494	0.907067	0.875325	0.0317421	0.891602	0.872191	0.0194111	0.899225	0.865979	0.0332454	0.884037	0.861301	0.0227359	0.904918	0.840951	0.0639674
0.919758	0.890722	0.0290361	0.81746	0.776699	0.0407613	0.840708	0.767241	0.0734666	0.892301	0.831241	0.0610596	0.914474	0.844734	0.0697397	0.912475	0.837989	0.074486	0.908284	0.863836	0.044448	0.895532	0.874433	0.0210991	0.890973	0.858015	0.0329578	0.892489	0.855446	0.0370434	0.906977	0.838828	0.0681489
0.907117	0.892608	0.0145089	0.785235	0.766423	0.0188115	0.869898	0.77533	0.0945676	0.892642	0.806344	0.0862984	0.912158	0.877005	0.0351525	0.908445	0.869955	0.03849	0.907473	0.86423	0.0432435	0.882022	0.82716	0.054862	0.910832	0.859521	0.0513109	0.890604	0.869076	0.0215277	0.90201	0.825112	0.0768979
0.917473	0.858639	0.0588345	0.831224	0.777778	0.0534459	0.83432	0.702128	0.132192	0.897321	0.81854	0.078781	0.90162	0.813212	0.0884078	0.924299	0.890392	0.0339066	0.900926	0.858653	0.0422733	0.895302	0.872549	0.022753	0.910607	0.877737	0.0328698	0.878767	0.852263	0.0265036	0.904895	0.853448	0.0514468
0.907248	0.814965	0.0922832	0.838298	0.732394	0.105904	0.864679	0.770428	0.0942509	0.893771	0.826498	0.0672727	0.907837	0.86388	0.0439575	0.911072	0.863636	0.047436	0.914683	0.879888	0.0347943	0.897036	0.859275	0.0377608	0.894503	0.867133	0.0273702	0.886283	0.862069	0.0242139	0.906388	0.828974	0.0774138
0.921348	0.858518	0.0628305	0.821429	0.802867	0.0185612	0.786885	0.713235	0.07365	0.900806	0.807052	0.0937537	0.893987	0.839585	0.0544023	0.913242	0.88	0.033242	0.902727	0.867081	0.0356465	0.9	0.872818	0.027182	0.906173	0.881435	0.0247376	0.888577	0.852093	0.0364844	0.90566	0.844358	0.0613024
0.917082	0.879201	0.0378816	0.781818	0.772727	0.00909091	0.843243	0.804054	0.0391892	0.879093	0.813375	0.0657184	0.901181	0.86514	0.0360409	0.899518	0.866024	0.0334941	0.905332	0.865533	0.0397987	0.893528	0.85044	0.0430883	0.905459	0.869725	0.0357346	0.881232	0.84717	0.0340619	0.900243	0.847584	0.0526597
0.913012	0.879919	0.0330924	0.836299	0.790909	0.0453898	0.871866	0.752688	0.119178	0.87928	0.79845	0.0808307	0.907224	0.8523	0.0549241	0.911664	0.866407	0.0452565	0.901008	0.863636	0.0373719	0.893878	0.858439	0.0354383	0.902954	0.863905	0.0390483	0.880263	0.865583	0.0146797	0.897019	0.81	0.087019
0.914286	0.880972	0.0333141	0.820225	0.783784	0.0364409	0.793017	0.73817	0.0548471	0.894359	0.807323	0.087036	0.915395	0.883142	0.0322535	0.905344	0.873211	0.0321329	0.904082	0.866477	0.0376044	0.901136	0.859316	0.04182	0.897147	0.838036	0.0591111	0.881503	0.857143	0.02436	0.909091	0.855895	0.0531957
0.918899	0.899354	0.0195452	0.808429	0.719101	0.089328	0.922857	0.793893	0.128964	0.901121	0.827709	0.0734126	0.917992	0.864641	0.0533507	0.915152	0.885246	0.0299056	0.907676	0.866966	0.0407107	0.896	0.863158	0.0328421	0.89432	0.848771	0.0455484	0.876137	0.8603	0.0158372	0.913953	0.843882	0.0700716
0.912694	0.861314	0.05138	0.836806	0.789238	0.0475679	0.830619	0.754717	0.0759019	0.895924	0.764706	0.131218	0.907871	0.875515	0.0323554	0.898923	0.866521	0.0324022	0.909287	0.869159	0.0401284	0.889937	0.862529	0.0274076	0.908515	0.861111	0.047404	0.882749	0.859223	0.023526	0.899758	0.841905	0.0578537
0.921662	0.882293	0.0393694	0.815498	0.736842	0.078656	0.86747	0.726368	0.141102	0.896729	0.820762	0.0759666	0.906533	0.838261	0.0682718	0.908781	0.87687	0.0319109	0.9	0.864166	0.0358344	0.88852	0.858586	0.0299344	0.899183	0.850505	0.0486775	0.875085	0.858469	0.0166166	0.897297	0.825688	0.0716092
0.914224	0.87013	0.0440946	0.838428	0.76129	0.0771376	0.733781	0.631579	0.102202	0.901163	0.787704	0.113459	0.922753	0.898897	0.0238558	0.92112	0.884184	0.0369353	0.904762	0.873096	0.0316655	0.902828	0.872381	0.0304472	0.907807	0.865801	0.0420058	0.889507	0.841505	0.048002	0.89951	0.836653	0.0628564
0.924182	0.839806	0.0843757	0.836806	0.789238	0.0475679	0.880952	0.834437	0.0465153	0.8793	0.798442	0.0808582	0.903922	0.862488	0.0414333	0.910008	0.882288	0.0277202	0.904396	0.858995	0.0454005	0.901976	0.858397	0.0435783	0.901742	0.848875	0.0528676	0.881698	0.856419	0.0252791	0.909645	0.841355	0.0682899
0.914948	0.821622	0.0933268	0.8125	0.75	0.0625	0.818499	0.633803	0.184696	0.878364	0.823438	0.0549263	0.891695	0.840628	0.0510671	0.90339	0.873051	0.0303386	0.908811	0.874471	0.0343404	0.896419	0.874028	0.0223914	0.901417	0.875389	0.0260277	0.881356	0.866106	0.0152503	0.908397	0.848101	0.0602957
0.921659	0.860783	0.0608765	0.838057	0.736842	0.101215	0.81106	0.649573	0.161487	0.880892	0.807415	0.0734767	0.9105	0.894255	0.0162456	0.903454	0.870083	0.033371	0.924897	0.890226	0.0346716	0.897846	0.864266	0.0335798	0.910467	0.878216	0.0322505	0.886253	0.855368	0.0308844	0.897681	0.829932	0.0677488
0.922937	0.888598	0.0343398	0.822642	0.740331	0.08231	0.805915	0.754098	0.0518166	0.889249	0.851557	0.0376922	0.9	0.833856	0.0661442	0.912434	0.883991	0.0284436	0.904762	0.868812	0.03595	0.890039	0.858804	0.0312348	0.916854	0.886619	0.0302349	0.884813	0.856882	0.0279305	0.90799	0.849802	0.0581879
0.904988	0.85348	0.0515083	0.827586	0.772727	0.0548589	0.898844	0.792899	0.105945	0.889878	0.813935	0.0759431	0.905128	0.863216	0.0419119	0.899306	0.871111	0.0281944	0.911828	0.87538	0.036448	0.892473	0.849699	0.0427737	0.910945	0.869131	0.0418141	0.885432	0.842544	0.0428882	0.90481	0.83304	0.0717692
0.909794	0.86	0.0497938	0.815498	0.736842	0.078656	0.861171	0.719298	0.141873	0.880182	0.815721	0.0644612	0.909857	0.86724	0.0426176	0.908319	0.868932	0.0393871	0.904123	0.865229	0.0388936	0.891892	0.853147	0.038745	0.903108	0.859416	0.0436914	0.886017	0.872024	0.0139934	0.908851	0.832117	0.0767339
0.910618	0.877769	0.0328492	0.796209	0.681481	0.114727	0.783505	0.730769	0.0527359	0.893926	0.824588	0.069338	0.912012	0.885572	0.0264401	0.917413	0.870515	0.0468981	0.907676	0.872675	0.0350011	0.903398	0.865616	0.0377814	0.92042	0.880361	0.0400592	0.890177	0.868999	0.0211782	0.915158	0.838013	0.0771454
0.921147	0.883186	0.0379611	0.838057	0.736842	0.101215	0.823928	0.767857	0.0560706	0.906494	0.808511	0.0979829	0.898622	0.786307	0.112315	0.922067	0.878249	0.0438176	0.911579	0.878613	0.0329662	0.888889	0.852518	0.0363709	0.912304	0.859833	0.052471	0.884211	0.87172	0.0124904	0.895954	0.824903	0.071051
0.905163	0.870498	0.0346647	0.829787	0.777778	0.0520095	0.857143	0.71345	0.143693	0.897554	0.843882	0.0536724	0.901066	0.865214	0.0358525	0.919175	0.879487	0.0396874	0.900675	0.861373	0.0393022	0.894851	0.859632	0.0352192	0.910335	0.879706	0.0306292	0.881417	0.846442	0.0349753	0.917266	0.839907	0.077359
0.907281	0.826979	0.0803018	0.800687	0.778626	0.0220613	0.854762	0.7109	0.143861	0.894363	0.821589	0.0727739	0.9047	0.874355	0.0303452	0.896092	0.871851	0.0242413	0.915688	0.881559	0.0341291	0.896307	0.870107	0.0262001	0.914591	0.882812	0.0317782	0.886653	0.864475	0.0221785	0.892562	0.834395	0.0581671
0.924477	0.881356	0.0431215	0.851485	0.782609	0.0688765	0.871287	0.80597	0.065317	0.886792	0.823834	0.0629583	0.900137	0.862524	0.0376133	0.930818	0.878676	0.0521411	0.915191	0.875171	0.0400196	0.909153	0.888329	0.0208239	0.896958	0.872504	0.0244546	0.887679	0.863071	0.0246082	0.900621	0.84	0.0606211
0.904733	0.892096	0.0126368	0.820225	0.783784	0.0364409	0.824798	0.80597	0.0188277	0.89636	0.832653	0.0637069	0.908006	0.874881	0.033125	0.91232	0.878661	0.0336594	0.912264	0.864629	0.0476353	0.900238	0.852113	0.0481249	0.903317	0.867377	0.0359403	0.878539	0.852755	0.0257843	0.918857	0.841163	0.0776938
0.921125	0.877005	0.0441195	0.838428	0.76129	0.0771376	0.849162	0.773109	0.0760528	0.859833	0.798496	0.0613364	0.897959	0.864236	0.0337233	0.918967	0.86944	0.0495266	0.906508	0.85989	0.0466177	0.902083	0.86533	0.0367538	0.899094	0.84913	0.0499648	0.889492	0.862679	0.0268125	0.901982	0.838475	0.0635069
0.916779	0.896899	0.0198809	0.851852	0.787234	0.0646178	0.804749	0.753333	0.051416	0.896552	0.862222	0.0343295	0.900768	0.837356	0.0634125	0.912442	0.88125	0.0311924	0.914204	0.87069	0.0435143	0.89723	0.850477	0.0467531	0.907216	0.855422	0.0517948	0.884799	0.85617	0.0286287	0.903351	0.840085	0.0632652
0.909091	0.879139	0.0299518	0.837545	0.766839	0.0707057	0.836957	0.747899	0.0890574	0.886296	0.829749	0.0565465	0.901078	0.85086	0.0502176	0.925477	0.890306	0.0351705	0.908795	0.871166	0.0376291	0.892377	0.853403	0.0389735	0.909429	0.875427	0.0340027	0.882227	0.847645	0.0345816	0.906977	0.838828	0.0681489
0.910988	0.875108	0.0358807	0.828054	0.739726	0.0883283	0.87013	0.588235	0.281895	0.887955	0.809886	0.0780693	0.908185	0.866044	0.0421414	0.913043	0.835	0.0780435	0.90471	0.869173	0.0355368	0.892298	0.868526	0.0237718	0.918175	0.871445	0.0467304	0.887397	0.856327	0.0310702	0.904762	0.842975	0.0617867
0.921286	0.851464	0.0698216	0.83391	0.787611	0.0462994	0.891489	0.781116	0.110373	0.893665	0.83959	0.0540747	0.894467	0.812942	0.0815243	0.902183	0.875642	0.0265404	0.917536	0.87482	0.0427154	0.899181	0.866667	0.0325142	0.904385	0.865927	0.0384583	0.883798	0.861441	0.0223571	0.898402	0.825147	0.0732545
0.902706	0.830491	0.0722143	0.828829	0.743243	0.0855856	0.868852	0.724138	0.144715	0.877273	0.822076	0.0551969	0.891464	0.84466	0.0468039	0.903414	0.86385	0.0395641	0.906796	0.86921	0.0375863	0.88896	0.863672	0.025288	0.902361	0.870668	0.0316934	0.880435	0.854111	0.0263234	0.901324	0.831276	0.070048
0.91227	0.89493	0.0173397	0.828829	0.743243	0.0855856	0.840391	0.776256	0.0641352	0.896943	0.802676	0.0942676	0.898089	0.848175	0.049914	0.918419	0.874515	0.043904	0.90295	0.869231	0.0337188	0.892365	0.863924	0.0284414	0.909993	0.87054	0.0394526	0.881476	0.850224	0.031252	0.897985	0.821978	0.0760069
0.911434	0.838164	0.07327	0.796078	0.75	0.0460784	0.864078	0.798561	0.0655165	0.884852	0.811302	0.0735505	0.905296	0.848	0.057296	0.904272	0.884432	0.0198404	0.903256	0.859079	0.0441772	0.900516	0.867257	0.0332592	0.902247	0.865497	0.0367494	0.888184	0.840317	0.0478669	0.904918	0.840951	0.0639674
0.918848	0.878049	0.0407994	0.830769	0.748092	0.0826776	0.861446	0.747253	0.114193	0.896368	0.8	0.096368	0.909554	0.869725	0.0398294	0.917371	0.8625	0.0548709	0.90481	0.864865	0.0399448	0.897928	0.846951	0.0509773	0.907724	0.877828	0.0298958	0.876777	0.827434	0.0493436	0.90566	0.844358	0.0613024
0.922396	0.894052	0.0283441	0.831858	0.743243	0.0886152	0.858369	0.705357	0.153012	0.882321	0.810238	0.0720824	0.914823	0.832244	0.082579	0.9168	0.87935	0.0374497	0.908284	0.861813	0.0464712	0.896814	0.856593	0.0402215	0.905076	0.877966	0.0271097	0.885638	0.872969	0.0126693	0.909091	0.855895	0.0531957
0.916729	0.893939	0.0227892	0.862385	0.779412	0.0829736	0.931741	0.852941	0.0787994	0.880668	0.797571	0.0830974	0.911934	0.871985	0.0399485	0.907126	0.875	0.0321257	0.918465	0.889251	0.0292144	0.887679	0.843602	0.0440768	0.924375	0.882353	0.0420225	0.87931	0.841066	0.0382442	0.898082	0.825462	0.0726195
0.919249	0.874269	0.0449798	0.820225	0.783784	0.0364409	0.85	0.772152	0.0778481	0.882353	0.826235	0.0561178	0.909264	0.848051	0.0612127	0.909008	0.865952	0.0430564	0.914286	0.871166	0.0431201	0.888359	0.844402	0.0439572	0.909959	0.878453	0.031506	0.891132	0.85354	0.0375917	0.904762	0.825397	0.0793651
0.911886	0.841584	0.070302	0.850202	0.76129	0.0889121	0.841317	0.774468	0.0668493	0.899421	0.804504	0.0949172	0.929673	0.843407	0.0862664	0.900505	0.877442	0.0230624	0.918259	0.883156	0.0351027	0.892651	0.870772	0.0218794	0.905684	0.882123	0.0235606	0.879386	0.852283	0.0271031	0.91687	0.841121	0.0757489
0.924978	0.874074	0.0509039	0.800687	0.778626	0.0220613	0.84632	0.756014	0.0903066	0.880952	0.821429	0.0595238	0.905316	0.844968	0.0603473	0.921992	0.877037	0.0449554	0.904808	0.869908	0.0348997	0.895433	0.877709	0.0177245	0.891892	0.859895	0.031997	0.889241	0.83908	0.05016	0.909671	0.833659	0.0760111
0.924755	0.887387	0.0373681	0.838057	0.736842	0.101215	0.924051	0.873239	0.0508112	0.89617	0.824356	0.0718138	0.898496	0.8704	0.0280962	0.908182	0.859135	0.0490465	0.906883	0.872576	0.0343064	0.897831	0.880914	0.0169171	0.890942	0.834389	0.0565525	0.890591	0.853801	0.0367896	0.901099	0.821782	0.0793167
0.909243	0.862215	0.0470281	0.836957	0.766839	0.0701171	0.850829	0.684825	0.166004	0.904218	0.80796	0.0962582	0.905827	0.863714	0.0421132	0.912211	0.879386	0.0328247	0.903922	0.85879	0.0451319	0.885501	0.851373	0.0341278	0.910256	0.879638	0.0306184	0.881944	0.845921	0.036023	0.906868	0.829787	0.0770812
0.931687	0.895859	0.0358278	0.836957	0.766839	0.0701171	0.858209	0.712121	0.146088	0.903585	0.820559	0.0830262	0.90178	0.859035	0.0427448	0.898734	0.875	0.0237342	0.898513	0.866051	0.0324619	0.90016	0.856816	0.0433442	0.900815	0.866788	0.0340269	0.888329	0.851675	0.0366539	0.906977	0.838828	0.0681489
0.904895	0.841492	0.0634033	0.847015	0.78534	0.0616746	0.857143	0.755556	0.101587	0.897569	0.845794	0.0517742	0.902137	0.852792	0.0493454	0.931223	0.876712	0.0545104	0.905882	0.874608	0.0312742	0.887436	0.83023	0.0572064	0.917271	0.88	0.0372714	0.887187	0.865	0.0221866	0.898305	0.824138	0.0741672
0.918513	0.855696	0.062817	0.82069	0.773913	0.0467766	0.858407	0.764706	0.0937012	0.893998	0.817348	0.0766503	0.914122	0.861538	0.0525837	0.907083	0.873444	0.033639	0.910377	0.865248	0.0451291	0.902991	0.857143	0.0458477	0.901188	0.842629	0.0585588	0.887615	0.846715	0.0408994	0.907029	0.815315	0.0917142
0.895877	0.839446	0.0564316	0.838298	0.732394	0.105904	0.85034	0.747126	0.103214	0.869116	0.779497	0.0896189	0.892486	0.829457	0.0630289	0.917064	0.868381	0.0486826	0.902334	0.863362	0.0389721	0.908849	0.875341	0.0335077	0.903248	0.869646	0.0336019	0.883271	0.839304	0.0439674	0.905152	0.84803	0.0571222
0.912095	0.881213	0.0308816	0.822115	0.733813	0.0883024	0.846416	0.705882	0.140534	0.901979	0.816254	0.0857248	0.903708	0.856122	0.0475866	0.897305	0.875989	0.0213157	0.910256	0.872727	0.0375291	0.890282	0.852817	0.0374646	0.918021	0.884462	0.0335591	0.893571	0.859831	0.0337408	0.901938	0.820833	0.0811051
0.89948	0.833969	0.0655106	0.839286	0.756757	0.082529	0.876712	0.766234	0.110479	0.868998	0.814212	0.0547862	0.902743	0.833689	0.0690544	0.904762	0.878914	0.0258475	0.911404	0.867232	0.0441727	0.891468	0.84304	0.0484271	0.895191	0.864434	0.0307573	0.889197	0.868421	0.0207756	0.897516	0.826316	0.0711997
0.915599	0.847826	0.067773	0.793774	0.751174	0.0426006	0.771144	0.730994	0.0401501	0.901208	0.816946	0.0842615	0.913965	0.866279	0.047686	0.906325	0.873239	0.0330856	0.923868	0.887879	0.0359895	0.895151	0.872611	0.0225393	0.910747	0.875318	0.0354287	0.884881	0.841102	0.0437793	0.912951	0.836	0.0769512
0.922923	0.887591	0.0353317	0.819231	0.78341	0.0358206	0.819672	0.802057	0.0176156	0.885327	0.830292	0.0550348	0.906516	0.875472	0.0310439	0.919603	0.887768	0.0318346	0.913146	0.88254	0.0306059	0.889742	0.848077	0.0416649	0.897006	0.867284	0.029722	0.881762	0.836364	0.0453983	0.902439	0.833333	0.0691057
0.915436	0.876228	0.0392083	0.781818	0.772727	0.00909091	0.892265	0.769231	0.123034	0.893351	0.834117	0.0592337	0.892734	0.847291	0.0454429	0.908225	0.853591	0.0546339	0.908705	0.874269	0.0344359	0.898316	0.870326	0.0279895	0.888601	0.843066	0.0455353	0.888276	0.864775	0.0235012	0.906752	0.836158	0.0705942
0.902413	0.802966	0.0994473	0.86	0.77707	0.0829299	0.875817	0.772908	0.102909	0.898836	0.817447	0.0813887	0.900531	0.871355	0.0291754	0.924658	0.882801	0.0418569	0.906375	0.873995	0.0323799	0.897538	0.86747	0.0300684	0.901949	0.884588	0.017361	0.886515	0.873512	0.0130034	0.914815	0.837647	0.0771678
0.918187	0.818497	0.0996894	0.808664	0.753488	0.0551759	0.880117	0.837945	0.0421723	0.898198	0.821485	0.0767132	0.887812	0.802158	0.0856541	0.906045	0.886344	0.0197015	0.912261	0.870861	0.0414	0.884717	0.839302	0.0454146	0.909847	0.885965	0.0238825	0.878462	0.832981	0.0454806	0.904404	0.83112	0.0732843
0.912405	0.845638	0.0667672	0.810409	0.748768	0.0616404	0.881633	0.712871	0.168761	0.894656	0.824636	0.0700193	0.912676	0.87269	0.0399861	0.918964	0.882424	0.0365398	0.905188	0.865482	0.0397056	0.890185	0.861111	0.0290742	0.901693	0.856872	0.0448207	0.888143	0.847561	0.0405822	0.906611	0.85042	0.0561905
0.922502	0.873333	0.0491684	0.828054	0.739726	0.0883283	0.811258	0.739726	0.0715323	0.875297	0.834646	0.0406512	0.900061	0.87632	0.0237412	0.915202	0.869841	0.0453604	0.910163	0.870588	0.0395751	0.89499	0.872606	0.0223835	0.914907	0.870244	0.0446633	0.882824	0.859389	0.0234352	0.90012	0.813483	0.0866372
0.904363	0.828326	0.0760372	0.79661	0.72093	0.0756799	0.912568	0.789474	0.123095	0.874736	0.827636	0.0470994	0.908847	0.865613	0.0432345	0.921758	0.8832	0.0385578	0.911443	0.869693	0.0417503	0.895876	0.863475	0.0324004	0.912345	0.876289	0.0360561	0.878788	0.852252	0.0265356	0.902208	0.825516	0.0766923
0.906484	0.777778	0.128707	0.808429	0.719101	0.089328	0.889744	0.757062	0.132681	0.895361	0.832093	0.0632682	0.901722	0.858031	0.0436906	0.920495	0.864865	0.0556298	0.904234	0.857997	0.0462369	0.899865	0.883281	0.0165839	0.901316	0.868526	0.0327899	0.889935	0.851272	0.0386628	0.90542	0.823062	0.0823581
0.917425	0.860593	0.0568325	0.800687	0.778626	0.0220613	0.844512	0.735751	0.108761	0.894505	0.8507	0.0438057	0.901447	0.860215	0.0412322	0.910546	0.867503	0.0430427	0.914521	0.877037	0.0374841	0.893836	0.854186	0.0396494	0.9179	0.873706	0.0441944	0.880235	0.852755	0.0274799	0.893238	0.818548	0.07469
0.917555	0.858518	0.0590369	0.79661	0.72093	0.0756799	0.858173	0.797251	0.0609222	0.889176	0.815241	0.0739355	0.906399	0.85038	0.0560183	0.918985	0.878229	0.0407565	0.907498	0.87214	0.0353576	0.903204	0.864865	0.0383394	0.90165	0.864914	0.0367363	0.892489	0.855446	0.0370434	0.904709	0.827586	0.0771223
0.915644	0.881974	0.0336699	0.836806	0.789238	0.0475679	0.851351	0.699454	0.151898	0.896493	0.819188	0.0773053	0.903072	0.835648	0.0674235	0.902379	0.877949	0.0244303	0.908802	0.875723	0.0330792	0.889853	0.868944	0.0209095	0.891176	0.87108	0.0200963	0.884364	0.855586	0.0287778	0.912951	0.836	0.0769512
0.917808	0.879276	0.0385326	0.830769	0.748092	0.0826776	0.853659	0.761062	0.0925966	0.877681	0.768894	0.108787	0.904118	0.875796	0.0283218	0.923469	0.857685	0.0657844	0.896027	0.858131	0.0378956	0.886826	0.865672	0.0211547	0.905277	0.863014	0.0422637	0.887165	0.855335	0.0318305	0.898058	0.837209	0.060849
0.895383	0.84312	0.0522627	0.851485	0.782609	0.0688765	0.870871	0.72956	0.141311	0.89729	0.823241	0.074049	0.920974	0.868447	0.0525274	0.921674	0.870796	0.0508774	0.900538	0.860377	0.0401603	0.898396	0.874587	0.0238083	0.905962	0.862038	0.043924	0.883824	0.841365	0.0424581	0.90333	0.824903	0.078427
0.909847	0.853583	0.056264	0.81746	0.776699	0.0407613	0.851145	0.654867	0.196278	0.894003	0.809045	0.0849576	0.915296	0.857538	0.057758	0.911299	0.869969	0.0413298	0.903846	0.86376	0.0400859	0.89123	0.869919	0.0213118	0.915522	0.881844	0.0336776	0.882897	0.829978	0.0529191	0.899857	0.844444	0.0554125
0.921521	0.888889	0.0326321	0.810409	0.748768	0.0616404	0.797701	0.764706	0.0329953	0.894853	0.83564	0.0592132	0.906359	0.860417	0.0459425	0.90169	0.873016	0.0286738	0.900519	0.858549	0.0419704	0.880686	0.813084	0.0676019	0.904072	0.879025	0.0250465	0.881531	0.838191	0.0433396	0.910138	0.84585	0.0642884
0.917706	0.861228	0.0564778	0.796	0.753623	0.0423768	0.743041	0.634146	0.108894	0.89729	0.852861	0.0444286	0.905356	0.833333	0.0720229	0.903892	0.866298	0.0375936	0.897415	0.866159	0.0312556	0.889721	0.848881	0.0408403	0.90381	0.863475	0.0403349	0.88467	0.851064	0.0336067	0.90766	0.822581	0.0850794
0.902594	0.884008	0.0185854	0.804762	0.696296	0.108466	0.865103	0.7125	0.152603	0.872292	0.799642	0.0726497	0.893223	0.844651	0.0485713	0.914083	0.883553	0.0305298	0.919614	0.887218	0.0323961	0.891013	0.864393	0.02662	0.906059	0.864706	0.0413527	0.883755	0.859878	0.0238764	0.910559	0.840708	0.069851
0.91942	0.889868	0.029552	0.81106	0.754491	0.0565689	0.85641	0.72	0.13641	0.882447	0.827209	0.0552381	0.897615	0.874644	0.022971	0.91911	0.873817	0.0452932	0.906524	0.865546	0.0409776	0.910534	0.872951	0.0375831	0.908005	0.871022	0.036983	0.890882	0.853707	0.0371745	0.902584	0.832765	0.06982
0.916498	0.87747	0.039028	0.831224	0.777778	0.0534459	0.81409	0.641509	0.172581	0.906667	0.849881	0.0567858	0.911134	0.840824	0.0703104	0.904722	0.872891	0.0318309	0.915925	0.869432	0.0464932	0.907355	0.875357	0.0319982	0.892761	0.855335	0.0374269	0.88651	0.847262	0.0392474	0.893921	0.822355	0.071566
0.9224	0.831839	0.0905618	0.822642	0.740331	0.08231	0.728205	0.697143	0.0310623	0.892672	0.78329	0.109383	0.909392	0.843511	0.0658808	0.890261	0.872611	0.0176492	0.902418	0.859278	0.0431403	0.900868	0.870633	0.0302356	0.905854	0.869347	0.0365072	0.877455	0.829322	0.0481332	0.900246	0.811189	0.0890575
0.912181	0.863636	0.0485449	0.781818	0.772727	0.00909091	0.860104	0.765217	0.0948862	0.88716	0.82263	0.0645296	0.897115	0.857788	0.0393271	0.903863	0.87037	0.0334923	0.914255	0.875	0.0392551	0.890816	0.86465	0.026166	0.897196	0.865237	0.0319589	0.884615	0.858162	0.026453	0.917661	0.840647	0.0770144
0.906732	0.884649	0.0220834	0.793774	0.751174	0.0426006	0.808081	0.772455	0.0356257	0.884302	0.817481	0.0668213	0.900654	0.871404	0.0292492	0.911308	0.86755	0.0437585	0.903811	0.869136	0.0346754	0.904083	0.866906	0.0371765	0.905285	0.858025	0.0472601	0.886591	0.865079	0.0215117	0.900433	0.820312	0.0801204
0.903723	0.858924	0.044799	0.836957	0.766839	0.0701171	0.900277	0.839286	0.0609913	0.88693	0.833929	0.0530015	0.897601	0.84361	0.0539906	0.915747	0.858586	0.0571614	0.903468	0.875152	0.0283162	0.890812	0.865132	0.0256807	0.900192	0.857664	0.0425277	0.892359	0.872441	0.0199179	0.90227	0.830189	0.0720818
0.921466	0.87021	0.0512558	0.836957	0.766839	0.0701171	0.873351	0.785714	0.0876366	0.87493	0.79291	0.0820191	0.897633	0.832734	0.0648996	0.915563	0.875	0.0405629	0.897436	0.857955	0.0394814	0.898417	0.875806	0.0226104	0.898693	0.868755	0.0299375	0.878106	0.838311	0.0397946	0.911833	0.821596	0.0902367
0.908105	0.860364	0.0477408	0.836283	0.754967	0.0813163	0.829384	0.779141	0.0502428	0.907468	0.840037	0.0674301	0.902233	0.862944	0.0392888	0.905633	0.877026	0.028607	0.915847	0.880989	0.0348578	0.892308	0.872727	0.0195804	0.907761	0.86385	0.043911	0.887664	0.865622	0.0220413	0.907317	0.840336	0.0669809
0.913603	0.887828	0.0257748	0.847015	0.78534	0.0616746	0.785219	0.735043	0.0501767	0.882779	0.835314	0.0474654	0.91356	0.836066	0.0774947	0.911656	0.884354	0.0273018	0.907389	0.871233	0.0361563	0.893617	0.862222	0.0313948	0.897004	0.850679	0.046325	0.889787	0.851779	0.0380083	0.894994	0.833333	0.0616606
0.891317	0.838875	0.0524422	0.781818	0.772727	0.00909091	0.803879	0.78487	0.0190093	0.87764	0.783278	0.0943614	0.92228	0.878613	0.0436671	0.917355	0.857651	0.0597041	0.905103	0.866499	0.0386042	0.898933	0.867707	0.0312254	0.904701	0.880259	0.0244417	0.887542	0.864996	0.0225461	0.904762	0.84434	0.0604223
0.912929	0.80427	0.108658	0.862385	0.779412	0.0829736	0.890034	0.807229	0.0828054	0.904808	0.851351	0.0534563	0.923023	0.876557	0.0464654	0.911263	0.876485	0.0347782	0.910569	0.875	0.0355691	0.89901	0.879622	0.0193876	0.915895	0.884766	0.0311289	0.887302	0.836406	0.0508961	0.909677	0.82716	0.0825169
0.923077	0.867203	0.0558737	0.80719	0.78853	0.0186591	0.934498	0.871795	0.0627029	0.884471	0.818565	0.0659053	0.923378	0.904854	0.0185233	0.911175	0.854914	0.0562606	0.905928	0.874786	0.0311422	0.882917	0.843456	0.0394615	0.909289	0.875374	0.0339149	0.889585	0.840678	0.048907	0.913712	0.841649	0.072063
0.898424	0.867378	0.0310458	0.814208	0.734375	0.0798327	0.853659	0.803279	0.0503798	0.88253	0.80597	0.07656	0.891408	0.852512	0.038896	0.912667	0.878953	0.0337141	0.911525	0.878594	0.0329308	0.901675	0.863498	0.0381767	0.909155	0.850521	0.0586335	0.889426	0.860627	0.0287992	0.919806	0.846512	0.073294
0.889655	0.838926	0.050729	0.83391	0.787611	0.0462994	0.892655	0.765432	0.127223	0.874535	0.814465	0.0600694	0.893795	0.868966	0.0248299	0.904647	0.885687	0.0189606	0.915509	0.875214	0.0402956	0.889495	0.858885	0.0306102	0.905147	0.869036	0.0361115	0.882923	0.838974	0.0439488	0.913143	0.849206	0.0639365
0.911302	0.873984	0.0373181	0.86	0.77707	0.0829299	0.82582	0.726688	0.0991316	0.900409	0.800728	0.0996813	0.920624	0.886076	0.0345482	0.917348	0.874828	0.0425198	0.904475	0.862112	0.0423632	0.891874	0.851485	0.040389	0.9	0.870796	0.0292035	0.883571	0.851953	0.0316187	0.904192	0.816514	0.0876779
0.907859	0.858921	0.0489379	0.8125	0.75	0.0625	0.905738	0.883249	0.022489	0.892325	0.835951	0.0563742	0.914356	0.891864	0.0224916	0.903605	0.879056	0.024549	0.905528	0.855828	0.0496994	0.895035	0.844211	0.0508249	0.911528	0.868263	0.0432647	0.88484	0.844181	0.0406582	0.905787	0.824121	0.0816667
0.923639	0.890788	0.0328506	0.830116	0.758242	0.0718741	0.849359	0.809717	0.0396424	0.897786	0.81114	0.086646	0.886894	0.817391	0.0695028	0.911658	0.874189	0.0374682	0.897574	0.857143	0.0404313	0.896936	0.859316	0.0376203	0.916388	0.867163	0.0492254	0.89117	0.86805	0.0231206	0.923169	0.853881	0.069288
0.915493	0.828402	0.0870906	0.785235	0.766423	0.0188115	0.872204	0.74359	0.128615	0.880457	0.79646	0.0839972	0.90638	0.870067	0.0363127	0.905645	0.878756	0.0268887	0.911281	0.874028	0.0372535	0.901541	0.871166	0.0303749	0.893794	0.845438	0.0483564	0.878652	0.832298	0.0463535	0.895758	0.80543	0.0903277
0.941748	0.853896	0.0878515	0.796078	0.75	0.0460784	0.846591	0.780488	0.0661031	0.895631	0.815451	0.0801804	0.907121	0.834559	0.0725619	0.916583	0.881935	0.0346483	0.912052	0.872441	0.0396112	0.893241	0.871287	0.0219536	0.900865	0.830103	0.0707623	0.882048	0.868876	0.0131719	0.895758	0.80543	0.0903277
0.91506	0.85998	0.0550801	0.829876	0.717241	0.112634	0.760314	0.641176	0.119138	0.878563	0.765677	0.112887	0.907178	0.795724	0.111453	0.918112	0.875912	0.0421993	0.90927	0.871508	0.0377618	0.897078	0.868309	0.0287691	0.906883	0.874088	0.032795	0.882711	0.847826	0.0348853	0.907865	0.825532	0.0823333
0.918009	0.849462	0.0685464	0.8125	0.75	0.0625	0.819905	0.77381	0.0460957	0.900273	0.80109	0.0991833	0.905473	0.852713	0.0527595	0.914708	0.873057	0.0416514	0.902569	0.868735	0.0338336	0.89709	0.858812	0.0382781	0.908969	0.877917	0.0310518	0.884731	0.850775	0.0339553	0.90404	0.832599	0.0714413
0.916898	0.87069	0.0462079	0.796	0.753623	0.0423768	0.858382	0.812261	0.046121	0.886615	0.810009	0.0766058	0.897801	0.854779	0.0430214	0.905405	0.873874	0.0315315	0.907709	0.867807	0.0399019	0.890961	0.850688	0.0402736	0.901194	0.872322	0.0288714	0.884844	0.85053	0.0343136	0.908362	0.818182	0.0901802
0.913844	0.889228	0.0246159	0.836299	0.790909	0.0453898	0.815068	0.737864	0.0772044	0.878644	0.78882	0.0898238	0.914119	0.825444	0.0886756	0.91245	0.877666	0.0347843	0.898197	0.859649	0.0385481	0.889186	0.835644	0.053542	0.893029	0.854812	0.0382164	0.881929	0.856392	0.0255372	0.905575	0.810934	0.0946406
0.914194	0.882547	0.0316474	0.827586	0.772727	0.0548589	0.790087	0.657143	0.132945	0.899953	0.80651	0.0934433	0.916667	0.850446	0.0662202	0.914504	0.889546	0.0249575	0.911495	0.865948	0.0455478	0.891619	0.869301	0.0223185	0.895254	0.869565	0.0256885	0.879261	0.846847	0.0324145	0.906846	0.815145	0.0917015
0.915094	0.850554	0.0645408	0.81106	0.754491	0.0565689	0.845	0.772059	0.0729412	0.897527	0.842391	0.0551352	0.911659	0.841081	0.0705776	0.910245	0.861925	0.0483201	0.900756	0.852321	0.0484355	0.897558	0.862352	0.0352058	0.919636	0.888186	0.0314504	0.884615	0.840791	0.0438245	0.905812	0.839041	0.0667705
0.938931	0.895652	0.0432791	0.830769	0.748092	0.0826776	0.804825	0.771208	0.0336163	0.895152	0.838261	0.0568913	0.91875	0.889831	0.0289195	0.906119	0.868852	0.0372666	0.901382	0.856376	0.0450066	0.89644	0.874016	0.0224244	0.906465	0.856842	0.0496228	0.887491	0.855605	0.0318859	0.901863	0.828633	0.0732299
0.918033	0.862104	0.0559286	0.844358	0.78022	0.0641382	0.695545	0.651558	0.0439865	0.895843	0.817541	0.0783015	0.919467	0.873428	0.0460383	0.908182	0.879619	0.0285632	0.90739	0.865306	0.042084	0.896751	0.834299	0.0624519	0.915127	0.880998	0.0341285	0.890731	0.855145	0.0355861	0.91123	0.847706	0.0635235
0.899435	0.841637	0.057798	0.854331	0.767296	0.0870351	0.859116	0.724324	0.134792	0.894804	0.824698	0.0701057	0.926571	0.883832	0.0427384	0.919469	0.873435	0.0460337	0.913127	0.877049	0.0360782	0.894079	0.871097	0.0229821	0.907246	0.881481	0.0257649	0.886348	0.859107	0.0272414	0.903185	0.823256	0.0799289
0.914847	0.890347	0.0245004	0.86	0.77707	0.0829299	0.793734	0.618357	0.175376	0.883411	0.79257	0.090841	0.896387	0.848	0.0483872	0.921191	0.889163	0.0320283	0.904246	0.865823	0.0384229	0.901961	0.875223	0.026738	0.913755	0.875803	0.0379516	0.884555	0.83878	0.0457754	0.900243	0.847584	0.0526597
0.908338	0.874494	0.0338443	0.86	0.77707	0.0829299	0.864055	0.761134	0.102922	0.893504	0.803265	0.0902389	0.932382	0.886076	0.0463057	0.904724	0.87434	0.0303838	0.916758	0.884498	0.0322595	0.905334	0.877193	0.0281414	0.910377	0.8647	0.0456775	0.885906	0.862903	0.0230028	0.898409	0.815965	0.0824443
0.905756	0.866845	0.0389105	0.7875	0.708571	0.0789286	0.804749	0.756579	0.0481704	0.891932	0.824185	0.067747	0.928793	0.862275	0.0665171	0.917348	0.866764	0.0505836	0.909538	0.868195	0.041343	0.883557	0.846284	0.0372735	0.914089	0.869656	0.0444335	0.890948	0.853026	0.037922	0.901249	0.829077	0.072172
0.923596	0.862903	0.0606923	0.8125	0.75	0.0625	0.770142	0.673401	0.0967415	0.897308	0.821799	0.0755088	0.897849	0.858326	0.039523	0.912217	0.856721	0.0554964	0.913956	0.881159	0.0327965	0.881272	0.833663	0.0476087	0.895425	0.830986	0.0644389	0.889901	0.852792	0.0371094	0.911579	0.832	0.0795789
0.915454	0.879208	0.036246	0.808664	0.753488	0.0551759	0.864362	0.777293	0.0870691	0.892649	0.862745	0.0299043	0.902251	0.861693	0.040558	0.913514	0.87957	0.0339436	0.914345	0.868878	0.0454663	0.889114	0.860544	0.02857	0.906707	0.871104	0.0356037	0.884242	0.85224	0.0320017	0.91	0.848101	0.0618987
0.915182	0.856106	0.0590753	0.837545	0.766839	0.0707057	0.77707	0.681818	0.0952519	0.891559	0.831971	0.0595883	0.895961	0.864434	0.031527	0.91252	0.879824	0.0326965	0.908566	0.868603	0.0399629	0.89543	0.860393	0.0350369	0.901092	0.861261	0.0398306	0.879152	0.851948	0.0272039	0.908059	0.842718	0.0653406
0.912962	0.86224	0.050722	0.83045	0.784141	0.0463089	0.82963	0.782334	0.0472952	0.893228	0.82266	0.0705678	0.900835	0.854885	0.0459495	0.91879	0.881395	0.0373945	0.902538	0.857143	0.0453952	0.894505	0.857708	0.036798	0.899004	0.853306	0.0456985	0.882828	0.868182	0.0146465	0.914703	0.831858	0.0828442
0.917695	0.884259	0.0334362	0.836957	0.766839	0.0701171	0.839344	0.706587	0.132757	0.886406	0.81571	0.070696	0.918116	0.867526	0.0505896	0.913858	0.868946	0.0449118	0.910766	0.861862	0.0489044	0.892359	0.868506	0.0238523	0.908524	0.853007	0.0555172	0.878338	0.839844	0.0384945	0.900867	0.820628	0.0802396
0.92037	0.834403	0.0859673	0.836299	0.790909	0.0453898	0.820937	0.68599	0.134946	0.882843	0.850248	0.0325945	0.910646	0.8825	0.0281464	0.90599	0.869965	0.0360245	0.910681	0.866575	0.0441064	0.894304	0.873772	0.0205321	0.892814	0.855295	0.0375193	0.888359	0.866013	0.0223464	0.905424	0.824742	0.0806819
0.921088	0.885827	0.0352617	0.810811	0.767773	0.0430383	0.891837	0.757991	0.133846	0.892422	0.846329	0.0460933	0.927693	0.867021	0.0606721	0.912402	0.859843	0.0525591	0.914062	0.867069	0.046993	0.893805	0.854251	0.0395543	0.916996	0.8829	0.0340964	0.880691	0.837259	0.0434316	0.908851	0.832117	0.0767339
0.919135	0.888644	0.0304914	0.830116	0.758242	0.0718741	0.839252	0.666667	0.172586	0.89763	0.852792	0.044838	0.906437	0.839538	0.0668993	0.912603	0.864479	0.0481242	0.900735	0.859375	0.0413603	0.897659	0.869787	0.0278716	0.91085	0.883258	0.0275921	0.884501	0.851958	0.0325428	0.900699	0.816537	0.0841618
0.919592	0.876228	0.0433637	0.800687	0.778626	0.0220613	0.907463	0.85446	0.0530026	0.88086	0.794286	0.0865747	0.919234	0.882424	0.0368097	0.933403	0.887324	0.0460788	0.917471	0.880249	0.0372217	0.897355	0.865844	0.0315115	0.90595	0.884161	0.0217893	0.883281	0.840517	0.0427635	0.898082	0.825462	0.0726195
0.899736	0.826087	0.0736492	0.805147	0.743961	0.0611857	0.940217	0.45	0.490217	0.894689	0.825633	0.0690561	0.893671	0.84	0.0536709	0.912539	0.88845	0.0240886	0.914819	0.887865	0.0269543	0.891393	0.850423	0.0409701	0.904545	0.863001	0.0415445	0.88559	0.854779	0.0308107	0.915789	0.84252	0.0732698
0.909091	0.87852	0.0305712	0.828054	0.739726	0.0883283	0.862434	0.818182	0.044252	0.898544	0.82152	0.0770236	0.904421	0.854281	0.05014	0.9125	0.867089	0.0454114	0.90917	0.867347	0.0418234	0.895302	0.859206	0.0360962	0.902951	0.862454	0.0404973	0.894625	0.859831	0.0347945	0.901982	0.838475	0.0635069
0.918033	0.889283	0.0287502	0.86	0.77707	0.0829299	0.894915	0.828729	0.066186	0.871707	0.776447	0.0952597	0.910104	0.879121	0.0309831	0.907755	0.864671	0.0430844	0.913411	0.872671	0.04074	0.895522	0.855457	0.0400652	0.893665	0.856049	0.0376162	0.880935	0.849214	0.0317213	0.905992	0.84063	0.0653613
0.91206	0.873418	0.0386426	0.850202	0.76129	0.0889121	0.785166	0.7	0.0851662	0.88349	0.836814	0.0466762	0.916851	0.877573	0.0392775	0.904727	0.881876	0.0228517	0.903427	0.86771	0.035717	0.893072	0.848291	0.0447817	0.906526	0.865368	0.0411572	0.881392	0.854909	0.0264833	0.902667	0.827423	0.0752435
0.92532	0.879449	0.0458711	0.7875	0.708571	0.0789286	0.885135	0.850877	0.0342579	0.910348	0.802105	0.108243	0.90194	0.843103	0.0588362	0.927435	0.873921	0.0535148	0.911111	0.867069	0.0440416	0.894356	0.869643	0.0247131	0.904936	0.864583	0.0403527	0.881531	0.838191	0.0433396	0.895442	0.8125	0.0829424
0.91769	0.839329	0.0783619	0.814208	0.734375	0.0798327	0.873846	0.801932	0.0719138	0.892968	0.845867	0.0471005	0.902199	0.855679	0.0465202	0.90412	0.883988	0.0201319	0.914019	0.873278	0.0407405	0.894225	0.858537	0.0356883	0.900907	0.868217	0.0326897	0.884956	0.845238	0.0397177	0.899113	0.831169	0.0679443
0.919101	0.87643	0.0426709	0.83045	0.784141	0.0463089	0.842697	0.794118	0.048579	0.884411	0.829688	0.054724	0.904863	0.862385	0.0424773	0.91906	0.876494	0.042566	0.912584	0.866764	0.0458198	0.89726	0.872014	0.0252466	0.904177	0.862676	0.0415008	0.88454	0.871646	0.012894	0.907407	0.844037	0.0633707
0.909211	0.861196	0.0480159	0.837545	0.766839	0.0707057	0.83046	0.70936	0.1211	0.898769	0.827103	0.071666	0.901106	0.867365	0.0337413	0.900074	0.875576	0.024498	0.908681	0.866557	0.0421241	0.898459	0.866359	0.0320999	0.913315	0.867725	0.04559	0.888965	0.861775	0.0271903	0.902	0.834459	0.0675405
0.924896	0.883871	0.0410247	0.836299	0.790909	0.0453898	0.891386	0.768	0.123386	0.876101	0.794145	0.0819568	0.902487	0.872103	0.0303839	0.923008	0.875723	0.0472855	0.904947	0.867568	0.0373791	0.899149	0.881356	0.0177927	0.914724	0.884685	0.0300388	0.88382	0.85863	0.0251907	0.904412	0.818605	0.0858071
0.915305	0.834463	0.0808419	0.82069	0.773913	0.0467766	0.869018	0.694118	0.1749	0.904995	0.831244	0.0737506	0.900559	0.866889	0.0336708	0.924157	0.884451	0.0397065	0.900709	0.87037	0.0303388	0.895482	0.855275	0.0402067	0.912655	0.880751	0.0319036	0.888143	0.849398	0.0387456	0.904139	0.827451	0.0766885
0.919562	0.874624	0.0449385	0.82069	0.773913	0.0467766	0.86747	0.736	0.13147	0.89887	0.841713	0.0571565	0.898756	0.880268	0.0184881	0.910543	0.87905	0.0314935	0.914423	0.866966	0.0474575	0.896483	0.860465	0.036018	0.894154	0.836502	0.0576519	0.893218	0.86422	0.0289977	0.910638	0.844444	0.0661939
0.914663	0.841954	0.0727085	0.796209	0.681481	0.114727	0.825112	0.672269	0.152843	0.891374	0.843318	0.0480558	0.905674	0.866332	0.0393421	0.910425	0.885602	0.0248231	0.89798	0.861833	0.0361467	0.893113	0.864422	0.0286911	0.896073	0.881379	0.0146932	0.88544	0.855275	0.0301643	0.897826	0.835088	0.0627384
0.912431	0.85541	0.0570216	0.828829	0.743243	0.0855856	0.74902	0.612121	0.136898	0.895665	0.815812	0.079853	0.917262	0.842938	0.0743241	0.907643	0.877378	0.0302649	0.902299	0.863124	0.0391749	0.891963	0.862647	0.0293165	0.900082	0.848259	0.0518232	0.881636	0.846512	0.035124	0.915648	0.833735	0.081913
0.915761	0.877712	0.0380488	0.831224	0.777778	0.0534459	0.860082	0.755396	0.104687	0.878563	0.82919	0.0493732	0.910472	0.830072	0.0804	0.911111	0.87472	0.0363908	0.915122	0.870343	0.0447792	0.892605	0.873389	0.0192156	0.893714	0.855124	0.0385899	0.878679	0.850044	0.0286347	0.898406	0.836013	0.0623935
0.910176	0.890421	0.0197544	0.854331	0.767296	0.0870351	0.875817	0.791209	0.0846082	0.892711	0.846411	0.0463007	0.899522	0.834934	0.064587	0.922233	0.881098	0.0411357	0.903461	0.865823	0.0376381	0.899388	0.86422	0.035168	0.911672	0.872263	0.0394092	0.884615	0.840791	0.0438245	0.914163	0.84375	0.0704131
0.912067	0.84307	0.0689969	0.804762	0.696296	0.108466	0.884013	0.775758	0.108255	0.905589	0.817106	0.088483	0.920712	0.888383	0.0323293	0.907407	0.874591	0.0328163	0.908718	0.865356	0.0433624	0.892063	0.867807	0.0242563	0.910959	0.885965	0.024994	0.884	0.830409	0.0535906	0.905195	0.827423	0.0777716
0.938078	0.891057	0.0470207	0.820225	0.783784	0.0364409	0.836694	0.698885	0.137809	0.89074	0.782014	0.108726	0.9	0.860617	0.0393826	0.906491	0.883542	0.0229496	0.908509	0.868766	0.0397423	0.894877	0.879205	0.015672	0.901731	0.867389	0.034341	0.882824	0.858399	0.0244246	0.912929	0.84434	0.0685891
0.90781	0.879397	0.0284135	0.822115	0.733813	0.0883024	0.848	0.748899	0.0991013	0.895099	0.82695	0.0681485	0.893979	0.812065	0.0819141	0.903775	0.883929	0.0198464	0.916	0.87931	0.0366897	0.887683	0.863566	0.0241176	0.905479	0.851931	0.0535481	0.879026	0.846782	0.032245	0.905579	0.833962	0.0716171
0.911504	0.868154	0.0433503	0.800885	0.733728	0.0671571	0.835897	0.688312	0.147586	0.881152	0.830471	0.0506813	0.905876	0.860596	0.0452797	0.910811	0.882002	0.0288084	0.912299	0.864686	0.047613	0.890343	0.858293	0.0320496	0.89074	0.836978	0.0537614	0.892857	0.863139	0.0297185	0.898058	0.837209	0.060849
0.894097	0.836168	0.0579289	0.847015	0.78534	0.0616746	0.824713	0.766284	0.0584291	0.873207	0.781405	0.0918026	0.909429	0.853119	0.0563106	0.924974	0.889561	0.035413	0.902924	0.870918	0.0320064	0.895457	0.868132	0.0273255	0.901857	0.848671	0.053186	0.887179	0.855535	0.0316448	0.905251	0.835644	0.0696076
0.919105	0.862573	0.0565319	0.844358	0.78022	0.0641382	0.825784	0.734043	0.0917414	0.894083	0.831609	0.0624742	0.900914	0.872858	0.0280551	0.911203	0.864041	0.0471627	0.910939	0.880519	0.0304195	0.895482	0.86271	0.0327718	0.903465	0.87619	0.0272749	0.88654	0.856634	0.0299058	0.90012	0.813483	0.0866372
0.912869	0.821918	0.0909508	0.800687	0.778626	0.0220613	0.866242	0.810811	0.0554312	0.885509	0.809917	0.0755915	0.905609	0.848222	0.0573875	0.91401	0.849916	0.064094	0.90672	0.866187	0.0405331	0.899621	0.877598	0.0220231	0.905415	0.87766	0.0277551	0.888967	0.857401	0.0315662	0.909361	0.841558	0.0678026
0.892879	0.836127	0.0567523	0.839286	0.756757	0.082529	0.826667	0.566667	0.26	0.89823	0.807799	0.0904306	0.895564	0.835106	0.0604579	0.912773	0.884298	0.0284751	0.910323	0.879213	0.0311098	0.888449	0.834151	0.0542977	0.897819	0.873065	0.0247543	0.886632	0.873815	0.012817	0.896033	0.803109	0.092924
0.927801	0.904918	0.0228828	0.836364	0.763158	0.0732057	0.906516	0.807018	0.099498	0.876227	0.792694	0.0835328	0.903084	0.857407	0.0456763	0.909762	0.880435	0.0293273	0.902713	0.869347	0.0333661	0.897503	0.867347	0.0301563	0.904953	0.850211	0.0547422	0.890149	0.861731	0.0284182	0.899306	0.833652	0.0656535
0.902959	0.870048	0.032911	0.80719	0.78853	0.0186591	0.83376	0.747082	0.0866779	0.885016	0.823341	0.0616743	0.914938	0.838371	0.0765672	0.908046	0.858696	0.0493503	0.91063	0.866008	0.0446218	0.890218	0.857143	0.0330753	0.901731	0.867389	0.034341	0.889946	0.86743	0.0225152	0.897606	0.811736	0.0858704
0.912065	0.885537	0.0265286	0.821429	0.802867	0.0185612	0.850515	0.802721	0.0477944	0.905047	0.849921	0.0551265	0.90585	0.853426	0.0524237	0.918387	0.872504	0.0458836	0.916752	0.872038	0.0447144	0.889333	0.863262	0.0260714	0.904367	0.866456	0.0379111	0.890824	0.869704	0.0211196	0.905575	0.810934	0.0946406
0.926913	0.889467	0.0374463	0.810185	0.70922	0.100965	0.849057	0.79085	0.0582069	0.894122	0.789094	0.105029	0.918089	0.86456	0.0535289	0.920039	0.891856	0.0281837	0.904386	0.858257	0.0461285	0.895604	0.853846	0.0417582	0.892114	0.832188	0.0599251	0.885438	0.860738	0.0247	0.902761	0.845714	0.0570468
0.914853	0.893173	0.0216801	0.847015	0.78534	0.0616746	0.908046	0.736842	0.171204	0.875405	0.803738	0.0716662	0.901475	0.861451	0.0400231	0.916292	0.868829	0.0474623	0.910788	0.869697	0.0410914	0.89779	0.86372	0.03407	0.911536	0.863686	0.0478498	0.882824	0.858399	0.0244246	0.895899	0.826011	0.0698885
0.929477	0.889988	0.0394894	0.860656	0.773333	0.0873224	0.795506	0.695652	0.0998534	0.880977	0.807725	0.0732525	0.905868	0.864912	0.0409557	0.903571	0.861893	0.0416788	0.906667	0.86828	0.0383871	0.895461	0.85098	0.0444804	0.903117	0.834682	0.0684345	0.894545	0.856008	0.0385375	0.90289	0.819742	0.0831477
0.918768	0.895495	0.023272	0.836806	0.789238	0.0475679	0.829374	0.732203	0.0971703	0.870575	0.78453	0.0860448	0.895899	0.85739	0.0385093	0.9112	0.881029	0.0301711	0.912015	0.868085	0.04393	0.885893	0.841187	0.0447067	0.900418	0.843373	0.0570443	0.885025	0.854054	0.0309708	0.911729	0.835214	0.0765147
0.919768	0.847724	0.0720447	0.816	0.75	0.066	0.820819	0.743276	0.0775428	0.897436	0.828927	0.068509	0.901073	0.861667	0.039406	0.900154	0.878505	0.0216489	0.909441	0.858859	0.0505824	0.893661	0.868908	0.024753	0.900873	0.870627	0.0302463	0.882565	0.849492	0.0330727	0.914037	0.839757	0.0742804
0.914009	0.890341	0.0236678	0.86	0.77707	0.0829299	0.862319	0.724638	0.137681	0.896768	0.806859	0.0899088	0.915335	0.829964	0.0853702	0.914167	0.888649	0.025518	0.908382	0.867232	0.0411504	0.897416	0.854054	0.0433624	0.908485	0.861595	0.04689	0.883827	0.840125	0.0437015	0.912994	0.82774	0.0852539
0.924801	0.87822	0.046581	0.844358	0.78022	0.0641382	0.775726	0.577114	0.198611	0.893287	0.855201	0.038086	0.910324	0.857143	0.0531812	0.926729	0.879457	0.0472719	0.905844	0.867176	0.0386686	0.896333	0.866968	0.0293645	0.904701	0.883648	0.0210528	0.882031	0.827033	0.054998	0.898551	0.819672	0.0788786
0.917853	0.842767	0.0750859	0.833333	0.761194	0.0721393	0.814136	0.695279	0.118857	0.880688	0.820684	0.0600042	0.889179	0.840525	0.0486533	0.918943	0.868946	0.0499969	0.921466	0.881141	0.0403249	0.893647	0.841658	0.0519896	0.905043	0.865865	0.0391776	0.885579	0.873028	0.0125511	0.910811	0.845794	0.0650164
0.909317	0.874355	0.0349622	0.837545	0.766839	0.0707057	0.906137	0.729167	0.176971	0.899815	0.813414	0.0864017	0.910418	0.869059	0.0413589	0.9	0.87551	0.0244898	0.90389	0.873112	0.0307784	0.893099	0.85968	0.0334185	0.90893	0.878357	0.0305726	0.885496	0.842767	0.0427289	0.917661	0.840647	0.0770144
0.924363	0.885127	0.0392361	0.844358	0.78022	0.0641382	0.868657	0.738095	0.130561	0.896116	0.817734	0.0783821	0.917342	0.889849	0.0274932	0.908619	0.857605	0.0510137	0.910881	0.863924	0.0469568	0.895095	0.874593	0.0205025	0.909264	0.869644	0.0396195	0.886598	0.852772	0.0338255	0.905128	0.83105	0.074078
0.921997	0.889625	0.0323722	0.836299	0.790909	0.0453898	0.817175	0.781457	0.0357176	0.886455	0.824264	0.0621913	0.908645	0.861909	0.0467358	0.911846	0.862857	0.0489886	0.907958	0.87027	0.0376875	0.906491	0.866887	0.0396048	0.899201	0.847015	0.0521861	0.885496	0.860994	0.0245021	0.901709	0.851613	0.0500965
0.908983	0.85044	0.0585429	0.838057	0.736842	0.101215	0.885942	0.770053	0.115888	0.909583	0.857143	0.0524403	0.91629	0.87372	0.0425695	0.90625	0.879771	0.026479	0.902208	0.865801	0.0364073	0.90364	0.864594	0.0390465	0.916436	0.882638	0.0337982	0.88305	0.840081	0.0429686	0.906355	0.831325	0.0750292
0.919096	0.871676	0.0474199	0.81106	0.754491	0.0565689	0.793367	0.674699	0.118669	0.89734	0.835329	0.0620108	0.899326	0.826843	0.0724822	0.916266	0.872993	0.0432729	0.912464	0.864307	0.0481575	0.895565	0.853707	0.0418577	0.911635	0.879518	0.0321167	0.885694	0.861619	0.0240749	0.907879	0.826484	0.0813948
0.93176	0.847361	0.0843993	0.844358	0.78022	0.0641382	0.82767	0.669767	0.157902	0.899863	0.78922	0.110642	0.919458	0.863691	0.0557671	0.923259	0.860215	0.0630435	0.908829	0.862518	0.0463111	0.894993	0.860572	0.0344206	0.899561	0.86087	0.038691	0.881476	0.850224	0.031252	0.913326	0.834025	0.0793012
0.927425	0.8519	0.0755241	0.822642	0.740331	0.08231	0.84375	0.648649	0.195101	0.895661	0.842679	0.052982	0.90898	0.866607	0.0423729	0.920415	0.871508	0.0489068	0.905273	0.866162	0.0391109	0.898955	0.852792	0.0461628	0.909321	0.867224	0.0420977	0.877717	0.861963	0.0157542	0.901408	0.819742	0.081666
0.91573	0.881657	0.0340735	0.857143	0.769231	0.0879121	0.848739	0.64	0.208739	0.896923	0.841107	0.0558164	0.907878	0.828402	0.0794757	0.91102	0.880088	0.0309324	0.907571	0.867978	0.0395938	0.894006	0.867821	0.0261845	0.919271	0.881905	0.0373661	0.888359	0.866013	0.0223464	0.902576	0.836773	0.0658026
0.910878	0.876588	0.0342901	0.796209	0.681481	0.114727	0.878723	0.792727	0.0859961	0.901207	0.832955	0.0682516	0.894895	0.845815	0.0490799	0.895051	0.864088	0.0309628	0.916155	0.871473	0.0446821	0.894958	0.864621	0.030337	0.893058	0.852204	0.0408542	0.884334	0.842629	0.0417043	0.906863	0.838983	0.0678797
0.899448	0.847015	0.0524333	0.836299	0.790909	0.0453898	0.797071	0.668942	0.128129	0.891447	0.830769	0.0606781	0.898701	0.835443	0.0632583	0.905717	0.845902	0.0598155	0.903704	0.865979	0.0377243	0.892954	0.860915	0.0320384	0.902913	0.868421	0.0344916	0.885848	0.836323	0.0495254	0.910776	0.841237	0.0695392
0.916607	0.868778	0.0478285	0.828054	0.739726	0.0883283	0.934884	0.810811	0.124073	0.891393	0.83825	0.0531432	0.914095	0.869455	0.0446401	0.915334	0.875346	0.0399877	0.9	0.854881	0.0451187	0.889182	0.86	0.0291821	0.90405	0.868151	0.0358992	0.881777	0.837306	0.0444714	0.906002	0.836292	0.0697104
0.932413	0.904222	0.0281903	0.854331	0.767296	0.0870351	0.841226	0.583942	0.257284	0.889995	0.855571	0.0344239	0.895671	0.844115	0.0515562	0.90059	0.869757	0.0308325	0.915367	0.868966	0.046402	0.909877	0.884152	0.0257254	0.90979	0.870871	0.0389193	0.882909	0.858896	0.0240134	0.898241	0.842718	0.0555228
0.920118	0.872038	0.0480804	0.816	0.75	0.066	0.84493	0.734694	0.110237	0.881564	0.792157	0.0894074	0.913431	0.880071	0.0333604	0.915268	0.887653	0.0276155	0.910383	0.871875	0.0385075	0.890963	0.840611	0.0503521	0.908016	0.857143	0.0508729	0.885432	0.842544	0.0428882	0.901617	0.859885	0.0417324
0.933523	0.904372	0.0291517	0.86	0.77707	0.0829299	0.845972	0.790997	0.0549748	0.893217	0.81374	0.0794762	0.902899	0.848416	0.0544823	0.913274	0.872063	0.0412117	0.901077	0.860304	0.0407731	0.906507	0.872579	0.0339281	0.902303	0.849785	0.0525175	0.881181	0.866615	0.0145661	0.906448	0.824645	0.081803
0.922097	0.890295	0.031802	0.810409	0.748768	0.0616404	0.869048	0.832061	0.0369866	0.884638	0.827407	0.0572309	0.896792	0.857692	0.0390999	0.900893	0.841202	0.0596911	0.910881	0.871642	0.039239	0.893817	0.848659	0.0451582	0.897781	0.87602	0.0217612	0.887731	0.837963	0.0497676	0.914793	0.834862	0.0799305
0.898718	0.842629	0.0560885	0.820069	0.769912	0.0501577	0.846386	0.585366	0.26102	0.907211	0.848816	0.0583947	0.892857	0.853659	0.0391986	0.920477	0.870968	0.0495094	0.912299	0.875758	0.0365419	0.897959	0.866494	0.0314648	0.902941	0.87239	0.0305514	0.878169	0.850991	0.0271785	0.911729	0.835214	0.0765147
0.925234	0.867684	0.0575492	0.820069	0.769912	0.0501577	0.917266	0.729412	0.187854	0.887409	0.807453	0.0799558	0.903609	0.825751	0.0778577	0.90084	0.875527	0.0253129	0.903158	0.861027	0.0421307	0.895735	0.860759	0.0349751	0.917899	0.884254	0.033645	0.882035	0.84654	0.0354958	0.894737	0.840741	0.0539961
0.911513	0.839416	0.0720973	0.836283	0.754967	0.0813163	0.800439	0.773067	0.0273713	0.895586	0.833837	0.0617493	0.894	0.829582	0.064418	0.906227	0.873354	0.032873	0.908208	0.865979	0.0422289	0.894448	0.866319	0.0281288	0.913299	0.866332	0.0469669	0.883754	0.860034	0.0237198	0.902959	0.81448	0.0884789
0.899329	0.850803	0.0485255	0.834061	0.75	0.0840611	0.88563	0.757764	0.127867	0.889696	0.830112	0.0595843	0.923404	0.878049	0.0453555	0.904192	0.876923	0.0272685	0.911702	0.872111	0.0395912	0.897974	0.870761	0.0272132	0.915606	0.885662	0.0299437	0.882916	0.858415	0.0245011	0.904387	0.842884	0.0615034
0.913315	0.888691	0.0246238	0.836364	0.763158	0.0732057	0.819767	0.71028	0.109487	0.903288	0.808795	0.0944928	0.885648	0.809339	0.0763091	0.918548	0.879536	0.039012	0.906158	0.867403	0.038755	0.889721	0.849442	0.0402785	0.889924	0.854054	0.0358702	0.887583	0.850147	0.0374357	0.90319	0.827451	0.0757393
0.924875	0.897494	0.0273805	0.820225	0.783784	0.0364409	0.734417	0.659722	0.0746951	0.897674	0.804839	0.0928357	0.910459	0.869087	0.0413721	0.918593	0.883117	0.0354761	0.90028	0.853224	0.047056	0.892713	0.862099	0.0306137	0.904694	0.873823	0.0308712	0.888332	0.857143	0.0311893	0.906606	0.839844	0.0667622
0.89978	0.860643	0.0391366	0.79661	0.72093	0.0756799	0.786765	0.743363	0.0434019	0.901117	0.841823	0.0592943	0.902057	0.817185	0.0848722	0.904618	0.871448	0.0331706	0.912052	0.875193	0.0368595	0.898081	0.872093	0.0259877	0.908303	0.873632	0.0346714	0.87919	0.853016	0.0261738	0.898841	0.826087	0.0727539
0.916974	0.878269	0.0387055	0.781818	0.772727	0.00909091	0.910448	0.864865	0.0455829	0.896209	0.827151	0.0690578	0.912988	0.853448	0.0595396	0.917638	0.889583	0.0280546	0.909274	0.866469	0.0428054	0.882895	0.849408	0.033487	0.919158	0.890323	0.028835	0.880031	0.833869	0.0461617	0.906868	0.829787	0.0770812
0.902248	0.862601	0.0396467	0.785235	0.766423	0.0188115	0.875706	0.790476	0.08523	0.895408	0.835341	0.0600668	0.900965	0.800409	0.100556	0.906593	0.878199	0.0283948	0.916005	0.879479	0.0365257	0.895333	0.878951	0.0163819	0.902242	0.862642	0.0395994	0.887483	0.874907	0.0125759	0.905424	0.824742	0.0806819
0.914962	0.845169	0.0697928	0.79661	0.72093	0.0756799	0.761446	0.637363	0.124083	0.907164	0.834234	0.0729302	0.907132	0.842767	0.0643649	0.919966	0.870654	0.0493119	0.903718	0.852984	0.0507338	0.895629	0.863946	0.0316839	0.916379	0.869471	0.0469073	0.876147	0.826923	0.0492237	0.907228	0.828685	0.0785424
0.915055	0.88	0.0350552	0.81746	0.776699	0.0407613	0.902821	0.834225	0.0685967	0.87981	0.808081	0.0717294	0.905512	0.876076	0.0294361	0.916256	0.874074	0.0421821	0.903101	0.862637	0.0404634	0.893686	0.874905	0.0187803	0.904701	0.882353	0.0223476	0.880426	0.821951	0.0584747	0.903893	0.827887	0.0760062
0.911568	0.853492	0.0580758	0.86	0.77707	0.0829299	0.852941	0.7343	0.118642	0.899735	0.838875	0.0608601	0.911243	0.872881	0.0383612	0.898121	0.873995	0.0241267	0.914573	0.863563	0.0510095	0.892086	0.857881	0.0342052	0.896719	0.841418	0.0553014	0.888889	0.864219	0.0246703	0.896689	0.819444	0.0772443
0.914643	0.873846	0.0407965	0.860656	0.773333	0.0873224	0.822323	0.654867	0.167456	0.893453	0.860269	0.0331838	0.901818	0.8357	0.0661184	0.91358	0.881928	0.0316525	0.904541	0.855944	0.0485972	0.897418	0.865014	0.0324042	0.904192	0.848101	0.0560904	0.883954	0.860825	0.0231294	0.909784	0.844639	0.065145
0.923582	0.889081	0.0345006	0.785235	0.766423	0.0188115	0.866221	0.813084	0.0531366	0.883682	0.79731	0.0863722	0.900655	0.868876	0.0317789	0.923977	0.867797	0.05618	0.912955	0.879888	0.0330672	0.895954	0.866913	0.0290406	0.907955	0.865125	0.0428301	0.891056	0.872841	0.0182144	0.910638	0.844444	0.0661939
0.938567	0.889231	0.0493358	0.7875	0.708571	0.0789286	0.82948	0.70936	0.12012	0.897941	0.8	0.0979409	0.894	0.857399	0.0366009	0.918691	0.880249	0.0384418	0.907389	0.870879	0.03651	0.891697	0.851485	0.0402116	0.910655	0.862385	0.0482699	0.887679	0.863071	0.0246082	0.906748	0.83691	0.0698386
0.914174	0.880866	0.0333078	0.819231	0.78341	0.0358206	0.790865	0.623377	0.167489	0.892489	0.803235	0.0892545	0.892757	0.848773	0.0439841	0.902913	0.848901	0.0540115	0.913452	0.874659	0.0387931	0.899467	0.870608	0.028859	0.900118	0.870498	0.0296201	0.883448	0.853426	0.0300224	0.896033	0.803109	0.092924
0.908692	0.874624	0.0340686	0.851485	0.782609	0.0688765	0.891304	0.573643	0.317661	0.904691	0.846092	0.0585988	0.903059	0.857578	0.0454805	0.899857	0.883527	0.0163295	0.90969	0.867769	0.041921	0.889211	0.848963	0.0402472	0.906067	0.849372	0.0566942	0.881949	0.856905	0.0250441	0.901293	0.816594	0.0846987
0.924092	0.86827	0.0558221	0.838428	0.76129	0.0771376	0.815718	0.748148	0.06757	0.885022	0.781582	0.10344	0.912281	0.856429	0.0558512	0.906355	0.863081	0.0432738	0.914141	0.875184	0.0389579	0.895641	0.868421	0.0272204	0.902971	0.848197	0.0547742	0.889276	0.860158	0.0291175	0.907574	0.835616	0.0719574
0.917116	0.876877	0.040239	0.829787	0.777778	0.0520095	0.865815	0.839695	0.02612	0.903316	0.847247	0.0560696	0.910663	0.866953	0.04371	0.908884	0.862069	0.0468149	0.916667	0.870968	0.0456989	0.886029	0.868458	0.0175711	0.912982	0.866667	0.0463158	0.887399	0.865169	0.0222309	0.91082	0.83731	0.0735103
0.93605	0.873134	0.0629158	0.816	0.75	0.066	0.846774	0.792727	0.0540469	0.889538	0.8	0.0895377	0.895477	0.84827	0.047207	0.918468	0.860034	0.0584339	0.907463	0.862629	0.0448334	0.893297	0.871074	0.0222225	0.9	0.861326	0.0386736	0.882395	0.85863	0.0237657	0.90146	0.8357	0.0657601
0.910575	0.866744	0.0438315	0.830116	0.758242	0.0718741	0.82948	0.777358	0.0521213	0.882716	0.829749	0.0529669	0.886569	0.832918	0.0536511	0.917794	0.853974	0.0638198	0.899787	0.862974	0.036813	0.898915	0.874473	0.0244411	0.904034	0.867511	0.0365237	0.88443	0.830986	0.0534443	0.902256	0.821918	0.0803378
0.900687	0.871463	0.0292239	0.810409	0.748768	0.0616404	0.877273	0.808511	0.0687621	0.883527	0.807692	0.0758351	0.899879	0.847145	0.0527339	0.905983	0.876656	0.0293264	0.914254	0.872727	0.0415266	0.895155	0.849429	0.0457266	0.910931	0.881295	0.0296362	0.885491	0.864592	0.0208987	0.91504	0.848361	0.0666795
0.921835	0.879896	0.0419396	0.860656	0.773333	0.0873224	0.820856	0.726531	0.094325	0.872099	0.80397	0.0681291	0.913573	0.870322	0.0432511	0.904568	0.87723	0.0273379	0.912417	0.878648	0.0337686	0.890816	0.855932	0.0348835	0.904828	0.875	0.0298276	0.890295	0.856618	0.0336777	0.897545	0.842105	0.0554401
0.919602	0.888179	0.0314229	0.830116	0.758242	0.0718741	0.89415	0.743243	0.150907	0.907941	0.84007	0.067871	0.914579	0.88364	0.0309398	0.913183	0.869565	0.0436181	0.909372	0.863777	0.0455947	0.910049	0.88015	0.0298994	0.916449	0.873767	0.0426818	0.875085	0.858469	0.0166166	0.91223	0.849383	0.0628475
0.922832	0.868906	0.0539259	0.810811	0.767773	0.0430383	0.902637	0.733333	0.169304	0.895677	0.822684	0.072993	0.90709	0.867133	0.0399576	0.903923	0.883495	0.020428	0.913618	0.8737	0.039918	0.890945	0.861461	0.0294842	0.907121	0.872666	0.0344552	0.887452	0.847423	0.0400298	0.894994	0.833333	0.0616606
0.930252	0.889186	0.0410665	0.800687	0.778626	0.0220613	0.897143	0.71875	0.178393	0.890564	0.822142	0.0684224	0.925829	0.869029	0.0567997	0.91157	0.884837	0.0267328	0.912281	0.870041	0.0422397	0.89813	0.856624	0.0415059	0.911392	0.869333	0.0420591	0.893617	0.866724	0.026893	0.913652	0.835556	0.0780967
0.922691	0.903915	0.0187769	0.815498	0.736842	0.078656	0.814024	0.764479	0.0495456	0.897638	0.858915	0.0387231	0.891641	0.825871	0.0657702	0.910053	0.880161	0.0298918	0.907753	0.86533	0.0424232	0.903614	0.870476	0.0331383	0.894602	0.84261	0.0519912	0.886347	0.851923	0.0344238	0.909487	0.826722	0.0827651
0.930452	0.872996	0.0574561	0.837545	0.766839	0.0707057	0.873529	0.792271	0.0812589	0.902491	0.819608	0.0828829	0.893605	0.810755	0.0828497	0.906195	0.871671	0.034524	0.910092	0.865753	0.0443383	0.890826	0.839286	0.0515407	0.916728	0.886905	0.0298228	0.88579	0.874453	0.0113376	0.909836	0.828125	0.0817111
0.891711	0.784	0.107711	0.830769	0.748092	0.0826776	0.890785	0.777778	0.113007	0.88878	0.817671	0.0711093	0.905694	0.851263	0.0544311	0.91448	0.863777	0.050703	0.907457	0.866407	0.0410501	0.896527	0.864967	0.0315598	0.916149	0.875862	0.040287	0.890788	0.845426	0.0453617	0.903867	0.820619	0.0832488
0.893723	0.829171	0.064552	0.785235	0.766423	0.0188115	0.800416	0.714286	0.0861301	0.901582	0.856655	0.0449264	0.904162	0.83475	0.0694123	0.906891	0.880076	0.026816	0.907787	0.859375	0.0484119	0.888814	0.864463	0.0243507	0.910665	0.879326	0.0313383	0.885802	0.841542	0.0442607	0.904404	0.83112	0.0732843
0.905802	0.834611	0.0711904	0.836806	0.789238	0.0475679	0.787686	0.695122	0.0925638	0.897028	0.852584	0.044444	0.905462	0.852781	0.0526814	0.920071	0.869942	0.0501289	0.914349	0.881356	0.0329933	0.902707	0.8647	0.0380068	0.922358	0.877551	0.044807	0.888272	0.867271	0.0210008	0.913652	0.835556	0.0780967
0.906309	0.877049	0.0292594	0.851852	0.787234	0.0646178	0.847737	0.686441	0.161296	0.871005	0.783939	0.0870658	0.902487	0.872758	0.0297286	0.911874	0.87214	0.0397339	0.910781	0.866667	0.044114	0.894737	0.834951	0.0597854	0.910154	0.876061	0.0340927	0.879471	0.831705	0.0477666	0.908178	0.843902	0.0642755
0.914518	0.859375	0.0551433	0.851852	0.787234	0.0646178	0.825949	0.537815	0.288134	0.874584	0.827744	0.0468399	0.909845	0.86291	0.0469351	0.911284	0.889961	0.0213227	0.912387	0.87373	0.0386567	0.895442	0.859712	0.0357301	0.908451	0.874671	0.0337794	0.891393	0.868704	0.0226899	0.896699	0.829525	0.0671731
0.935117	0.881563	0.0535542	0.796209	0.681481	0.114727	0.857418	0.678261	0.179157	0.896791	0.804276	0.0925147	0.91475	0.877193	0.0375567	0.918317	0.892274	0.0260426	0.918681	0.87415	0.0445317	0.89172	0.869632	0.0220878	0.908629	0.873239	0.03539	0.878641	0.822695	0.0559457	0.890625	0.819742	0.0708825
0.917184	0.894552	0.0226324	0.805147	0.743961	0.0611857	0.845938	0.785992	0.0599462	0.8963	0.82471	0.0715893	0.895076	0.860483	0.034593	0.90957	0.882812	0.026758	0.908629	0.865672	0.0429578	0.897974	0.875458	0.0225166	0.907243	0.881301	0.0259419	0.887989	0.86526	0.0227295	0.896033	0.803109	0.092924
0.916667	0.850394	0.066273	0.836806	0.789238	0.0475679	0.777193	0.687961	0.0892323	0.897748	0.831976	0.0657714	0.888677	0.823054	0.0656233	0.919578	0.88475	0.0348279	0.905458	0.863572	0.0418857	0.894245	0.863001	0.0312437	0.911081	0.880734	0.0303468	0.882395	0.85863	0.0237657	0.909487	0.826722	0.0827651
0.903945	0.863415	0.0405305	0.816	0.75	0.066	0.829832	0.769231	0.0606012	0.875364	0.794626	0.0807383	0.904639	0.869258	0.0353812	0.914803	0.872611	0.0421915	0.922607	0.886567	0.0360398	0.889895	0.84749	0.0424051	0.909024	0.864924	0.0441005	0.884751	0.861017	0.0237336	0.912784	0.848861	0.0639225
0.893062	0.862295	0.0307667	0.836283	0.754967	0.0813163	0.836066	0.638554	0.197511	0.900964	0.83899	0.0619732	0.905144	0.851464	0.0536792	0.912309	0.868833	0.0434762	0.925105	0.886762	0.0383431	0.890013	0.844317	0.0456964	0.901363	0.871838	0.0295246	0.884025	0.842215	0.0418093	0.905013	0.831776	0.0732375
0.909899	0.865009	0.0448903	0.836957	0.766839	0.0701171	0.800454	0.730061	0.0703922	0.895584	0.814694	0.0808903	0.908583	0.82659	0.0819934	0.911688	0.865435	0.046253	0.912867	0.86646	0.0464076	0.903821	0.877926	0.0258944	0.903583	0.856867	0.0467165	0.882444	0.828829	0.0536151	0.899128	0.839604	0.0595243
0.898502	0.879208	0.0192946	0.822642	0.740331	0.08231	0.797721	0.723735	0.0739854	0.90226	0.843722	0.0585381	0.891796	0.83032	0.0614761	0.919797	0.862129	0.0576678	0.916667	0.879457	0.03721	0.893204	0.852772	0.0404314	0.897695	0.851153	0.0465415	0.887565	0.855502	0.0320628	0.905935	0.835938	0.0699976
0.909966	0.816609	0.093357	0.836283	0.754967	0.0813163	0.876248	0.755906	0.120342	0.891154	0.791569	0.0995846	0.89244	0.852817	0.0396226	0.917399	0.870166	0.0472332	0.901672	0.860335	0.0413364	0.904412	0.869167	0.0352443	0.908501	0.859701	0.0487995	0.882102	0.857633	0.0244693	0.90873	0.82963	0.0791005
0.921792	0.879532	0.0422598	0.836283	0.754967	0.0813163	0.845771	0.71028	0.135491	0.900614	0.833021	0.0675935	0.89227	0.856912	0.0353584	0.925128	0.881301	0.0438274	0.91914	0.878274	0.040866	0.896947	0.856536	0.040411	0.909643	0.868798	0.0408449	0.884079	0.853432	0.030647	0.892954	0.826374	0.0665803
0.927347	0.890529	0.036818	0.839286	0.756757	0.082529	0.836412	0.772059	0.0643528	0.880313	0.810619	0.0696937	0.903394	0.852	0.0513943	0.91954	0.866551	0.0529891	0.914547	0.863636	0.0509109	0.890402	0.850511	0.039891	0.898817	0.832609	0.0662086	0.880336	0.854715	0.0256205	0.900281	0.851775	0.0485064
0.922756	0.878156	0.0445999	0.808664	0.753488	0.0551759	0.878345	0.822695	0.0556505	0.893225	0.841767	0.0514579	0.917211	0.877682	0.0395289	0.894163	0.862069	0.0320945	0.910042	0.881215	0.0288264	0.906386	0.871642	0.0347443	0.899939	0.863561	0.0363783	0.887704	0.849524	0.0381805	0.911967	0.84	0.071967
0.923469	0.8307	0.0927696	0.800885	0.733728	0.0671571	0.847534	0.701754	0.145779	0.888765	0.84127	0.0474955	0.904729	0.862784	0.0419455	0.919682	0.862745	0.0569372	0.908058	0.866966	0.0410922	0.906293	0.873265	0.0330273	0.90765	0.867327	0.0403232	0.877885	0.8389	0.0389855	0.911729	0.82904	0.0826893
0.910936	0.875786	0.0351496	0.822064	0.770642	0.0514219	0.949333	0.786517	0.162816	0.901029	0.830252	0.0707768	0.901718	0.849632	0.0520862	0.904622	0.878957	0.025665	0.912759	0.866221	0.0465383	0.895674	0.876877	0.0187974	0.913961	0.879819	0.0341424	0.888814	0.868167	0.0206464	0.910023	0.825607	0.0844157
0.926116	0.875769	0.0503468	0.830116	0.758242	0.0718741	0.835052	0.733333	0.101718	0.876792	0.815873	0.0609193	0.910983	0.883239	0.0277443	0.920898	0.879285	0.0416138	0.910773	0.858621	0.0521519	0.905242	0.883181	0.0220605	0.894387	0.855252	0.0391352	0.879397	0.845872	0.0335254	0.904704	0.829374	0.0753308
0.905397	0.819831	0.0855661	0.836957	0.766839	0.0701171	0.748649	0.632411	0.116238	0.913066	0.815931	0.0971345	0.91639	0.883333	0.0330568	0.921132	0.854478	0.0666548	0.904846	0.859375	0.0454708	0.89337	0.87	0.0233698	0.911426	0.875	0.036426	0.8915	0.870994	0.0205054	0.907449	0.838583	0.0688665
0.920799	0.872771	0.0480289	0.837545	0.766839	0.0707057	0.777188	0.671875	0.105313	0.898986	0.786798	0.112188	0.908925	0.872666	0.0362598	0.914992	0.889336	0.0256563	0.903196	0.861619	0.0415775	0.893631	0.855831	0.0378004	0.895543	0.855769	0.0397739	0.887553	0.860158	0.0273947	0.904242	0.841683	0.0625591
0.92459	0.871508	0.0530818	0.838428	0.76129	0.0771376	0.828169	0.728889	0.0992801	0.896181	0.813166	0.0830152	0.904185	0.849741	0.0544441	0.91381	0.869048	0.0447624	0.919037	0.884735	0.034302	0.892857	0.865672	0.0271855	0.90768	0.867336	0.0403448	0.884334	0.842629	0.0417043	0.91	0.821192	0.0888079
0.918147	0.86262	0.0555274	0.860656	0.773333	0.0873224	0.864754	0.697248	0.167506	0.88383	0.828704	0.0551268	0.909145	0.884179	0.0249662	0.914035	0.876884	0.0371507	0.907649	0.870588	0.037061	0.892655	0.867339	0.0253163	0.890313	0.824201	0.0661125	0.882739	0.850511	0.0322279	0.90162	0.825462	0.0761584
0.917862	0.899038	0.0188233	0.82069	0.773913	0.0467766	0.896266	0.747475	0.148791	0.8922	0.776364	0.115836	0.893341	0.826794	0.0665469	0.911675	0.864697	0.0469784	0.913481	0.873529	0.0399515	0.904932	0.868186	0.0367458	0.901561	0.844253	0.0573079	0.887472	0.847251	0.0402214	0.89978	0.817635	0.0821445
0.911679	0.865487	0.0461925	0.836283	0.754967	0.0813163	0.889381	0.766355	0.123025	0.900999	0.80605	0.0949493	0.903823	0.862979	0.0408445	0.911923	0.865574	0.0463489	0.908343	0.878882	0.0294611	0.889847	0.847985	0.041862	0.909892	0.876738	0.0331539	0.883481	0.841046	0.0424345	0.915888	0.852459	0.0634288
0.913755	0.864169	0.049586	0.832714	0.780488	0.0522259	0.810219	0.741722	0.0684971	0.899688	0.83521	0.0644786	0.899102	0.860153	0.0389483	0.920921	0.868552	0.0523685	0.920188	0.883721	0.0364669	0.88998	0.86875	0.0212304	0.911202	0.887153	0.0240494	0.890719	0.855446	0.035273	0.903585	0.840816	0.0627683
0.915533	0.885659	0.0298744	0.86	0.77707	0.0829299	0.797849	0.709877	0.0879729	0.896757	0.783109	0.113647	0.92066	0.859135	0.0615246	0.919742	0.868381	0.0513605	0.907258	0.863095	0.0441628	0.890469	0.834052	0.0564177	0.906995	0.876656	0.0303381	0.890401	0.851888	0.0385134	0.907449	0.838583	0.0688665
0.920112	0.8613	0.058812	0.854331	0.767296	0.0870351	0.858469	0.824207	0.0342612	0.875071	0.81298	0.0620909	0.909256	0.864621	0.044635	0.905063	0.863813	0.0412501	0.916667	0.873239	0.0434272	0.9	0.868246	0.0317536	0.907641	0.86439	0.043251	0.882948	0.858144	0.0248044	0.914703	0.831858	0.0828442
0.914478	0.869888	0.0445892	0.796	0.753623	0.0423768	0.846473	0.783626	0.0628473	0.897691	0.848322	0.0493691	0.907904	0.867063	0.0408403	0.910296	0.876211	0.0340854	0.908092	0.869688	0.0384035	0.885915	0.849958	0.0359565	0.904545	0.851964	0.0525817	0.884909	0.842544	0.0423642	0.90249	0.842282	0.0602077
0.922314	0.869323	0.0529906	0.804762	0.696296	0.108466	0.8875	0.756757	0.130743	0.873544	0.776031	0.0975127	0.891953	0.814313	0.0776394	0.914015	0.87013	0.0438856	0.904459	0.862385	0.0420733	0.892359	0.872441	0.0199179	0.909428	0.865044	0.0443841	0.888213	0.846715	0.0414976	0.905759	0.85	0.0557592
0.918394	0.844444	0.0739493	0.831858	0.743243	0.0886152	0.798526	0.652542	0.145983	0.8957	0.789668	0.106032	0.90402	0.85113	0.0528899	0.925553	0.875	0.0505533	0.900591	0.864065	0.0365259	0.896175	0.87291	0.0232652	0.903994	0.860631	0.0433637	0.889224	0.851064	0.03816	0.895213	0.837022	0.0581913
0.93483	0.907975	0.0268544	0.839286	0.756757	0.082529	0.890511	0.748603	0.141908	0.897422	0.829312	0.0681102	0.907638	0.853383	0.0542542	0.905571	0.874687	0.0308846	0.905697	0.865922	0.0397757	0.883357	0.832653	0.050704	0.897243	0.856392	0.0408508	0.880677	0.835631	0.0450465	0.909091	0.837573	0.0715175
0.920848	0.823121	0.097727	0.86	0.77707	0.0829299	0.931429	0.88	0.0514286	0.894328	0.840799	0.0535281	0.891509	0.823228	0.0682814	0.907273	0.877404	0.0298689	0.912676	0.870654	0.0420224	0.895238	0.883721	0.0115172	0.898794	0.847629	0.0511649	0.875912	0.81544	0.0604721	0.902913	0.847162	0.055751
0.912448	0.864765	0.0476825	0.781818	0.772727	0.00909091	0.865306	0.757353	0.107953	0.874134	0.79434	0.0797943	0.898438	0.837635	0.0608022	0.929093	0.877698	0.051395	0.903678	0.862843	0.0408349	0.899329	0.86819	0.0311391	0.899788	0.836406	0.0633828	0.881648	0.836777	0.0448711	0.907828	0.840263	0.0675657
0.923864	0.869087	0.0547775	0.836957	0.766839	0.0701171	0.915888	0.735294	0.180594	0.873186	0.805601	0.0675851	0.902926	0.875458	0.0274686	0.904138	0.886531	0.0176073	0.91165	0.87619	0.03546	0.901311	0.869882	0.0314295	0.902882	0.866033	0.0368494	0.882135	0.838906	0.0432291	0.902256	0.821918	0.0803378
0.918382	0.888889	0.0294929	0.810811	0.767773	0.0430383	0.813708	0.636986	0.176722	0.876014	0.825163	0.0508505	0.91261	0.849343	0.0632672	0.920687	0.88411	0.0365769	0.906306	0.86802	0.038286	0.897161	0.869286	0.0278746	0.9125	0.881356	0.0311441	0.88172	0.856646	0.025074	0.90162	0.825462	0.0761584
0.929431	0.884514	0.0449162	0.816	0.75	0.066	0.857692	0.810256	0.0474359	0.879717	0.768182	0.111535	0.896303	0.83755	0.0587527	0.910357	0.877527	0.0328301	0.908587	0.869565	0.039022	0.891692	0.863354	0.0283383	0.903972	0.862245	0.0417266	0.880677	0.835979	0.0446986	0.912689	0.84787	0.064819
0.930496	0.895299	0.0351973	0.800885	0.733728	0.0671571	0.852459	0.740741	0.111718	0.88473	0.818692	0.0660381	0.906739	0.849696	0.0570426	0.924065	0.877127	0.0469388	0.909266	0.857576	0.0516907	0.90176	0.860417	0.0413429	0.915348	0.885581	0.0297662	0.890169	0.868078	0.0220913	0.910773	0.828452	0.0823207
0.91769	0.886228	0.031462	0.781818	0.772727	0.00909091	0.82679	0.749164	0.077626	0.903679	0.809933	0.0937455	0.929211	0.869955	0.0592556	0.8976	0.859649	0.0379509	0.912965	0.868132	0.0448328	0.90284	0.873786	0.0290537	0.910795	0.869374	0.0414203	0.892157	0.862007	0.0301497	0.91052	0.845188	0.0653317
0.924018	0.879098	0.0449197	0.796078	0.75	0.0460784	0.861985	0.789668	0.0723176	0.904576	0.8119	0.0926762	0.891007	0.839333	0.0516738	0.906557	0.88	0.0265574	0.904036	0.865747	0.0382893	0.896765	0.862637	0.034128	0.922316	0.884696	0.0376204	0.888965	0.866116	0.0228493	0.909194	0.820628	0.0885663
0.907652	0.861386	0.0462656	0.831858	0.743243	0.0886152	0.772429	0.706215	0.0662142	0.897022	0.834684	0.0623378	0.909754	0.855932	0.0538223	0.921348	0.878261	0.0430874	0.898999	0.862454	0.0365456	0.891443	0.845455	0.0459886	0.89923	0.870141	0.0290892	0.887281	0.849287	0.0379939	0.905797	0.820276	0.0855206
0.919972	0.854569	0.0654028	0.830116	0.758242	0.0718741	0.814925	0.677083	0.137842	0.90029	0.844411	0.0558795	0.908505	0.87389	0.0346153	0.919456	0.884903	0.0345532	0.908891	0.875562	0.0333291	0.887438	0.861937	0.0255004	0.911744	0.880077	0.0316664	0.880629	0.847767	0.0328624	0.903376	0.830957	0.0724188
0.911651	0.842829	0.0688219	0.83391	0.787611	0.0462994	0.898039	0.868687	0.0293523	0.903002	0.797297	0.105705	0.889655	0.847328	0.0423269	0.922321	0.878322	0.0439998	0.904382	0.865169	0.0392139	0.890772	0.859677	0.0310947	0.910468	0.874517	0.0359509	0.885073	0.863208	0.0218651	0.90373	0.817352	0.0863788
0.903509	0.868621	0.0348877	0.810811	0.767773	0.0430383	0.836957	0.716981	0.119975	0.878604	0.813665	0.0649393	0.904074	0.872822	0.0312513	0.91183	0.843564	0.068266	0.904287	0.862464	0.041823	0.897419	0.881432	0.0159876	0.891842	0.830591	0.0612513	0.883345	0.859919	0.0234255	0.907407	0.844037	0.0633707
0.898041	0.85456	0.0434811	0.834061	0.75	0.0840611	0.783981	0.661597	0.122384	0.903051	0.853313	0.0497377	0.915522	0.883412	0.0321097	0.908784	0.88412	0.0246636	0.903128	0.867403	0.0357248	0.899045	0.862963	0.0360821	0.90625	0.876781	0.0294688	0.884641	0.861736	0.0229048	0.911885	0.845878	0.0660071
0.903269	0.844587	0.0586815	0.81106	0.754491	0.0565689	0.850746	0.73913	0.111616	0.893519	0.833031	0.0604877	0.900822	0.838278	0.0625441	0.911765	0.866142	0.045623	0.915319	0.875872	0.0394471	0.890185	0.845857	0.0443279	0.893836	0.857362	0.0364737	0.887918	0.84902	0.0388989	0.908084	0.83499	0.0730941
0.916035	0.87441	0.0416255	0.8125	0.75	0.0625	0.862903	0.819149	0.0437543	0.878261	0.822785	0.0554761	0.903622	0.849473	0.0541492	0.915339	0.882966	0.0323731	0.921729	0.897081	0.0246476	0.892102	0.868217	0.0238845	0.893051	0.858287	0.0347647	0.887397	0.856327	0.0310702	0.908973	0.834906	0.074067
0.907634	0.864198	0.0434361	0.816	0.75	0.066	0.931507	0.810127	0.12138	0.882848	0.830219	0.0526282	0.895114	0.847104	0.0480105	0.91169	0.871481	0.0402095	0.911419	0.875188	0.0362315	0.899644	0.846238	0.0534064	0.894344	0.859272	0.0350728	0.890143	0.852823	0.0373204	0.892954	0.826374	0.0665803
0.92431	0.863124	0.0611859	0.836283	0.754967	0.0813163	0.824289	0.630435	0.193855	0.882491	0.82669	0.0558014	0.904084	0.86786	0.036224	0.909091	0.871856	0.0372346	0.910643	0.87656	0.0340822	0.885177	0.839338	0.0458396	0.904509	0.870968	0.0335415	0.879152	0.851948	0.0272039	0.903643	0.841699	0.0619439
0.903607	0.847591	0.056016	0.819231	0.78341	0.0358206	0.851974	0.79638	0.0555936	0.899192	0.83121	0.0679814	0.900936	0.813023	0.0879132	0.918786	0.876712	0.0420736	0.905155	0.858025	0.0471299	0.901339	0.878261	0.0230781	0.915179	0.882716	0.0324625	0.886067	0.846229	0.0398376	0.907801	0.823529	0.084272
0.911645	0.863025	0.04862	0.86	0.77707	0.0829299	0.836991	0.643836	0.193155	0.896218	0.810765	0.0854524	0.90015	0.823322	0.0768282	0.911312	0.878109	0.0332028	0.912007	0.873351	0.0386564	0.892857	0.884138	0.00871921	0.920447	0.879121	0.0413262	0.887258	0.875092	0.0121658	0.91	0.848101	0.0618987
0.910921	0.865809	0.0451125	0.79661	0.72093	0.0756799	0.823328	0.70317	0.120158	0.887828	0.828467	0.059361	0.891268	0.85984	0.0314274	0.920518	0.871257	0.0492601	0.907969	0.86645	0.0415191	0.900415	0.869328	0.0310864	0.909091	0.881218	0.0278726	0.884789	0.843398	0.041391	0.902107	0.836439	0.0656676
0.901003	0.778968	0.122035	0.821429	0.802867	0.0185612	0.86039	0.823045	0.0373443	0.89685	0.835893	0.0609563	0.898865	0.83557	0.0632943	0.903766	0.855346	0.0484198	0.905222	0.855457	0.0497652	0.881692	0.849706	0.0319859	0.886076	0.860927	0.0251488	0.877729	0.850534	0.0271954	0.900677	0.836431	0.064246
0.909401	0.86359	0.0458108	0.815498	0.736842	0.078656	0.902357	0.8	0.102357	0.884488	0.832268	0.0522201	0.904018	0.857143	0.046875	0.898443	0.871603	0.0268407	0.907772	0.868925	0.0388471	0.911079	0.880626	0.0304525	0.907453	0.863177	0.0442762	0.885616	0.862551	0.023065	0.899507	0.828283	0.0712246
0.904846	0.845043	0.059803	0.781513	0.729167	0.0523459	0.826498	0.755556	0.0709429	0.883473	0.826955	0.0565183	0.913642	0.876565	0.0370768	0.912062	0.886432	0.0256301	0.902792	0.863372	0.03942	0.891654	0.854331	0.0373238	0.909377	0.855422	0.0539553	0.882726	0.836645	0.0460812	0.901786	0.843416	0.0583693
0.910384	0.84131	0.0690742	0.836735	0.784946	0.0517885	0.884746	0.813187	0.0715589	0.889745	0.837128	0.0526173	0.910959	0.868687	0.042272	0.924433	0.881579	0.0428543	0.908325	0.862124	0.0462009	0.902655	0.871518	0.0311364	0.907879	0.878981	0.0288979	0.887013	0.875	0.012013	0.909513	0.830435	0.079078
0.889599	0.842715	0.0468838	0.793774	0.751174	0.0426006	0.911565	0.853933	0.057632	0.89795	0.795518	0.102431	0.89916	0.873582	0.0255778	0.909759	0.882192	0.0275669	0.907322	0.862259	0.0450626	0.897538	0.860759	0.0367788	0.905609	0.870544	0.0350647	0.880755	0.837782	0.0429724	0.906149	0.830409	0.0757395
0.921584	0.878901	0.0426831	0.810409	0.748768	0.0616404	0.874644	0.837037	0.0376068	0.897756	0.813806	0.08395	0.898762	0.837806	0.0609555	0.911433	0.887064	0.0243695	0.907787	0.871795	0.035992	0.891619	0.854975	0.0366447	0.923493	0.898253	0.0252402	0.885445	0.871601	0.0138435	0.890625	0.819742	0.0708825
0.904102	0.870515	0.0335869	0.830769	0.748092	0.0826776	0.882175	0.849421	0.0327544	0.87949	0.814617	0.0648734	0.906499	0.845225	0.0612736	0.92225	0.880407	0.0418427	0.916573	0.880259	0.0363138	0.897742	0.863717	0.0340255	0.90015	0.837209	0.0629408	0.879152	0.851948	0.0272039	0.906883	0.828784	0.0780985
0.909588	0.836331	0.0732567	0.810811	0.767773	0.0430383	0.860335	0.767802	0.0925333	0.871345	0.795262	0.0760828	0.907801	0.871055	0.0367464	0.920235	0.871795	0.0484402	0.907839	0.860353	0.0474859	0.89542	0.844847	0.0505727	0.906707	0.867072	0.0396352	0.887632	0.846233	0.0413987	0.904709	0.827586	0.0771223
0.917539	0.855835	0.061704	0.828829	0.743243	0.0855856	0.914573	0.746269	0.168304	0.891265	0.822832	0.0684331	0.913134	0.818049	0.0950846	0.918561	0.870091	0.04847	0.908203	0.873315	0.0348878	0.897436	0.847191	0.0502449	0.909491	0.872114	0.0373772	0.886173	0.846233	0.0399394	0.896247	0.840678	0.0555693
0.925587	0.883436	0.0421519	0.781513	0.729167	0.0523459	0.809069	0.751553	0.0575164	0.895199	0.819698	0.0755003	0.900798	0.874459	0.0263393	0.909393	0.881393	0.0280004	0.915992	0.873668	0.0423237	0.901428	0.862559	0.0388684	0.906433	0.877342	0.0290903	0.883815	0.869039	0.014776	0.909677	0.82716	0.0825169
0.921603	0.865672	0.0559311	0.808664	0.753488	0.0551759	0.864333	0.783217	0.0811158	0.897151	0.807935	0.0892161	0.890562	0.804145	0.0864166	0.906624	0.876972	0.0296525	0.899752	0.86872	0.0310329	0.88459	0.854008	0.0305813	0.908515	0.861111	0.047404	0.885364	0.862813	0.0225513	0.911422	0.845528	0.0658935
0.917808	0.864173	0.053635	0.8125	0.75	0.0625	0.848739	0.704918	0.143821	0.880615	0.812268	0.068347	0.910922	0.872647	0.038275	0.933333	0.883978	0.0493554	0.9	0.857143	0.0428571	0.886152	0.853219	0.0329329	0.914152	0.873767	0.0403843	0.885257	0.871064	0.0141924	0.899888	0.832392	0.0674958
0.913443	0.89372	0.0197228	0.851485	0.782609	0.0688765	0.777448	0.698795	0.0786529	0.885299	0.824402	0.0608966	0.886663	0.847222	0.0394406	0.91438	0.859206	0.055174	0.913712	0.88647	0.0272419	0.898751	0.866551	0.0321997	0.897946	0.86	0.0379457	0.884993	0.86172	0.0232729	0.900103	0.825225	0.0748778
0.903904	0.841897	0.0620067	0.810185	0.70922	0.100965	0.910394	0.796748	0.113646	0.896359	0.807292	0.0890669	0.917411	0.856031	0.0613796	0.911298	0.869326	0.0419719	0.914798	0.87291	0.0418885	0.89601	0.866723	0.0292879	0.906746	0.880204	0.0265421	0.893617	0.866724	0.026893	0.901316	0.833703	0.0676129
0.924305	0.890034	0.0342708	0.800687	0.778626	0.0220613	0.859838	0.775862	0.0839762	0.881161	0.828187	0.0529742	0.926424	0.868829	0.0575947	0.91213	0.885	0.0271299	0.896444	0.864939	0.0315049	0.900723	0.873216	0.0275074	0.909585	0.872238	0.0373471	0.893831	0.859583	0.0342482	0.908996	0.839187	0.0698091
0.904288	0.880989	0.0232992	0.82069	0.773913	0.0467766	0.873518	0.676768	0.19675	0.882098	0.818636	0.0634628	0.911996	0.858175	0.0538203	0.911184	0.8875	0.0236842	0.908451	0.870555	0.0378959	0.899271	0.863309	0.0359617	0.916179	0.873156	0.043023	0.881317	0.843592	0.0377247	0.906532	0.812641	0.0938904
0.907984	0.852689	0.0552954	0.81106	0.754491	0.0565689	0.821803	0.688645	0.133158	0.889288	0.807829	0.0814584	0.903325	0.855831	0.0474941	0.906854	0.857909	0.0489453	0.917127	0.883721	0.0334061	0.890393	0.869432	0.0209617	0.900516	0.861538	0.0389774	0.883571	0.851953	0.0316187	0.889333	0.816777	0.0725563
0.911101	0.834568	0.0765334	0.831858	0.743243	0.0886152	0.848665	0.791837	0.056828	0.904043	0.837325	0.0667183	0.906141	0.817978	0.0881638	0.909574	0.885906	0.0236684	0.901423	0.864336	0.0370871	0.895646	0.857143	0.0385033	0.906314	0.877005	0.0293083	0.883777	0.828979	0.0547986	0.893617	0.815668	0.0779488
0.914129	0.883951	0.0301785	0.820069	0.769912	0.0501577	0.862259	0.75	0.112259	0.90326	0.805585	0.0976749	0.900721	0.866667	0.0340539	0.907781	0.885099	0.0226822	0.912773	0.876106	0.0366664	0.887145	0.868956	0.0181896	0.907339	0.877331	0.0300081	0.885171	0.841885	0.0432863	0.900103	0.825225	0.0748778
0.906162	0.857749	0.048413	0.832714	0.780488	0.0522259	0.89881	0.767123	0.131686	0.903337	0.827647	0.0756901	0.904831	0.870079	0.0347518	0.910849	0.880899	0.0299506	0.91134	0.877841	0.0334993	0.895903	0.869419	0.0264846	0.890312	0.852875	0.0374365	0.888484	0.856068	0.0324162	0.907317	0.825688	0.081629
0.900696	0.849761	0.050935	0.7875	0.708571	0.0789286	0.803922	0.733333	0.0705882	0.891438	0.790845	0.100593	0.89381	0.826691	0.067119	0.898126	0.862486	0.0356393	0.895961	0.860884	0.035077	0.894521	0.875405	0.019116	0.903939	0.847755	0.0561845	0.884218	0.861614	0.0226033	0.91	0.821192	0.0888079
0.918857	0.876091	0.0427664	0.86	0.77707	0.0829299	0.879679	0.784689	0.0949901	0.905991	0.797906	0.108085	0.903676	0.884785	0.0188919	0.912691	0.871182	0.0415093	0.905202	0.880466	0.0247358	0.902906	0.870939	0.0319668	0.903521	0.868648	0.034873	0.88565	0.844037	0.0416135	0.906098	0.823799	0.0822989
0.910636	0.881864	0.0287721	0.781513	0.729167	0.0523459	0.845622	0.763251	0.0823712	0.881535	0.848434	0.0331019	0.898347	0.844278	0.0540689	0.902183	0.866593	0.0355895	0.910373	0.870451	0.0399214	0.891348	0.860825	0.0305233	0.909884	0.870293	0.0395908	0.888378	0.868624	0.0197538	0.903084	0.824701	0.0783825
0.917102	0.894185	0.0229174	0.830116	0.758242	0.0718741	0.811538	0.774194	0.0373449	0.884694	0.822327	0.0623668	0.902672	0.858464	0.0442074	0.913809	0.868458	0.0453508	0.901834	0.861912	0.0399219	0.896263	0.861087	0.0351757	0.893226	0.849758	0.0434685	0.889492	0.862679	0.0268125	0.905824	0.838298	0.0675262
0.909403	0.869048	0.0403553	0.814208	0.734375	0.0798327	0.799458	0.729927	0.069531	0.897012	0.840099	0.0569123	0.901444	0.852858	0.0485853	0.898345	0.880445	0.0179003	0.909892	0.862687	0.0472057	0.896598	0.878431	0.0181664	0.913233	0.879654	0.0335798	0.885491	0.864592	0.0208987	0.904242	0.841683	0.0625591
0.913574	0.829317	0.0842567	0.829876	0.717241	0.112634	0.872852	0.681034	0.191818	0.905949	0.835644	0.0703054	0.902918	0.854073	0.048845	0.908567	0.866104	0.042463	0.91757	0.878205	0.0393654	0.900513	0.875302	0.0252118	0.905944	0.874875	0.0310694	0.883658	0.861711	0.0219477	0.912365	0.833713	0.078652
0.915905	0.884131	0.031774	0.804762	0.696296	0.108466	0.886121	0.802469	0.0836519	0.882895	0.824586	0.0583097	0.907023	0.813121	0.0939015	0.89832	0.851229	0.0470911	0.90581	0.861578	0.0442316	0.904155	0.872889	0.0312666	0.897264	0.875092	0.0221721	0.889507	0.841505	0.048002	0.909434	0.836364	0.0730703
0.942403	0.903974	0.0384297	0.781513	0.729167	0.0523459	0.835962	0.580645	0.255317	0.899267	0.810345	0.0889226	0.897436	0.847518	0.0499182	0.908877	0.882828	0.0260484	0.90481	0.876463	0.0283467	0.897742	0.859232	0.0385102	0.904359	0.868161	0.0361977	0.88156	0.857387	0.0241734	0.903485	0.823529	0.0799558
0.916912	0.875111	0.0418015	0.82069	0.773913	0.0467766	0.749425	0.684058	0.0653673	0.892176	0.840621	0.051555	0.917156	0.860286	0.0568699	0.913355	0.870083	0.0432711	0.905433	0.863768	0.0416645	0.890331	0.864257	0.0260739	0.903857	0.870442	0.033415	0.884441	0.842754	0.0416867	0.915297	0.828645	0.0866526
0.921171	0.879449	0.0417223	0.828054	0.739726	0.0883283	0.802111	0.703557	0.0985535	0.905014	0.821396	0.0836183	0.910702	0.875829	0.0348727	0.910517	0.863572	0.0469442	0.904382	0.856716	0.0476661	0.888749	0.875789	0.0129597	0.902392	0.8566	0.0457915	0.881698	0.856419	0.0252791	0.901084	0.823245	0.0778395
0.927554	0.898701	0.0288529	0.832714	0.780488	0.0522259	0.840532	0.76	0.0805316	0.88635	0.838323	0.0480266	0.902746	0.846014	0.0567315	0.914327	0.892696	0.0216307	0.9122	0.868966	0.0432341	0.89672	0.862709	0.0340114	0.912876	0.870857	0.0420187	0.88966	0.86514	0.02452	0.913376	0.829146	0.0842301
0.905507	0.874271	0.0312354	0.830769	0.748092	0.0826776	0.891641	0.832536	0.059105	0.894597	0.81051	0.0840874	0.92785	0.893617	0.0342329	0.915408	0.85567	0.0597378	0.90824	0.867209	0.041031	0.890363	0.84653	0.0438333	0.903892	0.86314	0.0407513	0.889057	0.84861	0.0404469	0.912644	0.827273	0.085371
0.922386	0.884211	0.0381756	0.820069	0.769912	0.0501577	0.919075	0.872727	0.0463479	0.90804	0.80289	0.105151	0.910233	0.880192	0.0300417	0.914929	0.880282	0.0346474	0.904255	0.861925	0.0423306	0.889804	0.879668	0.0101356	0.903186	0.870066	0.0331205	0.884037	0.861301	0.0227359	0.89878	0.847145	0.051635
0.904197	0.842814	0.0613827	0.83391	0.787611	0.0462994	0.83871	0.776119	0.0625903	0.877238	0.809145	0.0680927	0.925373	0.887039	0.0383339	0.907861	0.879291	0.0285701	0.913174	0.870343	0.0428309	0.889706	0.856397	0.033309	0.908263	0.873995	0.0342682	0.88559	0.854779	0.0308107	0.904612	0.838938	0.0656741
0.909831	0.877193	0.0326375	0.81106	0.754491	0.0565689	0.897297	0.677966	0.219331	0.901722	0.840722	0.0609999	0.911742	0.845638	0.0661045	0.917384	0.881188	0.0361957	0.899911	0.862363	0.0375485	0.888533	0.878999	0.00953438	0.896	0.858915	0.0370853	0.876328	0.836181	0.0401469	0.905263	0.823529	0.0817337
0.913978	0.899833	0.0141454	0.838298	0.732394	0.105904	0.891641	0.782609	0.109032	0.901697	0.827948	0.073749	0.899628	0.873239	0.0263888	0.917254	0.873656	0.0435976	0.901469	0.862981	0.0384885	0.900147	0.879646	0.0205008	0.910727	0.883677	0.0270498	0.896877	0.859684	0.0371935	0.898396	0.828054	0.0703414
0.909469	0.864907	0.0445625	0.838298	0.732394	0.105904	0.801061	0.672489	0.128572	0.890597	0.825964	0.064633	0.897647	0.843525	0.0541219	0.903454	0.865574	0.0378799	0.896758	0.856124	0.040634	0.895219	0.873418	0.0218017	0.906188	0.858006	0.0481816	0.882911	0.838074	0.044837	0.898816	0.83274	0.0660757
0.914717	0.881178	0.0335393	0.810409	0.748768	0.0616404	0.832335	0.698925	0.133411	0.882614	0.812721	0.0698927	0.92031	0.857426	0.0628842	0.9294	0.882448	0.0469527	0.913223	0.863636	0.0495868	0.897328	0.877722	0.0196058	0.904762	0.84472	0.0600414	0.886742	0.866771	0.019971	0.900281	0.851775	0.0485064
0.900704	0.87897	0.0217343	0.844358	0.78022	0.0641382	0.856471	0.773234	0.0832364	0.908345	0.82243	0.0859155	0.901745	0.838983	0.0627623	0.902262	0.857479	0.0447823	0.91548	0.871201	0.0442784	0.893684	0.868012	0.0256711	0.889847	0.831984	0.0578636	0.883369	0.852459	0.0309103	0.900541	0.838596	0.061944
0.9043	0.866328	0.0379722	0.839286	0.756757	0.082529	0.836272	0.73251	0.103762	0.888889	0.821716	0.0671731	0.892813	0.855713	0.0370998	0.914976	0.866667	0.0483092	0.91342	0.874608	0.0388118	0.899926	0.866142	0.0337847	0.916488	0.886297	0.0301908	0.888577	0.852093	0.0364844	0.901508	0.817844	0.0836637
0.91987	0.877855	0.0420147	0.850202	0.76129	0.0889121	0.870283	0.777328	0.0929551	0.880899	0.801498	0.0794007	0.896163	0.832727	0.0634353	0.91588	0.867925	0.0479553	0.903727	0.86015	0.0435763	0.8967	0.871658	0.0250424	0.905256	0.845992	0.0592648	0.889126	0.861947	0.0271789	0.908389	0.842505	0.0658838
0.910622	0.859756	0.0508657	0.834061	0.75	0.0840611	0.864143	0.718894	0.145249	0.87703	0.788	0.0890302	0.904188	0.83558	0.068609	0.917744	0.865385	0.0523592	0.904986	0.857143	0.047843	0.909848	0.882295	0.0275537	0.923985	0.894142	0.0298434	0.891409	0.863558	0.0278511	0.912322	0.844538	0.0677845
0.918993	0.871351	0.0476412	0.860656	0.773333	0.0873224	0.867403	0.717647	0.149756	0.876341	0.785504	0.0908366	0.905627	0.845043	0.0605839	0.907752	0.869087	0.038665	0.909003	0.875661	0.0333415	0.901947	0.875332	0.0266156	0.916147	0.879602	0.0365449	0.879448	0.842803	0.036645	0.897606	0.811736	0.0858704
0.913158	0.871928	0.0412303	0.857143	0.769231	0.0879121	0.804348	0.73955	0.064798	0.898168	0.845462	0.0527061	0.913803	0.852743	0.0610598	0.924584	0.875606	0.0489779	0.912744	0.871622	0.0411224	0.89272	0.869565	0.0231551	0.907927	0.873851	0.0340755	0.8867	0.860606	0.0260934	0.901786	0.838574	0.0632113
0.901452	0.857997	0.0434553	0.836283	0.754967	0.0813163	0.913725	0.842857	0.0708683	0.895111	0.792982	0.102129	0.907046	0.886029	0.0210171	0.915223	0.871369	0.043854	0.903846	0.860927	0.042919	0.893571	0.868258	0.0253132	0.904079	0.860898	0.0431804	0.886598	0.852772	0.0338255	0.900541	0.820312	0.080228
0.907495	0.830235	0.0772595	0.781513	0.729167	0.0523459	0.858491	0.773869	0.0846212	0.890752	0.795433	0.0953191	0.899004	0.851153	0.0478512	0.916279	0.862385	0.0538937	0.911868	0.886878	0.0249906	0.88378	0.851307	0.0324731	0.906677	0.864169	0.0425088	0.889595	0.842225	0.0473702	0.895906	0.828516	0.0673901
0.917935	0.891419	0.0265166	0.822064	0.770642	0.0514219	0.87664	0.791111	0.0855293	0.890851	0.769819	0.121033	0.904509	0.864407	0.0401025	0.908293	0.867359	0.0409348	0.901258	0.863271	0.0379877	0.887959	0.8471	0.0408586	0.908269	0.864245	0.044024	0.883448	0.853426	0.0300224	0.91363	0.84466	0.06897
0.895652	0.834146	0.0615058	0.830769	0.748092	0.0826776	0.807512	0.77095	0.036562	0.892105	0.827004	0.065101	0.89914	0.836307	0.0628324	0.907658	0.869288	0.0383697	0.917241	0.889231	0.0280106	0.89938	0.856863	0.042517	0.905155	0.873857	0.0312972	0.887989	0.86526	0.0227295	0.892715	0.8357	0.0570154
0.924498	0.843292	0.0812056	0.828829	0.743243	0.0855856	0.867314	0.661157	0.206157	0.887556	0.779039	0.108516	0.912254	0.877637	0.034617	0.902394	0.852368	0.0500264	0.912949	0.881306	0.0316432	0.890392	0.861301	0.0290911	0.911528	0.868263	0.0432647	0.885673	0.855311	0.0303616	0.908791	0.819172	0.0896191
0.909608	0.891585	0.0180236	0.815498	0.736842	0.078656	0.876316	0.82397	0.0523458	0.896255	0.789744	0.106511	0.920134	0.873539	0.0465954	0.904434	0.878523	0.0259114	0.912169	0.872111	0.0400584	0.899423	0.873693	0.0257308	0.909151	0.874886	0.0342653	0.882096	0.846008	0.0360885	0.919144	0.844037	0.0751072
0.909577	0.877625	0.0319524	0.828829	0.743243	0.0855856	0.836207	0.704663	0.131544	0.902529	0.803292	0.0992364	0.919305	0.82337	0.0959352	0.920424	0.893112	0.0273128	0.913744	0.873786	0.0399577	0.902107	0.877551	0.0245564	0.913103	0.872211	0.0408925	0.892107	0.854065	0.0380425	0.898075	0.813278	0.0847967
0.89042	0.80422	0.0861995	0.836735	0.784946	0.0517885	0.796345	0.663793	0.132552	0.872894	0.825996	0.0468985	0.915594	0.87631	0.0392834	0.910168	0.84063	0.0695373	0.901299	0.856423	0.0448755	0.896333	0.87821	0.0181224	0.900581	0.868396	0.0321848	0.88305	0.846602	0.0364477	0.903585	0.840816	0.0627683
0.924179	0.853518	0.0706612	0.831858	0.743243	0.0886152	0.858447	0.752	0.106447	0.898762	0.824252	0.0745104	0.888364	0.837768	0.0505956	0.911111	0.879733	0.0313784	0.915114	0.873457	0.0416571	0.901792	0.878689	0.0231031	0.922105	0.88708	0.0350249	0.888071	0.847695	0.0403753	0.904824	0.82494	0.0798839
0.92053	0.861111	0.0594187	0.82069	0.773913	0.0467766	0.90991	0.83871	0.0712002	0.879831	0.829477	0.0503536	0.903553	0.881144	0.0224094	0.910751	0.888889	0.0218616	0.908531	0.865979	0.0425518	0.89111	0.857658	0.0334519	0.914541	0.880783	0.0337579	0.880933	0.826667	0.0542659	0.905995	0.822622	0.0833724
0.924354	0.895674	0.0286799	0.836957	0.766839	0.0701171	0.773743	0.73955	0.0341932	0.880299	0.803681	0.0766183	0.899574	0.846797	0.0527773	0.906018	0.866822	0.0391957	0.89517	0.867532	0.0276371	0.899154	0.85212	0.0470338	0.907179	0.869919	0.0372604	0.884026	0.856109	0.0279177	0.918293	0.839329	0.0789641
0.927466	0.896266	0.0312006	0.828829	0.743243	0.0855856	0.856742	0.781116	0.0756257	0.884705	0.825285	0.0594192	0.894147	0.859967	0.0341799	0.901224	0.864502	0.0367228	0.912723	0.871318	0.0414056	0.886706	0.861489	0.0252168	0.904459	0.875	0.0294586	0.883949	0.842536	0.041413	0.908127	0.847059	0.0610684
0.89637	0.826979	0.0693906	0.781818	0.772727	0.00909091	0.80663	0.692082	0.114548	0.903509	0.844584	0.0589248	0.896036	0.848485	0.0475515	0.910563	0.881391	0.0291722	0.906912	0.859527	0.0473853	0.887789	0.862237	0.0255522	0.9	0.865784	0.0342155	0.884373	0.859335	0.0250378	0.91052	0.845188	0.0653317
0.919753	0.859307	0.0604457	0.815498	0.736842	0.078656	0.830097	0.744526	0.0855715	0.893744	0.846264	0.0474794	0.902926	0.863551	0.0393741	0.90469	0.874251	0.0304384	0.906904	0.866567	0.040337	0.893993	0.867958	0.0260352	0.904342	0.866856	0.0374864	0.882096	0.858639	0.0234573	0.913143	0.849206	0.0639365
0.910931	0.862213	0.0487182	0.821429	0.802867	0.0185612	0.898551	0.712329	0.186222	0.88601	0.832203	0.053807	0.89279	0.831858	0.0609316	0.913751	0.885281	0.0284696	0.904489	0.868421	0.036068	0.896006	0.859273	0.0367324	0.901312	0.863085	0.0382268	0.882958	0.870922	0.0120362	0.899128	0.839604	0.0595243
0.922832	0.875481	0.0473508	0.838298	0.732394	0.105904	0.800839	0.719764	0.0810746	0.894737	0.806612	0.0881253	0.909972	0.876426	0.0335464	0.891106	0.855886	0.03522	0.903195	0.860244	0.0429513	0.894251	0.866607	0.0276443	0.911271	0.884013	0.0272584	0.890304	0.860987	0.0293178	0.900128	0.834043	0.0660855
0.909579	0.841195	0.0683843	0.836957	0.766839	0.0701171	0.932203	0.815789	0.116414	0.892857	0.846273	0.0465839	0.905197	0.880637	0.02456	0.906612	0.866588	0.0400236	0.906551	0.860432	0.0461194	0.895464	0.871878	0.023586	0.897122	0.869644	0.0274778	0.879545	0.84273	0.0368155	0.903423	0.812352	0.0910714
0.920196	0.873294	0.0469021	0.820225	0.783784	0.0364409	0.859756	0.809917	0.0498387	0.89762	0.796791	0.100829	0.906443	0.858355	0.048088	0.913116	0.871605	0.0415112	0.897308	0.859097	0.0382109	0.907153	0.869565	0.0375875	0.900441	0.856884	0.043557	0.877138	0.827511	0.0496275	0.913194	0.844075	0.0691196
0.915789	0.887719	0.0280702	0.831224	0.777778	0.0534459	0.833333	0.734824	0.0985091	0.883652	0.81232	0.071332	0.902951	0.862197	0.0407534	0.906602	0.868182	0.0384204	0.915294	0.886435	0.0288588	0.898432	0.864422	0.03401	0.893404	0.84127	0.0521346	0.882764	0.836403	0.0463609	0.901617	0.859885	0.0417324
0.914359	0.887764	0.0265956	0.838298	0.732394	0.105904	0.811024	0.704918	0.106106	0.89408	0.826646	0.0674331	0.900243	0.854093	0.0461508	0.905057	0.851613	0.0534439	0.907776	0.870886	0.0368897	0.898523	0.873397	0.0251254	0.892104	0.851205	0.0408984	0.884263	0.859589	0.0246735	0.914815	0.837647	0.0771678
0.899772	0.879617	0.0201552	0.822115	0.733813	0.0883024	0.889098	0.782288	0.10681	0.903587	0.813853	0.0897346	0.885629	0.822984	0.0626445	0.915146	0.882129	0.0330167	0.911962	0.876344	0.0356176	0.897139	0.851232	0.0459074	0.913712	0.867147	0.0465651	0.881896	0.846774	0.0351217	0.907432	0.836028	0.0714038
0.922385	0.840647	0.0817381	0.829876	0.717241	0.112634	0.851852	0.722628	0.129224	0.899243	0.834756	0.0644875	0.905894	0.843849	0.062045	0.912693	0.882527	0.0301654	0.914414	0.874172	0.0402422	0.886034	0.860146	0.0258887	0.889769	0.844985	0.0447847	0.880782	0.867295	0.0134866	0.902689	0.825688	0.0770008
0.907912	0.868275	0.0396372	0.83391	0.787611	0.0462994	0.875421	0.708661	0.166759	0.89581	0.859896	0.0359141	0.895685	0.849932	0.0457534	0.923611	0.860759	0.0628516	0.915541	0.878444	0.0370965	0.888346	0.859155	0.0291912	0.903541	0.877329	0.0262117	0.889053	0.842767	0.046286	0.913272	0.839024	0.0742476
0.906542	0.847619	0.058923	0.837545	0.766839	0.0707057	0.853301	0.7	0.153301	0.898674	0.814558	0.0841162	0.901196	0.860196	0.0409998	0.892617	0.868613	0.0240043	0.908325	0.8608	0.0475246	0.895017	0.866554	0.0284626	0.902228	0.871126	0.0311021	0.881974	0.849864	0.0321107	0.903084	0.824701	0.0783825
0.916817	0.873394	0.0434229	0.829876	0.717241	0.112634	0.763274	0.743405	0.0198691	0.879788	0.823529	0.0562584	0.900726	0.876877	0.0238495	0.895288	0.855072	0.0402155	0.909266	0.864162	0.0451046	0.9	0.862385	0.0376147	0.908745	0.879518	0.0292272	0.878788	0.853309	0.0254784	0.914221	0.834061	0.0801601
0.902927	0.817599	0.0853283	0.836806	0.789238	0.0475679	0.809331	0.763819	0.0455115	0.891941	0.813586	0.0783553	0.910053	0.879859	0.0301943	0.928806	0.870259	0.0585467	0.915367	0.880126	0.0352413	0.882316	0.859688	0.0226281	0.899751	0.868141	0.0316101	0.884364	0.855586	0.0287778	0.905473	0.836489	0.0689838
0.901731	0.858974	0.0427565	0.831224	0.777778	0.0534459	0.913793	0.870466	0.0433268	0.882728	0.793258	0.0894694	0.916376	0.886792	0.0295839	0.917431	0.872914	0.0445172	0.901382	0.859025	0.0423575	0.895572	0.867227	0.0283448	0.912558	0.881567	0.0309903	0.89185	0.843891	0.0479581	0.902007	0.817582	0.0844247
0.911202	0.880952	0.0302498	0.838298	0.732394	0.105904	0.862069	0.824818	0.0372514	0.895374	0.849684	0.0456909	0.903806	0.851337	0.0524693	0.911381	0.873164	0.0382164	0.903471	0.859843	0.0436282	0.887509	0.831785	0.0557233	0.916342	0.872404	0.0439389	0.885673	0.855311	0.0303616	0.913143	0.849206	0.0639365
0.913333	0.816504	0.0968295	0.79661	0.72093	0.0756799	0.890957	0.77095	0.120008	0.896048	0.85	0.0460476	0.908918	0.878992	0.0299268	0.91937	0.874459	0.0449109	0.911731	0.879365	0.0323655	0.887599	0.866084	0.0215148	0.903509	0.864437	0.0390722	0.88195	0.845155	0.0367949	0.895906	0.828516	0.0673901
0.902933	0.877524	0.0254098	0.796078	0.75	0.0460784	0.821138	0.781457	0.0396813	0.896503	0.828704	0.0677998	0.91524	0.881818	0.0334222	0.913257	0.875294	0.0379628	0.912879	0.865497	0.0473817	0.898588	0.884164	0.0144237	0.907856	0.864583	0.0432725	0.888276	0.864775	0.0235012	0.901674	0.830325	0.0713487
0.918303	0.882192	0.0361109	0.827309	0.767568	0.0597417	0.815884	0.627737	0.188147	0.895536	0.78453	0.111005	0.925661	0.870647	0.0550144	0.914211	0.861925	0.0522868	0.915508	0.8736	0.041908	0.892929	0.858415	0.0345143	0.900412	0.864257	0.0361555	0.893571	0.859831	0.0337408	0.906404	0.844262	0.0621416
0.912837	0.86618	0.0466567	0.796	0.753623	0.0423768	0.841996	0.654545	0.18745	0.889197	0.835165	0.0540318	0.900455	0.82147	0.0789852	0.903614	0.861702	0.0419123	0.907388	0.862016	0.0453726	0.896644	0.858456	0.0381884	0.900064	0.84347	0.0565941	0.893156	0.863758	0.0293986	0.895503	0.827887	0.0676159
0.914386	0.891071	0.0233145	0.810409	0.748768	0.0616404	0.800926	0.736196	0.0647296	0.877159	0.78427	0.0928896	0.89862	0.869094	0.0295266	0.916667	0.875193	0.0414741	0.917191	0.870704	0.046487	0.89368	0.848356	0.045324	0.915129	0.864865	0.0502643	0.898076	0.862895	0.0351801	0.910638	0.844444	0.0661939
0.922414	0.898687	0.0237271	0.827309	0.767568	0.0597417	0.809392	0.663415	0.145978	0.893699	0.810687	0.0830121	0.905651	0.850329	0.0553216	0.912232	0.851266	0.0609657	0.912058	0.871523	0.0405348	0.884088	0.855432	0.0286558	0.906467	0.859619	0.0468478	0.884532	0.849858	0.0346732	0.896247	0.840678	0.0555693
0.920827	0.889111	0.0317165	0.844358	0.78022	0.0641382	0.843478	0.769231	0.0742475	0.903036	0.813264	0.0897723	0.89696	0.850075	0.0468854	0.915828	0.882051	0.0337767	0.915423	0.879433	0.0359903	0.887937	0.851138	0.0367984	0.912198	0.862827	0.0493712	0.880057	0.855184	0.0248725	0.907449	0.824786	0.0826629
0.906829	0.814021	0.0928078	0.800687	0.778626	0.0220613	0.821752	0.801347	0.0204055	0.901575	0.818512	0.083063	0.901082	0.853435	0.0476468	0.90491	0.878486	0.0264243	0.907118	0.867081	0.0400373	0.894071	0.853994	0.0400761	0.910175	0.873518	0.0366577	0.891672	0.872408	0.019264	0.909751	0.84492	0.0648313
0.918754	0.868996	0.0497586	0.836957	0.766839	0.0701171	0.794922	0.76082	0.0341018	0.897925	0.786158	0.111767	0.918071	0.857432	0.0606391	0.907826	0.875878	0.0319479	0.903366	0.864536	0.0388301	0.894904	0.865745	0.02916	0.907314	0.873385	0.033929	0.893617	0.866724	0.026893	0.90078	0.824458	0.0763228
0.922927	0.882527	0.0404003	0.834061	0.75	0.0840611	0.838275	0.69697	0.141305	0.898089	0.79845	0.0996396	0.904659	0.859556	0.045103	0.912628	0.89172	0.0209087	0.908436	0.873039	0.0353977	0.89974	0.868151	0.0315889	0.889804	0.84629	0.0435139	0.890287	0.855032	0.0352542	0.902492	0.830189	0.0723032
0.908022	0.887953	0.0200693	0.822064	0.770642	0.0514219	0.818667	0.67619	0.142476	0.895395	0.84711	0.0482849	0.914614	0.8125	0.102114	0.916879	0.87037	0.0465083	0.914579	0.876847	0.0377313	0.897988	0.864516	0.0334714	0.902542	0.876344	0.0261983	0.886909	0.835955	0.0509543	0.900677	0.836431	0.064246
0.919041	0.876604	0.0424373	0.820069	0.769912	0.0501577	0.8487	0.741935	0.106764	0.87851	0.83792	0.0405895	0.909188	0.826176	0.0830122	0.904955	0.87723	0.0277255	0.909091	0.871148	0.0379424	0.898467	0.878161	0.0203065	0.910945	0.868077	0.0428684	0.884774	0.855422	0.029352	0.90788	0.838207	0.0696735
0.902228	0.779034	0.123194	0.804762	0.696296	0.108466	0.881295	0.813559	0.0677356	0.898032	0.83605	0.0619823	0.905017	0.858	0.0470167	0.913527	0.877278	0.0362491	0.908021	0.868502	0.0395199	0.898389	0.874233	0.024156	0.89593	0.858721	0.0372088	0.887664	0.865622	0.0220413	0.913921	0.837022	0.0768992
0.922116	0.897087	0.0250287	0.83045	0.784141	0.0463089	0.798995	0.754601	0.0443937	0.88846	0.837667	0.0507928	0.905813	0.825871	0.0799421	0.908812	0.879919	0.028893	0.903373	0.858667	0.0447062	0.887209	0.866118	0.0210904	0.902274	0.858415	0.0438592	0.883777	0.828979	0.0547986	0.900285	0.81383	0.0864551
0.908501	0.866033	0.0424677	0.847015	0.78534	0.0616746	0.80593	0.660377	0.145553	0.880142	0.838356	0.041786	0.904348	0.862895	0.0414523	0.909956	0.87953	0.0304262	0.9065	0.862385	0.0441151	0.894109	0.861086	0.0330238	0.906504	0.873394	0.0331096	0.87881	0.844614	0.0341965	0.911729	0.835214	0.0765147
0.924528	0.887133	0.0373951	0.8125	0.75	0.0625	0.90795	0.728395	0.179555	0.892771	0.785886	0.106885	0.921798	0.849348	0.0724505	0.916737	0.877805	0.038932	0.908784	0.875957	0.0328267	0.889195	0.863444	0.0257512	0.904523	0.866432	0.0380903	0.882591	0.858766	0.0238249	0.909187	0.837736	0.0714511
0.918314	0.886861	0.0314523	0.79661	0.72093	0.0756799	0.871465	0.757282	0.114184	0.88995	0.80181	0.0881398	0.901272	0.864954	0.0363175	0.91142	0.885957	0.0254636	0.913886	0.872611	0.0412744	0.89582	0.850334	0.0454859	0.908506	0.866388	0.0421178	0.882824	0.859389	0.0234352	0.895833	0.83165	0.0641835
0.906593	0.869505	0.0370889	0.816	0.75	0.066	0.875	0.746479	0.128521	0.882183	0.708291	0.173892	0.902672	0.880934	0.0217379	0.909816	0.881675	0.028141	0.911614	0.869697	0.0419166	0.890614	0.863176	0.0274388	0.907326	0.859848	0.0474778	0.882526	0.839357	0.0431683	0.906918	0.837719	0.0691989
0.916667	0.877993	0.0386735	0.827309	0.767568	0.0597417	0.829457	0.738095	0.0913621	0.897401	0.820392	0.0770093	0.919955	0.828916	0.0910392	0.900218	0.879082	0.0211364	0.911614	0.869697	0.0419166	0.897106	0.875583	0.0215229	0.901718	0.841639	0.0600792	0.886834	0.854701	0.0321335	0.906757	0.846325	0.0604316
0.894885	0.841927	0.0529575	0.836806	0.789238	0.0475679	0.954774	0.709677	0.245096	0.882261	0.82525	0.0570112	0.90623	0.868468	0.0377615	0.92234	0.881301	0.0410396	0.917055	0.87656	0.0404947	0.899554	0.852459	0.0470946	0.902875	0.873754	0.0291212	0.890685	0.841871	0.0488143	0.904594	0.828025	0.0765682
0.906702	0.855102	0.0515997	0.800885	0.733728	0.0671571	0.859223	0.797203	0.0620205	0.874404	0.827887	0.0465171	0.902476	0.831735	0.070741	0.90985	0.870504	0.0393462	0.900267	0.86	0.0402671	0.892438	0.864643	0.0277949	0.911066	0.874159	0.0369064	0.888207	0.865353	0.0228542	0.903226	0.836555	0.0666704
0.908646	0.828921	0.0797254	0.854331	0.767296	0.0870351	0.874302	0.751381	0.12292	0.886179	0.80663	0.079549	0.910801	0.870707	0.0400943	0.918074	0.888377	0.0296969	0.909511	0.871391	0.0381195	0.895504	0.869499	0.026005	0.910648	0.858156	0.0524918	0.889155	0.842225	0.04693	0.892715	0.8357	0.0570154
0.915205	0.882114	0.0330909	0.810185	0.70922	0.100965	0.847666	0.765152	0.0825143	0.881539	0.807429	0.0741103	0.91095	0.88684	0.02411	0.911675	0.864275	0.0474006	0.901887	0.863874	0.0380124	0.892609	0.881944	0.0106645	0.911365	0.876	0.0353653	0.886713	0.863866	0.0228477	0.906769	0.832184	0.0745849
0.915233	0.876279	0.0389536	0.80719	0.78853	0.0186591	0.695804	0.650602	0.0452018	0.883377	0.820471	0.0629061	0.902454	0.877598	0.0248558	0.910381	0.886364	0.0240172	0.900202	0.858773	0.0414284	0.90516	0.872897	0.0322632	0.904396	0.866341	0.0380549	0.882739	0.850511	0.0322279	0.898488	0.818533	0.0799553
0.910448	0.864865	0.0455829	0.850202	0.76129	0.0889121	0.82266	0.702479	0.120181	0.902865	0.84375	0.0591155	0.90045	0.854186	0.0462633	0.912281	0.865293	0.0469875	0.905717	0.860119	0.0455981	0.900218	0.85441	0.0458083	0.912564	0.876171	0.0363936	0.888071	0.847695	0.0403753	0.915888	0.842795	0.0730931
0.897747	0.8603	0.037447	0.860656	0.773333	0.0873224	0.865643	0.771242	0.0944012	0.893191	0.823364	0.0698277	0.908772	0.861111	0.0476608	0.904265	0.869677	0.034588	0.912713	0.865103	0.0476108	0.895395	0.865823	0.029572	0.903859	0.851775	0.0520846	0.892651	0.857143	0.0355084	0.9106	0.835681	0.0749195
0.922419	0.898799	0.0236201	0.830116	0.758242	0.0718741	0.856764	0.727273	0.129491	0.892066	0.82	0.0720664	0.907703	0.873751	0.0339514	0.902583	0.868526	0.0340571	0.903549	0.865482	0.0380664	0.892113	0.856578	0.0355354	0.906375	0.876856	0.0295186	0.880782	0.867295	0.0134866	0.905077	0.843066	0.0620116
0.91165	0.862697	0.0489523	0.860656	0.773333	0.0873224	0.887821	0.810811	0.0770097	0.871404	0.808403	0.063001	0.907794	0.832	0.0757936	0.899254	0.877384	0.0218695	0.912055	0.875175	0.03688	0.886364	0.84975	0.0366141	0.891688	0.843636	0.0480513	0.879397	0.845872	0.0335254	0.908084	0.83499	0.0730941
0.91259	0.839329	0.0732612	0.810185	0.70922	0.100965	0.872038	0.761062	0.110976	0.893888	0.803975	0.0899128	0.90585	0.860215	0.0456345	0.917387	0.872024	0.0453633	0.907572	0.8646	0.0429721	0.904147	0.884521	0.019626	0.902009	0.854034	0.0479741	0.877915	0.863497	0.014418	0.910835	0.822472	0.0883633
0.9005	0.845823	0.0546777	0.833333	0.761194	0.0721393	0.846797	0.80427	0.0425262	0.896348	0.8091	0.0872481	0.901854	0.793103	0.10875	0.919589	0.867978	0.0516119	0.911932	0.869565	0.0423666	0.881404	0.845662	0.0357414	0.916056	0.867647	0.0484089	0.879471	0.831705	0.0477666	0.911622	0.830626	0.0809958
0.911414	0.847059	0.0643551	0.836806	0.789238	0.0475679	0.819209	0.664336	0.154873	0.894687	0.794495	0.100192	0.911024	0.850984	0.06004	0.917703	0.886544	0.0311598	0.911935	0.88125	0.0306851	0.898876	0.873239	0.025637	0.907861	0.856281	0.0515794	0.8908	0.84728	0.04352	0.906832	0.84472	0.0621118
0.913524	0.880931	0.032593	0.838298	0.732394	0.105904	0.926606	0.818182	0.108424	0.897984	0.842006	0.0559784	0.901515	0.869094	0.0324214	0.919689	0.881226	0.0384631	0.902863	0.867503	0.0353595	0.892297	0.8736	0.0186972	0.919267	0.873539	0.0457285	0.881777	0.837306	0.0444714	0.899113	0.831169	0.0679443
0.909755	0.844004	0.0657512	0.828829	0.743243	0.0855856	0.846154	0.813084	0.0330697	0.884176	0.802228	0.0819478	0.908125	0.854022	0.0541032	0.902948	0.878488	0.0244597	0.907646	0.866953	0.0406937	0.898073	0.879589	0.0184845	0.898624	0.860835	0.0377892	0.883448	0.853426	0.0300224	0.903333	0.815287	0.0880467
0.919972	0.874317	0.0456552	0.819231	0.78341	0.0358206	0.89404	0.794872	0.0991679	0.894223	0.81402	0.0802029	0.915738	0.844673	0.0710655	0.91966	0.891443	0.0282166	0.901938	0.865625	0.0363134	0.899617	0.849598	0.0500187	0.913819	0.873913	0.0399057	0.888181	0.865188	0.0229935	0.911188	0.834409	0.0767794
0.914801	0.851429	0.0633721	0.830769	0.748092	0.0826776	0.887931	0.782123	0.105808	0.893606	0.848394	0.0452115	0.904057	0.875937	0.0281199	0.905644	0.877996	0.0276488	0.909091	0.859701	0.0493894	0.898282	0.877076	0.0212054	0.897579	0.865745	0.0318346	0.890143	0.852823	0.0373204	0.899872	0.838843	0.0610287
0.931925	0.861244	0.0706809	0.831858	0.743243	0.0886152	0.847761	0.790123	0.0576377	0.879562	0.801205	0.0783572	0.915984	0.87663	0.0393537	0.906542	0.882671	0.0238706	0.908174	0.863158	0.0450157	0.890722	0.856628	0.0340941	0.920732	0.878505	0.042227	0.886752	0.848716	0.0380366	0.909396	0.819599	0.0897969
0.924971	0.821282	0.103689	0.847015	0.78534	0.0616746	0.777778	0.658228	0.11955	0.89209	0.827462	0.0646288	0.897727	0.848881	0.0488467	0.917954	0.869832	0.0481221	0.906099	0.85798	0.0481192	0.901561	0.864105	0.0374565	0.901328	0.878694	0.0226346	0.885135	0.849558	0.0355776	0.898501	0.818182	0.0803188
0.917194	0.837838	0.079356	0.857143	0.769231	0.0879121	0.84022	0.754237	0.0859831	0.877516	0.791381	0.0861348	0.917017	0.850972	0.0660455	0.909829	0.881789	0.0280403	0.907067	0.868852	0.0382143	0.896036	0.849341	0.0466955	0.898608	0.855251	0.0433576	0.891258	0.854701	0.0365571	0.914835	0.844221	0.0706141
0.911996	0.864538	0.0474571	0.860656	0.773333	0.0873224	0.813842	0.774566	0.039276	0.881695	0.794268	0.0874269	0.89379	0.846605	0.0471847	0.896188	0.86722	0.0289682	0.911504	0.877301	0.0342038	0.906994	0.861573	0.0454215	0.908962	0.85553	0.0534311	0.878877	0.852783	0.0260946	0.908059	0.842718	0.0653406
0.913136	0.877855	0.0352806	0.808664	0.753488	0.0551759	0.864583	0.775862	0.0887213	0.876834	0.809717	0.0671178	0.907237	0.850794	0.0564432	0.920113	0.873323	0.0467894	0.912543	0.87291	0.0396335	0.891429	0.871622	0.0198069	0.906186	0.874088	0.0320987	0.881151	0.84347	0.0376811	0.900433	0.820312	0.0801204
0.90607	0.886135	0.0199355	0.854331	0.767296	0.0870351	0.85	0.795455	0.0545455	0.904652	0.807442	0.0972104	0.904899	0.866667	0.0382325	0.90264	0.877847	0.0247935	0.915367	0.868966	0.046402	0.881402	0.829787	0.0516144	0.917915	0.882022	0.0358928	0.892473	0.856322	0.0361513	0.907263	0.818381	0.0888818
0.91086	0.880471	0.0303886	0.830116	0.758242	0.0718741	0.902685	0.728972	0.173713	0.881836	0.805778	0.0760574	0.916998	0.840263	0.0767357	0.913158	0.864198	0.0489604	0.908798	0.867395	0.0414036	0.905533	0.885808	0.0197256	0.90799	0.871404	0.0365859	0.884731	0.850775	0.0339553	0.901617	0.859885	0.0417324
0.909265	0.861328	0.0479371	0.832714	0.780488	0.0522259	0.843558	0.662252	0.181307	0.891121	0.816399	0.0747212	0.907377	0.863924	0.0434534	0.892019	0.866795	0.0252234	0.914116	0.864697	0.0494198	0.895292	0.863177	0.0321144	0.908803	0.859922	0.0488809	0.879811	0.833515	0.0462968	0.897527	0.822811	0.0747159
0.909921	0.872414	0.0375071	0.79661	0.72093	0.0756799	0.856098	0.761134	0.094964	0.892857	0.848986	0.0438714	0.90664	0.825397	0.0812432	0.911939	0.880734	0.0312051	0.902672	0.861413	0.0412587	0.891909	0.867749	0.0241596	0.904669	0.874466	0.030203	0.882764	0.836403	0.0463609	0.898082	0.825462	0.0726195
0.899209	0.855932	0.0432773	0.838057	0.736842	0.101215	0.699229	0.555133	0.144096	0.893946	0.841172	0.0527738	0.925408	0.88	0.0454079	0.911905	0.865128	0.0467772	0.908228	0.875179	0.0330485	0.902473	0.881239	0.0212343	0.902577	0.872847	0.0297304	0.88966	0.86514	0.02452	0.904404	0.83112	0.0732843
0.933694	0.86351	0.0701844	0.828829	0.743243	0.0855856	0.861736	0.692857	0.168879	0.892183	0.818182	0.0740015	0.917903	0.854733	0.0631696	0.923152	0.877138	0.0460133	0.90622	0.85879	0.0474305	0.891892	0.876923	0.0149688	0.907591	0.888179	0.0194118	0.891437	0.843956	0.0474813	0.910148	0.838095	0.0720528
0.926702	0.892779	0.0339226	0.814208	0.734375	0.0798327	0.802956	0.60396	0.198995	0.895967	0.826848	0.069119	0.895299	0.842949	0.0523504	0.91435	0.88	0.0343501	0.91498	0.873494	0.0414858	0.90411	0.870103	0.0340065	0.896907	0.852431	0.0444767	0.890177	0.868999	0.0211782	0.901445	0.8307	0.0707457
0.914205	0.881553	0.0326519	0.829268	0.755814	0.0734543	0.874735	0.638037	0.236698	0.893999	0.810811	0.0831881	0.907569	0.862823	0.0447456	0.918233	0.876245	0.0419884	0.898396	0.863309	0.0350864	0.890595	0.858794	0.0318006	0.901302	0.864407	0.0368955	0.886032	0.862876	0.0231557	0.90078	0.824458	0.0763228
0.933135	0.911417	0.0217179	0.808429	0.719101	0.089328	0.818182	0.710526	0.107656	0.889727	0.843234	0.0464929	0.904575	0.882258	0.0223171	0.908444	0.871411	0.0370337	0.90788	0.873668	0.0342119	0.890554	0.853913	0.0366407	0.889933	0.845865	0.0440682	0.886202	0.861592	0.0246103	0.902761	0.845714	0.0570468
0.895539	0.854216	0.0413233	0.83391	0.787611	0.0462994	0.849593	0.689076	0.160518	0.897722	0.855301	0.0424207	0.91012	0.883806	0.0263143	0.908458	0.865889	0.0425685	0.900943	0.860558	0.0403856	0.883312	0.847791	0.0355219	0.903367	0.859275	0.0440924	0.89083	0.854651	0.0361785	0.90799	0.849802	0.0581879
0.928431	0.889894	0.038537	0.851485	0.782609	0.0688765	0.86383	0.724138	0.139692	0.900662	0.847775	0.0528871	0.895446	0.84372	0.0517258	0.912554	0.871009	0.0415452	0.910979	0.87106	0.0399191	0.901226	0.877223	0.0240035	0.891331	0.83112	0.0602113	0.878679	0.850044	0.0286347	0.910136	0.832031	0.0781046
0.913013	0.87663	0.0363828	0.836957	0.766839	0.0701171	0.885246	0.810811	0.0744351	0.905117	0.83717	0.0679471	0.901099	0.846008	0.0550913	0.91231	0.874699	0.0376115	0.921225	0.888889	0.0323365	0.897555	0.853911	0.0436431	0.902748	0.877005	0.0257431	0.884252	0.833144	0.0511078	0.912514	0.833684	0.0788296
0.908687	0.875217	0.0334707	0.83045	0.784141	0.0463089	0.788599	0.689895	0.0987031	0.891478	0.816199	0.0752782	0.90473	0.833139	0.0715913	0.905556	0.871351	0.0342042	0.905393	0.863014	0.0423789	0.909091	0.878669	0.0304216	0.916537	0.885561	0.0309752	0.889543	0.860335	0.0292083	0.906798	0.824017	0.0827817
0.875905	0.831224	0.0446812	0.836957	0.766839	0.0701171	0.871345	0.69863	0.172715	0.909984	0.825766	0.0842181	0.924242	0.84507	0.079172	0.915652	0.880099	0.0355533	0.912169	0.868878	0.043291	0.894	0.875294	0.0187059	0.900126	0.874902	0.025224	0.886333	0.865385	0.0209483	0.899805	0.831974	0.0678315
0.883382	0.79716	0.0862217	0.83391	0.787611	0.0462994	0.812139	0.72103	0.0911087	0.890133	0.82392	0.0662124	0.897516	0.856646	0.0408691	0.921196	0.873362	0.0478332	0.917364	0.878274	0.0390897	0.889841	0.854369	0.0354719	0.907682	0.855941	0.0517408	0.88374	0.828743	0.0549973	0.904867	0.82449	0.0803775
0.912137	0.867996	0.0441403	0.8125	0.75	0.0625	0.827397	0.760456	0.066941	0.893683	0.8	0.0936826	0.899531	0.840426	0.0591056	0.902104	0.843338	0.0587661	0.91358	0.878963	0.0346177	0.897764	0.871795	0.0259687	0.892163	0.856905	0.0352579	0.888889	0.864219	0.0246703	0.90743	0.843621	0.0638086
0.922708	0.84222	0.0804881	0.833333	0.761194	0.0721393	0.891667	0.84585	0.0458169	0.879918	0.804003	0.0759149	0.904084	0.874899	0.029185	0.90625	0.858209	0.048041	0.91514	0.871345	0.0437948	0.894406	0.854668	0.0397376	0.919094	0.886364	0.0327302	0.890102	0.864819	0.0252829	0.915254	0.842105	0.073149
0.909163	0.874449	0.034714	0.79661	0.72093	0.0756799	0.817927	0.789644	0.0282832	0.897214	0.82459	0.0726241	0.906294	0.85078	0.0555142	0.922575	0.886145	0.0364292	0.903984	0.860534	0.0434495	0.902322	0.864455	0.0378674	0.902759	0.848224	0.0545347	0.887536	0.851466	0.0360694	0.903416	0.826271	0.0771446
0.928942	0.85	0.0789415	0.816	0.75	0.066	0.898551	0.842697	0.0558541	0.883774	0.831947	0.0518277	0.89581	0.826087	0.0697228	0.919517	0.863014	0.0565034	0.912863	0.867089	0.0457745	0.894109	0.851816	0.0422939	0.894406	0.85005	0.0443559	0.884615	0.858162	0.026453	0.912784	0.848861	0.0639225
0.915074	0.850467	0.064607	0.781818	0.772727	0.00909091	0.772846	0.685921	0.0869254	0.888647	0.814815	0.0738327	0.911946	0.84347	0.0684766	0.911994	0.879659	0.0323346	0.914136	0.867314	0.0468222	0.898876	0.867213	0.0316633	0.88902	0.86533	0.0236906	0.878201	0.8625	0.0157007	0.90363	0.835821	0.0678086
0.910865	0.870877	0.0399888	0.828054	0.739726	0.0883283	0.888403	0.819788	0.0686146	0.893841	0.825371	0.0684701	0.925672	0.832041	0.0936305	0.901914	0.873587	0.028327	0.908046	0.860465	0.0475809	0.894548	0.85879	0.0357584	0.916294	0.883348	0.0329458	0.893191	0.872611	0.0205795	0.901424	0.836957	0.0644674
0.904617	0.876863	0.0277545	0.833333	0.761194	0.0721393	0.745803	0.680723	0.0650805	0.896042	0.841827	0.0542152	0.906821	0.890792	0.0160287	0.913158	0.862691	0.0504672	0.915334	0.872159	0.0431749	0.892487	0.852837	0.0396502	0.913605	0.890233	0.0233721	0.885542	0.872673	0.012869	0.909492	0.824034	0.0854579
0.916	0.836364	0.0796364	0.847015	0.78534	0.0616746	0.914062	0.872093	0.0419695	0.904038	0.822496	0.0815424	0.909551	0.84058	0.0689712	0.913084	0.865801	0.0472832	0.908405	0.871795	0.0366103	0.887808	0.860371	0.0274368	0.906293	0.871119	0.0351733	0.88654	0.856634	0.0299058	0.901786	0.843416	0.0583693
0.920174	0.871495	0.0486788	0.80719	0.78853	0.0186591	0.823377	0.78481	0.0385665	0.883628	0.803468	0.0801599	0.904691	0.824386	0.0803056	0.909091	0.879188	0.0299031	0.909862	0.865293	0.044569	0.885117	0.852349	0.0327685	0.907196	0.883051	0.0241448	0.88365	0.847153	0.0364973	0.914221	0.834061	0.0801601
0.917896	0.879245	0.0386508	0.781513	0.729167	0.0523459	0.829897	0.67	0.159897	0.882883	0.840295	0.042588	0.896061	0.854294	0.0417668	0.922509	0.873112	0.0493974	0.90678	0.856209	0.0505705	0.889191	0.844614	0.0445771	0.901132	0.853303	0.0478286	0.887472	0.847251	0.0402214	0.911236	0.839757	0.0714794
0.909659	0.875489	0.0341697	0.860656	0.773333	0.0873224	0.851955	0.751174	0.100782	0.88399	0.814442	0.0695479	0.914921	0.895639	0.019282	0.908856	0.879545	0.029311	0.911608	0.8646	0.0470078	0.901901	0.870871	0.0310303	0.905971	0.87735	0.0286211	0.883949	0.842536	0.041413	0.900606	0.816143	0.0844626
0.920784	0.878166	0.0426178	0.816	0.75	0.066	0.790281	0.738854	0.0514278	0.902846	0.843106	0.0597397	0.902864	0.825429	0.0774347	0.917944	0.873786	0.0441577	0.904137	0.853168	0.0509688	0.900648	0.873162	0.0274862	0.902236	0.860018	0.0422181	0.880389	0.866044	0.0143458	0.893617	0.815668	0.0779488
0.908271	0.853717	0.0545537	0.857143	0.769231	0.0879121	0.824503	0.639456	0.185048	0.897297	0.850394	0.0469036	0.900139	0.84778	0.0523586	0.910296	0.882533	0.0277632	0.912664	0.878049	0.034615	0.894126	0.874899	0.0192266	0.90498	0.857424	0.0475565	0.885177	0.859813	0.0253644	0.905459	0.828916	0.0765437
0.901272	0.858369	0.0429024	0.838428	0.76129	0.0771376	0.870968	0.777778	0.09319	0.903406	0.820468	0.0829381	0.897327	0.861362	0.0359651	0.912014	0.868687	0.0433267	0.916988	0.869697	0.0472914	0.893847	0.857402	0.0364448	0.8951	0.830357	0.0647429	0.886722	0.846701	0.0400212	0.911833	0.821596	0.0902367
0.907308	0.846154	0.0611545	0.836299	0.790909	0.0453898	0.846715	0.727273	0.119443	0.896435	0.875085	0.0213493	0.904626	0.846648	0.0579776	0.91674	0.877922	0.0388184	0.912338	0.878195	0.0341422	0.891801	0.87089	0.0209109	0.903553	0.856874	0.0466795	0.880389	0.866044	0.0143458	0.90227	0.830189	0.0720818
0.922374	0.895888	0.0264864	0.83391	0.787611	0.0462994	0.807692	0.703704	0.103989	0.898785	0.817222	0.0815637	0.909931	0.884501	0.0254292	0.913644	0.874372	0.0392724	0.910224	0.881579	0.0286455	0.900455	0.875912	0.024543	0.905028	0.860274	0.044754	0.890401	0.851888	0.0385134	0.910429	0.831409	0.0790207
0.921703	0.856784	0.0649194	0.836283	0.754967	0.0813163	0.877256	0.852174	0.0250824	0.885402	0.830877	0.0545246	0.89692	0.871473	0.0254468	0.926247	0.890675	0.035572	0.914286	0.876972	0.0373141	0.91183	0.882353	0.0294766	0.903654	0.875108	0.0285468	0.881476	0.850224	0.031252	0.892145	0.820312	0.0718329
0.911257	0.876758	0.034499	0.828054	0.739726	0.0883283	0.873134	0.773333	0.099801	0.895407	0.849642	0.0457647	0.906191	0.855491	0.0507	0.907076	0.862893	0.0441828	0.909263	0.865922	0.043341	0.890437	0.864738	0.0256989	0.895152	0.85808	0.0370711	0.883398	0.839191	0.0442071	0.908072	0.839844	0.068228
0.921101	0.893564	0.0275366	0.822115	0.733813	0.0883024	0.772819	0.708333	0.0644861	0.879358	0.814941	0.0644175	0.915004	0.889317	0.025687	0.920168	0.876221	0.0439466	0.914721	0.869969	0.0447518	0.893869	0.856122	0.0377479	0.905423	0.88172	0.0237029	0.892359	0.872441	0.0199179	0.900285	0.81383	0.0864551
0.92916	0.887139	0.0420207	0.838057	0.736842	0.101215	0.91453	0.787234	0.127296	0.899261	0.806738	0.092523	0.904647	0.858169	0.0464782	0.905576	0.85906	0.0465151	0.91411	0.870769	0.0433412	0.890756	0.856089	0.0346677	0.909332	0.881385	0.0279463	0.878512	0.819632	0.0588805	0.906158	0.837563	0.0685949
0.912854	0.837838	0.0750162	0.816	0.75	0.066	0.864952	0.7	0.164952	0.893637	0.827957	0.0656802	0.894428	0.848993	0.0454349	0.909162	0.884921	0.0242415	0.91572	0.871201	0.0445185	0.899797	0.874788	0.0250084	0.903204	0.869955	0.0332491	0.884097	0.861066	0.0230308	0.90373	0.817352	0.0863788
0.932927	0.888325	0.044602	0.836299	0.790909	0.0453898	0.899194	0.83871	0.0604839	0.894874	0.817221	0.0776535	0.892241	0.865047	0.0271941	0.89461	0.867275	0.0273352	0.908613	0.87482	0.0337933	0.889742	0.868988	0.0207534	0.908517	0.88297	0.0255472	0.884813	0.856882	0.0279305	0.909372	0.842294	0.0670779
0.914786	0.862352	0.0524337	0.851485	0.782609	0.0688765	0.880841	0.821053	0.0597885	0.902791	0.84812	0.0546708	0.901524	0.883495	0.0180289	0.916159	0.885417	0.0307419	0.907258	0.866667	0.0405914	0.898215	0.858716	0.0394999	0.905203	0.854326	0.0508767	0.886475	0.863176	0.0232994	0.90287	0.829457	0.0734124
0.919033	0.873346	0.0456873	0.829268	0.755814	0.0734543	0.902542	0.747253	0.15529	0.89495	0.818677	0.0762734	0.914155	0.87814	0.0360151	0.907084	0.881871	0.0252124	0.908911	0.85625	0.0526609	0.895184	0.860902	0.0342819	0.902847	0.881866	0.0209805	0.888492	0.850288	0.0382039	0.911458	0.838095	0.0733631
0.915726	0.865385	0.0503415	0.810185	0.70922	0.100965	0.762943	0.656126	0.106816	0.898329	0.811003	0.0873267	0.907374	0.85214	0.0552335	0.917821	0.858506	0.0593153	0.910939	0.864307	0.0466322	0.88743	0.858268	0.0291619	0.892578	0.841499	0.0510796	0.884539	0.862776	0.0217628	0.910692	0.841871	0.068821
0.924031	0.893013	0.0310179	0.815498	0.736842	0.078656	0.832569	0.724528	0.108041	0.87084	0.767984	0.102857	0.888005	0.845047	0.0429583	0.923272	0.881971	0.0413	0.912148	0.873635	0.0385126	0.901551	0.886115	0.0154355	0.895415	0.857422	0.0379936	0.885246	0.858347	0.0268985	0.899408	0.849023	0.0503852
0.920692	0.884937	0.0357549	0.834061	0.75	0.0840611	0.873913	0.812903	0.0610098	0.872928	0.79646	0.076468	0.914842	0.896347	0.0184944	0.917728	0.860927	0.0568006	0.912603	0.873164	0.0394393	0.900649	0.879622	0.021027	0.892836	0.838596	0.0542399	0.881151	0.84347	0.0376811	0.909513	0.830435	0.079078
0.931588	0.896287	0.035301	0.810409	0.748768	0.0616404	0.861905	0.776923	0.0849817	0.901698	0.794393	0.107305	0.906069	0.836096	0.0699728	0.912684	0.865248	0.0474356	0.900362	0.858974	0.041388	0.887995	0.859309	0.0286855	0.915966	0.878855	0.0371118	0.889625	0.85119	0.0384342	0.906098	0.823799	0.0822989
0.910845	0.879061	0.0317836	0.796209	0.681481	0.114727	0.787946	0.748011	0.0399358	0.893663	0.823843	0.0698193	0.905183	0.87785	0.0273331	0.917763	0.876847	0.0409159	0.904569	0.868715	0.0358534	0.877629	0.836735	0.0408944	0.910448	0.868373	0.0420748	0.889241	0.83908	0.05016	0.911486	0.840909	0.0705767
0.911885	0.848769	0.0631162	0.7875	0.708571	0.0789286	0.769547	0.715736	0.0538113	0.889844	0.774139	0.115705	0.894882	0.869802	0.0250794	0.900742	0.880179	0.0205629	0.908096	0.870769	0.037327	0.898925	0.852665	0.0462602	0.902668	0.859521	0.0431463	0.896047	0.860511	0.035536	0.910692	0.841871	0.068821
0.914358	0.848214	0.0661434	0.844358	0.78022	0.0641382	0.810624	0.70922	0.101404	0.87618	0.815913	0.0602678	0.896759	0.881379	0.0153794	0.899782	0.875226	0.0245561	0.908058	0.858954	0.0491038	0.887233	0.858306	0.0289265	0.891247	0.862185	0.0290618	0.879811	0.833515	0.0462968	0.910309	0.836158	0.0741511
0.908766	0.856068	0.0526979	0.7875	0.708571	0.0789286	0.813699	0.757143	0.0565558	0.892672	0.811741	0.0809308	0.898472	0.858232	0.0402399	0.91206	0.868256	0.0438043	0.908555	0.85446	0.0540945	0.89825	0.87744	0.0208107	0.897008	0.853399	0.0436092	0.876969	0.837945	0.0390246	0.910853	0.836105	0.0747482
0.913848	0.874652	0.0391963	0.816	0.75	0.066	0.939914	0.86	0.0799142	0.883577	0.834532	0.0490447	0.908434	0.883673	0.0247603	0.896664	0.868666	0.027998	0.904846	0.860104	0.0447422	0.90252	0.859599	0.042921	0.906312	0.858291	0.0480208	0.887615	0.846715	0.0408994	0.901798	0.814621	0.0871767
0.92829	0.884371	0.043919	0.83045	0.784141	0.0463089	0.848861	0.657277	0.191584	0.878505	0.831897	0.0466081	0.915283	0.822967	0.0923168	0.92301	0.877095	0.0459147	0.920082	0.880368	0.0397139	0.903808	0.878583	0.0252241	0.897543	0.866302	0.0312416	0.884844	0.85053	0.0343136	0.903654	0.84492	0.0587347
0.924885	0.858072	0.0668138	0.8125	0.75	0.0625	0.82151	0.783333	0.038177	0.898272	0.830592	0.0676795	0.891693	0.856745	0.0349475	0.914701	0.873995	0.0407059	0.902439	0.876011	0.0264282	0.893939	0.863717	0.0302226	0.915053	0.875	0.0400531	0.884844	0.85053	0.0343136	0.904762	0.82381	0.0809524
0.908587	0.861635	0.046952	0.819231	0.78341	0.0358206	0.844282	0.776224	0.0680585	0.87531	0.826538	0.0487728	0.932364	0.835131	0.0972331	0.931797	0.889222	0.0425757	0.908284	0.872428	0.035856	0.896707	0.861167	0.0355396	0.909887	0.876289	0.0335987	0.894143	0.863884	0.0302587	0.903265	0.823009	0.080256
0.905713	0.829555	0.076158	0.838428	0.76129	0.0771376	0.840376	0.767123	0.0732523	0.878575	0.839629	0.0389459	0.921864	0.885081	0.0367836	0.912124	0.866337	0.045787	0.909424	0.866035	0.0433884	0.888664	0.835165	0.0534991	0.893157	0.851913	0.0412438	0.880629	0.847767	0.0328624	0.913921	0.837022	0.0768992
0.900676	0.872285	0.0283907	0.838057	0.736842	0.101215	0.856512	0.785479	0.0710336	0.889152	0.84246	0.0466924	0.893659	0.863675	0.0299843	0.900325	0.84918	0.0511447	0.897758	0.860976	0.0367822	0.889457	0.863241	0.0262158	0.900371	0.884089	0.016282	0.88195	0.845155	0.0367949	0.905759	0.85	0.0557592
0.917935	0.888489	0.0294459	0.808664	0.753488	0.0551759	0.897019	0.791209	0.10581	0.886604	0.808989	0.0776149	0.913841	0.83667	0.0771708	0.920444	0.876437	0.0440073	0.908374	0.865801	0.0425735	0.890762	0.856128	0.0346341	0.906556	0.870293	0.0362633	0.894321	0.86119	0.0331308	0.91468	0.833333	0.0813467
0.924701	0.884822	0.0398785	0.822064	0.770642	0.0514219	0.80531	0.733871	0.0714388	0.888824	0.831401	0.057423	0.916507	0.876298	0.0402089	0.911734	0.874074	0.0376601	0.90614	0.873072	0.033068	0.893788	0.852914	0.0408736	0.913598	0.881553	0.0320443	0.884942	0.832772	0.0521699	0.914439	0.847328	0.0671103
0.903699	0.884291	0.0194078	0.81746	0.776699	0.0407613	0.831276	0.738854	0.0924222	0.88091	0.805474	0.0754355	0.907895	0.87061	0.0372848	0.910145	0.878748	0.0313966	0.91088	0.88062	0.0302595	0.887064	0.857636	0.0294278	0.910558	0.86189	0.0486682	0.880677	0.835979	0.0446986	0.914439	0.847328	0.0671103
0.910853	0.867816	0.0430366	0.836283	0.754967	0.0813163	0.851675	0.75969	0.0919847	0.894986	0.813445	0.0815404	0.88062	0.816521	0.0640991	0.916859	0.880531	0.0363281	0.902183	0.855297	0.0468862	0.894815	0.876091	0.0187241	0.894631	0.852582	0.0420487	0.877885	0.8389	0.0389855	0.908397	0.848101	0.0602957
0.922051	0.878953	0.0430975	0.810409	0.748768	0.0616404	0.862981	0.828829	0.0341519	0.895806	0.802944	0.0928627	0.90527	0.85084	0.0544298	0.914199	0.885974	0.0282252	0.916077	0.878832	0.0372447	0.887964	0.854772	0.0331924	0.898073	0.856392	0.041681	0.884028	0.854403	0.029625	0.909091	0.825776	0.0833153
0.918118	0.835856	0.0822628	0.829787	0.777778	0.0520095	0.804154	0.769231	0.0349235	0.901155	0.793834	0.10732	0.896479	0.854398	0.0420816	0.900085	0.87157	0.0285157	0.917795	0.877698	0.0400971	0.887227	0.872085	0.0151426	0.918754	0.87395	0.0448047	0.881455	0.84579	0.0356646	0.909187	0.837736	0.0714511
0.921634	0.85988	0.0617541	0.810811	0.767773	0.0430383	0.781469	0.713959	0.0675097	0.900392	0.855754	0.0446381	0.912813	0.873208	0.0396044	0.908456	0.871739	0.036717	0.909492	0.869841	0.039651	0.897269	0.88484	0.0124295	0.91316	0.87963	0.03353	0.88195	0.845155	0.0367949	0.908791	0.819172	0.0896191
0.892748	0.833068	0.0596793	0.808429	0.719101	0.089328	0.807692	0.792899	0.0147929	0.885714	0.80303	0.082684	0.896641	0.867769	0.0288722	0.918504	0.878398	0.0401066	0.907368	0.865854	0.0415148	0.902027	0.875962	0.0260647	0.891656	0.858306	0.0333501	0.89172	0.86278	0.0289395	0.913462	0.843478	0.0699833
0.912661	0.877366	0.0352949	0.836364	0.763158	0.0732057	0.774194	0.693603	0.0805909	0.894954	0.823439	0.0715154	0.898196	0.85316	0.045036	0.917112	0.883019	0.0340934	0.909853	0.863924	0.0459292	0.898975	0.877224	0.0217509	0.918728	0.87208	0.0466478	0.882565	0.849492	0.0330727	0.908998	0.830476	0.0785218
0.92691	0.863861	0.0630489	0.796209	0.681481	0.114727	0.8	0.742671	0.057329	0.886162	0.808266	0.0778959	0.90596	0.857715	0.0482448	0.915254	0.88	0.0352542	0.917031	0.882353	0.0346776	0.9053	0.874296	0.0310039	0.908213	0.866432	0.0417802	0.884364	0.855586	0.0287778	0.897277	0.839458	0.0578188
0.925826	0.897004	0.0288223	0.810409	0.748768	0.0616404	0.814286	0.745098	0.0691877	0.895187	0.811336	0.0838507	0.90337	0.846819	0.0565511	0.925023	0.888579	0.036444	0.907763	0.86728	0.0404827	0.902055	0.881131	0.0209243	0.915314	0.882122	0.0331922	0.887536	0.851466	0.0360694	0.903819	0.820106	0.0837131
0.904444	0.828685	0.0757592	0.829876	0.717241	0.112634	0.915718	0.733813	0.181905	0.883709	0.811545	0.0721638	0.904275	0.874704	0.02957	0.918731	0.888653	0.0300774	0.909182	0.867925	0.0412571	0.896036	0.879154	0.0168823	0.907223	0.866779	0.0404435	0.881579	0.853791	0.0277883	0.916435	0.845361	0.0710737
0.903457	0.854043	0.0494139	0.831224	0.777778	0.0534459	0.837037	0.77551	0.0615268	0.900822	0.81809	0.0827315	0.915005	0.830189	0.0848166	0.901739	0.858573	0.0431659	0.894958	0.864572	0.0303859	0.904402	0.883291	0.0211103	0.908481	0.876238	0.0322432	0.88189	0.852283	0.0296069	0.90146	0.8357	0.0657601
0.914894	0.852596	0.0622973	0.7875	0.708571	0.0789286	0.876056	0.801802	0.0742545	0.889586	0.807018	0.0825684	0.914692	0.850711	0.063981	0.920124	0.859745	0.0603795	0.909812	0.876526	0.0332852	0.893487	0.864538	0.0289487	0.911903	0.870168	0.0417347	0.880031	0.833869	0.0461617	0.905806	0.813299	0.0925072
0.911788	0.882902	0.0288861	0.854331	0.767296	0.0870351	0.83871	0.756554	0.0821554	0.884462	0.805742	0.0787205	0.895175	0.875248	0.0199272	0.912446	0.875912	0.0365339	0.91023	0.872024	0.0382058	0.909687	0.879142	0.0305445	0.893581	0.850593	0.0429882	0.887377	0.849647	0.0377304	0.911162	0.823529	0.0876323
0.909946	0.860417	0.0495296	0.834061	0.75	0.0840611	0.916667	0.840336	0.0763305	0.884211	0.819013	0.0651977	0.900308	0.863866	0.0364421	0.911565	0.884701	0.026864	0.913295	0.871429	0.0418662	0.905559	0.876207	0.0293521	0.909203	0.869101	0.0401026	0.889224	0.851064	0.03816	0.915411	0.857143	0.0582685
0.919478	0.792135	0.127343	0.819231	0.78341	0.0358206	0.800959	0.722408	0.0785512	0.894264	0.825944	0.0683202	0.907563	0.855701	0.0518617	0.900862	0.879581	0.0212809	0.914136	0.874618	0.0395184	0.906425	0.878843	0.0275819	0.898968	0.83313	0.0658372	0.884853	0.833147	0.0517065	0.901075	0.847682	0.0533931
0.910891	0.847458	0.0634335	0.800687	0.778626	0.0220613	0.850416	0.767241	0.0831741	0.880862	0.804167	0.0766952	0.920611	0.899614	0.0209968	0.913871	0.874505	0.0393666	0.910305	0.863768	0.0465372	0.900704	0.867357	0.0333477	0.906586	0.851337	0.0552491	0.889819	0.863085	0.0267338	0.907002	0.824742	0.0822599
0.925279	0.857143	0.0681365	0.831224	0.777778	0.0534459	0.786787	0.529801	0.256985	0.885726	0.796366	0.08936	0.918654	0.859564	0.0590894	0.913462	0.867114	0.0463474	0.906089	0.870922	0.0351668	0.891766	0.862679	0.0290872	0.9014	0.88412	0.0172797	0.889134	0.8566	0.0325334	0.895748	0.811881	0.0838664
0.899023	0.867408	0.0316148	0.854331	0.767296	0.0870351	0.833625	0.743935	0.0896899	0.878619	0.798893	0.0797262	0.90791	0.862676	0.0452342	0.908602	0.858333	0.0502688	0.912835	0.868307	0.0445284	0.900484	0.858824	0.0416602	0.895215	0.879944	0.0152705	0.885576	0.858126	0.0274501	0.907035	0.842553	0.064482
0.928634	0.877246	0.0513881	0.793774	0.751174	0.0426006	0.75493	0.683636	0.0712932	0.901578	0.805505	0.0960739	0.900713	0.855234	0.045479	0.921053	0.883721	0.0373317	0.906196	0.867235	0.0389611	0.888964	0.838077	0.0508871	0.899573	0.868347	0.0312253	0.889764	0.854442	0.0353214	0.905422	0.844075	0.0613476
0.906463	0.878587	0.0278754	0.830116	0.758242	0.0718741	0.867442	0.704663	0.162779	0.881177	0.818951	0.0622262	0.905213	0.861111	0.0441022	0.906022	0.859097	0.0469248	0.916251	0.88	0.0362512	0.896922	0.866419	0.0305027	0.899201	0.870048	0.0291534	0.879205	0.831197	0.0480083	0.906367	0.840764	0.0656027
0.903209	0.835242	0.0679668	0.7875	0.708571	0.0789286	0.804296	0.74375	0.0605459	0.887014	0.83371	0.0533048	0.897474	0.835584	0.0618902	0.919732	0.880299	0.0394332	0.908658	0.860465	0.0481933	0.889837	0.855545	0.0342913	0.903338	0.870938	0.0324002	0.890936	0.852295	0.0386405	0.905995	0.822622	0.0833724
0.913474	0.870168	0.0433058	0.836735	0.784946	0.0517885	0.837912	0.677596	0.160316	0.876501	0.816638	0.0598625	0.911582	0.876091	0.0354908	0.912882	0.86533	0.0475528	0.904706	0.874028	0.0306779	0.882945	0.85	0.0329452	0.905405	0.867662	0.0377437	0.893382	0.85826	0.0351223	0.915297	0.828645	0.0866526
0.910737	0.882051	0.0286861	0.836299	0.790909	0.0453898	0.813268	0.781609	0.0316586	0.886927	0.7982	0.0887277	0.906289	0.861818	0.0444704	0.91417	0.876168	0.0380018	0.908896	0.872564	0.0363323	0.891156	0.828694	0.0624627	0.907586	0.875696	0.0318905	0.892199	0.862568	0.0296308	0.898851	0.828794	0.0700568
0.907211	0.85453	0.0526807	0.793774	0.751174	0.0426006	0.876364	0.630435	0.245929	0.903826	0.835106	0.0687199	0.906422	0.86867	0.0377525	0.915888	0.873885	0.0420025	0.914918	0.890882	0.0240365	0.885677	0.85761	0.0280663	0.902188	0.846774	0.0554137	0.887679	0.863071	0.0246082	0.913921	0.837022	0.0768992
0.910377	0.828829	0.0815485	0.836957	0.766839	0.0701171	0.831606	0.716157	0.115449	0.889917	0.785985	0.103932	0.928571	0.891795	0.0367759	0.913896	0.886898	0.0269979	0.901854	0.872521	0.0293326	0.890594	0.860068	0.0305255	0.899412	0.861261	0.0381509	0.881151	0.84347	0.0376811	0.907253	0.838174	0.069079
0.906196	0.864322	0.0418741	0.804762	0.696296	0.108466	0.905605	0.768116	0.137489	0.894112	0.830676	0.0634363	0.894654	0.840095	0.0545586	0.912712	0.87205	0.0406622	0.897502	0.860165	0.0373376	0.889594	0.858995	0.0305988	0.90817	0.870476	0.037694	0.883754	0.860034	0.0237198	0.914251	0.832941	0.08131
0.915686	0.847698	0.0679885	0.851852	0.787234	0.0646178	0.858238	0.708661	0.149576	0.904468	0.853774	0.0506948	0.911748	0.857949	0.0537983	0.909318	0.868198	0.0411195	0.905196	0.867684	0.0375115	0.8905	0.842872	0.0476284	0.899518	0.862264	0.0372541	0.878788	0.853309	0.0254784	0.89951	0.836653	0.0628564
0.921228	0.877593	0.0436349	0.83391	0.787611	0.0462994	0.848837	0.754717	0.0941202	0.893178	0.786355	0.106822	0.903084	0.867241	0.0358423	0.909018	0.870561	0.0384564	0.90051	0.863158	0.0373523	0.887126	0.86427	0.0228563	0.904227	0.851282	0.0529452	0.893617	0.866724	0.026893	0.907879	0.826484	0.0813948
0.90566	0.876106	0.0295542	0.815498	0.736842	0.078656	0.842466	0.689189	0.153277	0.892496	0.832567	0.0599285	0.900633	0.837061	0.0635725	0.921663	0.868293	0.0533708	0.911912	0.868657	0.0432552	0.893917	0.844057	0.0498602	0.912964	0.862895	0.0500686	0.89541	0.850698	0.0447119	0.911729	0.835214	0.0765147
0.923703	0.838013	0.08569	0.836735	0.784946	0.0517885	0.92	0.666667	0.253333	0.887882	0.841346	0.0465361	0.917734	0.84557	0.0721647	0.905206	0.87751	0.0276959	0.910068	0.875	0.0350684	0.894884	0.854651	0.0402332	0.899531	0.854369	0.0451622	0.891056	0.872841	0.0182144	0.909513	0.830435	0.079078
0.908501	0.866604	0.0418974	0.815498	0.736842	0.078656	0.849246	0.659091	0.190155	0.903412	0.847934	0.0554782	0.89803	0.842576	0.0554541	0.89838	0.872222	0.0261577	0.909254	0.861454	0.0478002	0.894422	0.86892	0.0255023	0.921499	0.887765	0.0337339	0.889426	0.860627	0.0287992	0.89911	0.830565	0.068545
0.900871	0.857965	0.0429053	0.814208	0.734375	0.0798327	0.840625	0.711864	0.128761	0.898705	0.786341	0.112363	0.902778	0.883333	0.0194444	0.902693	0.873016	0.0296774	0.903323	0.874346	0.0289777	0.904833	0.867769	0.0370641	0.901099	0.855357	0.0457418	0.885602	0.874277	0.0113241	0.899044	0.823748	0.0752959
0.923474	0.881491	0.0419824	0.83391	0.787611	0.0462994	0.834975	0.679426	0.15555	0.9075	0.842553	0.0649468	0.907551	0.877684	0.0298668	0.91174	0.884279	0.0274607	0.90319	0.858521	0.0446694	0.898922	0.86819	0.030732	0.916084	0.866962	0.0491216	0.88797	0.840642	0.0473282	0.910148	0.838095	0.0720528
0.90218	0.865103	0.0370771	0.793774	0.751174	0.0426006	0.858537	0.681319	0.177218	0.877369	0.824281	0.0530879	0.895294	0.825832	0.0694624	0.915925	0.863124	0.0528008	0.909091	0.870748	0.0383426	0.888596	0.853426	0.0351701	0.89781	0.850107	0.0477032	0.879652	0.831486	0.048166	0.899233	0.823077	0.0761564
0.910643	0.863833	0.0468097	0.833333	0.761194	0.0721393	0.844282	0.757576	0.0867065	0.900188	0.832013	0.0681756	0.913939	0.847639	0.0662999	0.902052	0.86166	0.0403922	0.918122	0.878444	0.0396782	0.898574	0.8487	0.0498739	0.902699	0.856879	0.0458203	0.884993	0.86172	0.0232729	0.901682	0.83691	0.0647719
0.91062	0.83463	0.07599	0.816	0.75	0.066	0.846975	0.718954	0.128021	0.881154	0.801136	0.0800181	0.891681	0.83101	0.0606702	0.899919	0.872428	0.0274913	0.906371	0.865837	0.0405339	0.906639	0.872762	0.0338775	0.918381	0.875883	0.0424979	0.881906	0.857143	0.0247632	0.895442	0.8125	0.0829424
0.909345	0.876712	0.0326329	0.828829	0.743243	0.0855856	0.903704	0.833333	0.0703704	0.890024	0.83558	0.0544445	0.90014	0.863419	0.0367204	0.923278	0.871345	0.0519331	0.905392	0.876165	0.0292265	0.892782	0.852174	0.0406081	0.908801	0.859666	0.0491347	0.884242	0.849075	0.035167	0.906716	0.814815	0.0919016
0.910204	0.870805	0.0393987	0.8125	0.75	0.0625	0.867052	0.77451	0.0925422	0.90488	0.827462	0.0774189	0.920324	0.89013	0.0301938	0.896525	0.872865	0.0236598	0.912301	0.871452	0.0408483	0.895551	0.878561	0.0169905	0.906994	0.863492	0.0435014	0.879694	0.854987	0.0247066	0.892954	0.826374	0.0665803
0.92055	0.894309	0.0262411	0.81106	0.754491	0.0565689	0.80625	0.696078	0.110172	0.892827	0.813903	0.0789244	0.898936	0.864769	0.0341675	0.92998	0.87522	0.0547606	0.911672	0.865815	0.0458572	0.879949	0.84514	0.0348089	0.90172	0.862543	0.0391769	0.89083	0.854651	0.0361785	0.909942	0.816229	0.0937124
0.898785	0.867958	0.0308277	0.860656	0.773333	0.0873224	0.862162	0.7713	0.0908617	0.89002	0.85266	0.0373601	0.910304	0.876907	0.0333965	0.917606	0.869684	0.0479217	0.913812	0.881818	0.031994	0.896474	0.854737	0.0417373	0.908053	0.88221	0.0258437	0.890368	0.84127	0.0490982	0.910243	0.849023	0.0612198
0.913732	0.868161	0.045571	0.828054	0.739726	0.0883283	0.895652	0.755102	0.14055	0.905797	0.808017	0.0977802	0.898481	0.86351	0.0349709	0.912389	0.873885	0.038504	0.912245	0.866044	0.0462013	0.88882	0.867701	0.0211185	0.89956	0.8541	0.04546	0.888651	0.865517	0.0231337	0.910138	0.84585	0.0642884
0.896534	0.84375	0.0527839	0.810409	0.748768	0.0616404	0.862857	0.803279	0.0595785	0.870427	0.814545	0.0558814	0.902867	0.849091	0.0537763	0.917208	0.880562	0.0366457	0.906838	0.866856	0.0399829	0.893487	0.871627	0.02186	0.902204	0.872072	0.0301318	0.884813	0.856882	0.0279305	0.897252	0.820084	0.0771684
0.917277	0.887338	0.0299387	0.796209	0.681481	0.114727	0.847619	0.636364	0.211255	0.898242	0.842018	0.0562237	0.910438	0.860861	0.0495773	0.912207	0.882155	0.0300525	0.904762	0.864943	0.0398194	0.897627	0.866253	0.0313738	0.913208	0.881443	0.0317642	0.883271	0.839304	0.0439674	0.902948	0.835073	0.0678753
0.918311	0.859566	0.058745	0.844358	0.78022	0.0641382	0.915858	0.839506	0.0763514	0.89573	0.794326	0.101404	0.892317	0.853721	0.0385963	0.92268	0.868651	0.0540289	0.918259	0.883156	0.0351027	0.891393	0.850423	0.0409701	0.901605	0.865072	0.0365333	0.880223	0.867284	0.0129389	0.904139	0.844523	0.0596165
0.920728	0.88381	0.0369182	0.810811	0.767773	0.0430383	0.858131	0.585859	0.272273	0.893456	0.848578	0.0448779	0.920341	0.869159	0.0511825	0.919521	0.872283	0.0472379	0.922062	0.896	0.0260624	0.891034	0.872912	0.0181215	0.906577	0.876823	0.0297532	0.886653	0.864475	0.0221785	0.893617	0.815668	0.0779488
0.907913	0.874419	0.0334941	0.81746	0.776699	0.0407613	0.882353	0.867257	0.0150963	0.897031	0.80752	0.0895105	0.906517	0.876736	0.0297813	0.91179	0.869674	0.0421155	0.906827	0.868318	0.0385084	0.903509	0.881328	0.022181	0.909155	0.850521	0.0586335	0.883909	0.853974	0.0299348	0.905422	0.844075	0.0613476
0.915297	0.881625	0.0336717	0.838428	0.76129	0.0771376	0.857143	0.839695	0.0174482	0.891875	0.830558	0.0613167	0.915621	0.876656	0.0389642	0.91129	0.870249	0.0410413	0.907721	0.873057	0.0346643	0.901948	0.863551	0.0383962	0.901659	0.857143	0.0445159	0.881317	0.843592	0.0377247	0.907449	0.824786	0.0826629
0.92735	0.888053	0.0392977	0.822642	0.740331	0.08231	0.878788	0.678571	0.200216	0.894167	0.810127	0.0840409	0.895913	0.855368	0.0405449	0.910104	0.880317	0.0297875	0.906513	0.871942	0.0345702	0.905673	0.867224	0.0384491	0.913978	0.880702	0.0332767	0.885911	0.844305	0.0416061	0.905806	0.813299	0.0925072
0.922535	0.880952	0.0415828	0.836283	0.754967	0.0813163	0.904762	0.790323	0.114439	0.894363	0.827035	0.0673282	0.891705	0.848875	0.0428305	0.914485	0.879902	0.0345832	0.918838	0.883117	0.0357208	0.90297	0.881547	0.0214232	0.904287	0.864053	0.0402332	0.888965	0.866116	0.0228493	0.911991	0.835391	0.0766003
0.90369	0.827354	0.0763355	0.851852	0.787234	0.0646178	0.864151	0.837838	0.0263131	0.894712	0.795225	0.099487	0.889655	0.847203	0.0424519	0.912613	0.881563	0.0310497	0.898063	0.861878	0.0361847	0.89662	0.87	0.0266203	0.910941	0.873646	0.0372953	0.885331	0.855535	0.0297966	0.912644	0.845528	0.0671152
0.915413	0.858874	0.0565381	0.79661	0.72093	0.0756799	0.880866	0.787097	0.0937697	0.894874	0.80236	0.0925146	0.901872	0.84143	0.0604419	0.932617	0.879581	0.053036	0.90625	0.863271	0.0429792	0.887006	0.85124	0.035766	0.903614	0.868421	0.0351934	0.883949	0.842536	0.041413	0.909624	0.832972	0.0766526
0.91635	0.854945	0.0614048	0.831858	0.743243	0.0886152	0.733021	0.477064	0.255957	0.89531	0.801272	0.094038	0.903329	0.871489	0.0318397	0.921794	0.87725	0.0445431	0.914634	0.877193	0.0374412	0.904277	0.883759	0.0205177	0.90815	0.864504	0.0436462	0.890731	0.855145	0.0355861	0.903265	0.823009	0.080256
0.932851	0.85044	0.0824107	0.81106	0.754491	0.0565689	0.870536	0.718447	0.152089	0.900656	0.82471	0.075946	0.896104	0.85098	0.0451235	0.909408	0.862069	0.0473387	0.908231	0.86202	0.0462109	0.908522	0.87723	0.0312925	0.903114	0.864078	0.0390365	0.884751	0.861953	0.0227977	0.908176	0.81519	0.0929862
0.907942	0.889849	0.0180934	0.821429	0.802867	0.0185612	0.783784	0.717647	0.0661367	0.895309	0.825658	0.0696507	0.913178	0.864407	0.0487715	0.897747	0.863741	0.0340056	0.90155	0.856383	0.0451667	0.895616	0.875415	0.0202006	0.894289	0.870343	0.0239464	0.880336	0.854715	0.0256205	0.908127	0.847059	0.0610684
0.911169	0.83848	0.0726894	0.805147	0.743961	0.0611857	0.869231	0.773333	0.0958974	0.882288	0.796154	0.0861338	0.886721	0.836364	0.0503576	0.900515	0.866359	0.0341551	0.905782	0.868263	0.0375181	0.891333	0.868016	0.0233171	0.902496	0.858824	0.0436721	0.885486	0.864139	0.021347	0.907228	0.829365	0.0778625
0.911001	0.864662	0.0463396	0.860656	0.773333	0.0873224	0.779944	0.606965	0.172979	0.899074	0.820954	0.0781206	0.898701	0.862917	0.0357839	0.914204	0.866864	0.0473401	0.906341	0.864023	0.0423188	0.897068	0.871257	0.0258101	0.913964	0.873294	0.0406699	0.885773	0.861869	0.0239036	0.907098	0.83964	0.0674585
0.921499	0.876529	0.0449698	0.796078	0.75	0.0460784	0.878924	0.767241	0.111682	0.89881	0.851705	0.0471045	0.898925	0.859281	0.0396433	0.910095	0.873614	0.0364804	0.909962	0.863768	0.0461936	0.895612	0.86661	0.0290017	0.90547	0.863049	0.0424206	0.876147	0.826923	0.0492237	0.905355	0.826484	0.0788709
0.900599	0.860504	0.0400946	0.810811	0.767773	0.0430383	0.835671	0.763006	0.0726656	0.89777	0.84507	0.0526991	0.906584	0.856897	0.0496876	0.915896	0.873435	0.0424612	0.909928	0.872464	0.0374646	0.902439	0.870334	0.032105	0.90363	0.872822	0.0308081	0.885106	0.854578	0.0305283	0.9	0.831014	0.0689861
0.907731	0.857143	0.0505878	0.838428	0.76129	0.0771376	0.929515	0.789474	0.140042	0.883183	0.832389	0.0507942	0.900559	0.846021	0.0545379	0.914803	0.89071	0.0240926	0.902364	0.867503	0.0348603	0.891136	0.871398	0.0197378	0.907848	0.873055	0.0347929	0.881232	0.84717	0.0340619	0.899044	0.823748	0.0752959
0.913948	0.867072	0.0468761	0.836299	0.790909	0.0453898	0.844444	0.72	0.124444	0.883003	0.787302	0.0957019	0.902639	0.851254	0.0513848	0.907681	0.878758	0.0289225	0.913556	0.864615	0.0489406	0.887592	0.871398	0.0161937	0.902913	0.8659	0.0370122	0.887369	0.836066	0.0513037	0.915789	0.84252	0.0732698
0.912773	0.878049	0.0347238	0.838428	0.76129	0.0771376	0.88024	0.777778	0.102462	0.892324	0.855163	0.0371607	0.903607	0.839045	0.0645623	0.918692	0.871492	0.0471997	0.918699	0.879518	0.0391811	0.890007	0.857886	0.0321211	0.896941	0.861731	0.0352109	0.888737	0.865622	0.0231148	0.894737	0.842795	0.0519421
0.91478	0.884892	0.0298882	0.827309	0.767568	0.0597417	0.778068	0.676806	0.101262	0.897559	0.781801	0.115758	0.900175	0.879747	0.0204283	0.920833	0.883721	0.0371124	0.914874	0.877193	0.0376807	0.889843	0.847222	0.0426204	0.918256	0.894921	0.0233349	0.888889	0.857143	0.031746	0.900606	0.816143	0.0844626
0.92646	0.881671	0.0447895	0.81106	0.754491	0.0565689	0.809412	0.701107	0.108305	0.883721	0.813433	0.0702881	0.899492	0.842756	0.0567356	0.909021	0.872294	0.0367264	0.927083	0.891641	0.0354425	0.888668	0.863857	0.0248106	0.907006	0.86406	0.0429468	0.891525	0.873217	0.0183083	0.919144	0.844037	0.0751072
0.89311	0.861897	0.0312133	0.805147	0.743961	0.0611857	0.857143	0.770115	0.0870279	0.882521	0.806786	0.0757354	0.904222	0.836842	0.0673803	0.905763	0.874611	0.0311518	0.90303	0.872	0.0310303	0.897276	0.849315	0.0479612	0.926829	0.887912	0.0389172	0.882824	0.851339	0.031485	0.908735	0.853556	0.0551788
0.924946	0.892308	0.0326387	0.838298	0.732394	0.105904	0.795918	0.716312	0.0796063	0.877419	0.821215	0.0562046	0.911277	0.876586	0.034691	0.903979	0.86578	0.0381993	0.895749	0.866407	0.0293417	0.889417	0.866284	0.0231327	0.906946	0.856275	0.050671	0.887218	0.846311	0.0409066	0.91123	0.847706	0.0635235
0.933555	0.903382	0.0301732	0.827586	0.772727	0.0548589	0.873853	0.814815	0.0590384	0.88963	0.822612	0.067018	0.903156	0.861254	0.0419025	0.90839	0.87687	0.0315204	0.90764	0.872841	0.0347982	0.890887	0.876923	0.0139635	0.905122	0.883154	0.0219681	0.898293	0.86368	0.0346133	0.90799	0.849802	0.0581879
0.928474	0.881087	0.0473869	0.814208	0.734375	0.0798327	0.836795	0.769874	0.0669208	0.890885	0.827682	0.0632035	0.902809	0.83445	0.0683592	0.9125	0.88	0.0325	0.903262	0.86262	0.0406423	0.897507	0.869027	0.0284804	0.910299	0.879357	0.0309424	0.889895	0.854244	0.0356519	0.90276	0.84188	0.0608792
0.929652	0.893714	0.0359378	0.851485	0.782609	0.0688765	0.862543	0.703704	0.158839	0.899895	0.856499	0.0433963	0.917854	0.857971	0.0598831	0.90308	0.880223	0.0228575	0.896586	0.867779	0.0288071	0.883014	0.842946	0.040068	0.907557	0.884615	0.0229415	0.878641	0.822695	0.0559457	0.913921	0.837022	0.0768992
0.90824	0.870939	0.0373003	0.781513	0.729167	0.0523459	0.842975	0.724638	0.118338	0.90391	0.830846	0.0730638	0.897948	0.830009	0.0679381	0.915378	0.87969	0.0356881	0.907721	0.860795	0.0469258	0.898785	0.880952	0.017833	0.909364	0.874896	0.0344673	0.888123	0.850103	0.0380199	0.914037	0.839757	0.0742804
0.905451	0.766667	0.138784	0.831224	0.777778	0.0534459	0.903808	0.73913	0.164677	0.885797	0.812303	0.0734937	0.907282	0.859041	0.048241	0.90279	0.868871	0.0339184	0.902527	0.859375	0.0431521	0.88015	0.836735	0.0434151	0.895592	0.8527	0.0428912	0.884691	0.871085	0.0136053	0.910099	0.848233	0.0618657
0.911212	0.872795	0.0384171	0.836283	0.754967	0.0813163	0.822785	0.681818	0.140967	0.868943	0.775472	0.093471	0.914253	0.84188	0.0723723	0.902058	0.882759	0.019299	0.899138	0.857143	0.0419951	0.894961	0.857965	0.0369955	0.916667	0.894969	0.0216976	0.877536	0.837811	0.0397247	0.906178	0.825532	0.0806466
0.906142	0.840749	0.0653928	0.796	0.753623	0.0423768	0.867299	0.84	0.0272986	0.884868	0.841867	0.043001	0.922128	0.886364	0.0357649	0.906299	0.877698	0.0286014	0.903139	0.869249	0.0338896	0.888889	0.865178	0.0237111	0.894276	0.862357	0.0319183	0.879851	0.841379	0.0384714	0.89392	0.824034	0.0698855
0.909953	0.863309	0.0466433	0.814208	0.734375	0.0798327	0.836502	0.792271	0.0442314	0.901655	0.844615	0.0570399	0.9	0.87184	0.0281604	0.916043	0.875769	0.0402745	0.911642	0.861338	0.0503047	0.907593	0.881106	0.0264871	0.913357	0.864662	0.0486957	0.882749	0.859223	0.023526	0.897985	0.821978	0.0760069
0.913377	0.879211	0.0341654	0.827309	0.767568	0.0597417	0.79661	0.758621	0.0379895	0.897514	0.792181	0.105333	0.902361	0.854424	0.0479368	0.909449	0.878307	0.0311419	0.912512	0.869198	0.0433134	0.88649	0.847521	0.0389692	0.916403	0.866935	0.0494673	0.880734	0.856658	0.0240758	0.911007	0.831111	0.0798959
0.909629	0.861842	0.0477867	0.836364	0.763158	0.0732057	0.853175	0.733813	0.119362	0.892577	0.81255	0.0800269	0.916993	0.896282	0.0207112	0.908672	0.874842	0.0338296	0.908374	0.869198	0.0391761	0.891892	0.86121	0.0306819	0.901304	0.868486	0.0328172	0.878338	0.839844	0.0384945	0.907003	0.833676	0.0733279
0.920975	0.853625	0.0673497	0.804762	0.696296	0.108466	0.836683	0.768683	0.0680001	0.883005	0.794372	0.0886326	0.910988	0.81761	0.0933783	0.897349	0.880443	0.0169054	0.906158	0.86921	0.0369485	0.893278	0.851064	0.0422141	0.908303	0.873632	0.0346714	0.880822	0.855721	0.0251005	0.913148	0.838565	0.0745833
0.924479	0.860577	0.0639022	0.808429	0.719101	0.089328	0.831804	0.797048	0.0347563	0.888673	0.797882	0.0907911	0.891201	0.816817	0.0743841	0.918274	0.876902	0.0413718	0.911432	0.869301	0.0421306	0.900367	0.875096	0.025271	0.904532	0.870915	0.0336167	0.891931	0.853801	0.0381297	0.905549	0.824561	0.0809876
0.921847	0.887468	0.0343792	0.815498	0.736842	0.078656	0.808581	0.746725	0.061856	0.888199	0.8125	0.0756988	0.90944	0.866516	0.0429239	0.923293	0.881844	0.0414484	0.906977	0.869565	0.0374115	0.901488	0.856553	0.0449352	0.903146	0.842528	0.0606186	0.891069	0.87089	0.0201789	0.911967	0.84	0.071967
0.918809	0.887006	0.0318036	0.837545	0.766839	0.0707057	0.79064	0.690909	0.0997313	0.890986	0.822444	0.068542	0.894294	0.843416	0.0508779	0.916941	0.890337	0.0266042	0.910784	0.87237	0.038414	0.893564	0.878187	0.0153774	0.901163	0.864241	0.0369214	0.880782	0.867295	0.0134866	0.911221	0.838565	0.0726557
0.902669	0.835979	0.0666899	0.850202	0.76129	0.0889121	0.806897	0.66129	0.145606	0.889574	0.835249	0.0543247	0.8982	0.837084	0.0611165	0.911433	0.882479	0.0289545	0.909173	0.870466	0.0387072	0.89288	0.871674	0.021206	0.903398	0.879468	0.0239297	0.890685	0.841871	0.0488143	0.905972	0.845188	0.0607838
0.924686	0.854545	0.0701407	0.83391	0.787611	0.0462994	0.862857	0.762376	0.100481	0.897313	0.854484	0.0428295	0.909023	0.879921	0.0291019	0.909091	0.876744	0.0323467	0.917927	0.871622	0.0463049	0.891002	0.836802	0.0542004	0.902361	0.870668	0.0316934	0.893013	0.857143	0.0358702	0.901832	0.820144	0.0816886
0.917112	0.860987	0.0561258	0.828054	0.739726	0.0883283	0.825073	0.787234	0.0378388	0.874355	0.809399	0.0649551	0.902192	0.853041	0.0491517	0.907468	0.874449	0.0330182	0.913632	0.865041	0.048591	0.896312	0.860617	0.0356944	0.901948	0.856327	0.0456207	0.881098	0.834746	0.0463518	0.913376	0.829146	0.0842301
0.92963	0.892897	0.0367322	0.796078	0.75	0.0460784	0.904478	0.809524	0.0949538	0.894659	0.836502	0.0581576	0.924375	0.86506	0.0593152	0.913569	0.854003	0.0595656	0.901654	0.855601	0.0460539	0.888889	0.866824	0.0220646	0.909736	0.862745	0.0469906	0.889711	0.86859	0.0211211	0.898396	0.828054	0.0703414
0.924672	0.863237	0.0614346	0.822642	0.740331	0.08231	0.807487	0.686047	0.12144	0.892131	0.858703	0.0334282	0.897231	0.848044	0.0491871	0.904649	0.870864	0.0337849	0.912612	0.872832	0.0397793	0.899306	0.857704	0.0416019	0.912176	0.884817	0.0273589	0.888213	0.846715	0.0414976	0.914384	0.828375	0.0860083
0.905429	0.846591	0.0588382	0.827309	0.767568	0.0597417	0.797619	0.693141	0.104478	0.895824	0.822518	0.0733062	0.90589	0.866731	0.0391597	0.91032	0.881132	0.0291882	0.904532	0.862309	0.0422235	0.883835	0.840077	0.0437578	0.902231	0.871441	0.0307901	0.882749	0.859223	0.023526	0.904306	0.834025	0.0702813
0.917431	0.88189	0.0355414	0.827586	0.772727	0.0548589	0.793956	0.738676	0.0552801	0.883164	0.814109	0.0690549	0.906774	0.866475	0.0402994	0.907997	0.865747	0.04225	0.90999	0.867153	0.0428368	0.895742	0.852391	0.0433507	0.900275	0.846235	0.0540397	0.880142	0.853426	0.026716	0.899314	0.818182	0.0811317
0.912204	0.90133	0.0108746	0.862385	0.779412	0.0829736	0.821429	0.733333	0.0880952	0.886286	0.802775	0.0835107	0.907025	0.854682	0.0523423	0.905132	0.867965	0.0371668	0.916465	0.8896	0.0268649	0.892989	0.857982	0.0350066	0.920884	0.882291	0.0385933	0.888276	0.858885	0.0293908	0.889333	0.816777	0.0725563
0.924832	0.877729	0.047103	0.86	0.77707	0.0829299	0.881081	0.77551	0.105571	0.875066	0.80298	0.0720855	0.906359	0.855292	0.0510676	0.914155	0.876963	0.0371919	0.920335	0.88724	0.0330951	0.892832	0.859535	0.0332969	0.899646	0.867807	0.0318387	0.891834	0.854388	0.0374462	0.897436	0.807107	0.0903293
0.915918	0.880925	0.0349935	0.830116	0.758242	0.0718741	0.945736	0.734177	0.211559	0.887377	0.818731	0.0686457	0.920046	0.861386	0.0586595	0.911303	0.874584	0.0367192	0.917323	0.881356	0.0359669	0.893377	0.856122	0.0372559	0.894418	0.845624	0.0487939	0.880297	0.842311	0.0379859	0.90125	0.852336	0.0489136
0.919026	0.889746	0.0292805	0.829876	0.717241	0.112634	0.778027	0.734584	0.0434425	0.897862	0.837736	0.0601264	0.902878	0.862944	0.0399335	0.913522	0.874715	0.0388068	0.903749	0.859259	0.0444895	0.897147	0.865025	0.0321225	0.895034	0.859091	0.035943	0.884668	0.860656	0.0240118	0.909194	0.816514	0.0926803
0.914114	0.870588	0.0435259	0.80719	0.78853	0.0186591	0.791557	0.740984	0.0505731	0.901083	0.818653	0.0824305	0.909942	0.872319	0.0376237	0.906559	0.869674	0.0368847	0.909633	0.867925	0.041708	0.894925	0.849847	0.0450782	0.909091	0.883219	0.0258721	0.890591	0.853801	0.0367896	0.91	0.848101	0.0618987
0.917894	0.877637	0.0402564	0.831858	0.743243	0.0886152	0.845433	0.75	0.0954333	0.890487	0.831919	0.0585682	0.915207	0.867179	0.0480278	0.909091	0.873786	0.0353045	0.909457	0.872159	0.0372976	0.888516	0.852837	0.0356789	0.90708	0.860133	0.0469464	0.883271	0.839304	0.0439674	0.919717	0.855319	0.0643975
0.899135	0.870274	0.0288612	0.836299	0.790909	0.0453898	0.803419	0.576687	0.226732	0.893293	0.821298	0.0719944	0.891695	0.860246	0.0314485	0.92128	0.874828	0.0464522	0.905556	0.861789	0.0437669	0.891825	0.8625	0.0293254	0.918001	0.882784	0.0352174	0.88644	0.863782	0.0226575	0.907258	0.833735	0.0735231
0.924699	0.872123	0.052576	0.822064	0.770642	0.0514219	0.891525	0.84466	0.0468652	0.890942	0.794915	0.0960266	0.905388	0.874126	0.0312618	0.903529	0.874104	0.029425	0.9102	0.869565	0.0406343	0.897236	0.873141	0.0240951	0.891955	0.859327	0.0326282	0.884674	0.841996	0.0426779	0.909091	0.853273	0.0558178
0.916485	0.847761	0.0687235	0.862385	0.779412	0.0829736	0.78	0.616915	0.163085	0.876915	0.794714	0.0822013	0.894737	0.838926	0.0558107	0.913303	0.888889	0.0244145	0.917536	0.87482	0.0427154	0.888814	0.841499	0.0473155	0.90068	0.851626	0.0490543	0.883117	0.860104	0.0230133	0.895662	0.818737	0.0769251
0.918657	0.880455	0.0382018	0.8125	0.75	0.0625	0.810619	0.688047	0.122573	0.883841	0.807252	0.0765894	0.897906	0.815166	0.0827399	0.920082	0.874598	0.0454839	0.9	0.860534	0.0394659	0.90052	0.850112	0.0504078	0.902671	0.87632	0.0263509	0.885897	0.847393	0.0385032	0.915158	0.838013	0.0771454
0.919345	0.866388	0.0529564	0.808664	0.753488	0.0551759	0.848684	0.741573	0.107111	0.900659	0.856463	0.0441955	0.911821	0.842825	0.0689965	0.920251	0.873759	0.046492	0.912821	0.874816	0.0380046	0.899396	0.878247	0.0211496	0.900856	0.871415	0.0294406	0.887258	0.875092	0.0121658	0.907432	0.836028	0.0714038
0.911009	0.875576	0.0354325	0.836283	0.754967	0.0813163	0.866071	0.758065	0.108007	0.894251	0.804554	0.0896964	0.924467	0.85283	0.0716372	0.905763	0.874611	0.0311518	0.911205	0.877193	0.0340121	0.892207	0.848671	0.0435361	0.906617	0.869037	0.0375799	0.892489	0.855446	0.0370434	0.915888	0.852459	0.0634288
0.918845	0.852868	0.0659767	0.81746	0.776699	0.0407613	0.786325	0.688797	0.0975281	0.895126	0.818723	0.0764021	0.916614	0.841596	0.0750175	0.911789	0.868389	0.0434003	0.918519	0.887755	0.0307634	0.891927	0.85413	0.037797	0.903875	0.861736	0.0421385	0.87919	0.853016	0.0261738	0.90429	0.834915	0.0693758
0.906191	0.861878	0.0443129	0.821429	0.802867	0.0185612	0.809668	0.731915	0.0777528	0.9024	0.818632	0.0837677	0.91423	0.851016	0.0632142	0.922265	0.872841	0.0494234	0.908667	0.868984	0.0396833	0.896067	0.856311	0.0397567	0.910161	0.878254	0.0319075	0.889347	0.869636	0.0197115	0.902644	0.828753	0.0738916
0.919366	0.88309	0.0362767	0.796	0.753623	0.0423768	0.896624	0.614173	0.282451	0.895879	0.831874	0.0640046	0.906235	0.8438	0.0624346	0.92444	0.874807	0.0496335	0.91446	0.87234	0.0421199	0.894152	0.864455	0.0296975	0.909665	0.874671	0.0349939	0.893246	0.857971	0.0352752	0.912121	0.837989	0.0741324
0.908575	0.88927	0.0193051	0.810185	0.70922	0.100965	0.906504	0.867052	0.039452	0.882966	0.810704	0.072262	0.908917	0.875976	0.0329415	0.914742	0.87062	0.0441225	0.906623	0.865204	0.0414195	0.89309	0.872075	0.0210151	0.909521	0.864646	0.0448741	0.879882	0.845498	0.0343845	0.90162	0.821803	0.0798174
0.926829	0.888889	0.0379404	0.81746	0.776699	0.0407613	0.901042	0.786517	0.114525	0.886792	0.811151	0.0756414	0.911914	0.829694	0.0822198	0.919255	0.88	0.0392547	0.911439	0.869919	0.0415204	0.896928	0.86994	0.0269886	0.893058	0.862208	0.0308503	0.893405	0.84742	0.0459845	0.895442	0.8125	0.0829424
0.90153	0.857538	0.0439916	0.844358	0.78022	0.0641382	0.823219	0.669951	0.153268	0.898169	0.858506	0.0396638	0.908821	0.87663	0.0321915	0.91259	0.876557	0.036033	0.906953	0.861492	0.0454613	0.893255	0.865178	0.0280769	0.902498	0.864177	0.0383219	0.886583	0.847458	0.039125	0.906977	0.838828	0.0681489
0.915459	0.872495	0.0429635	0.837545	0.766839	0.0707057	0.873134	0.746269	0.126866	0.893505	0.798165	0.0953403	0.907242	0.836395	0.0708466	0.91354	0.888655	0.0248845	0.904025	0.868829	0.0351954	0.894292	0.852652	0.0416395	0.909091	0.887454	0.021637	0.891123	0.863597	0.0275266	0.917266	0.839907	0.077359
0.928527	0.8575	0.0710266	0.860656	0.773333	0.0873224	0.868852	0.807229	0.0616235	0.873827	0.805466	0.0683607	0.900169	0.868986	0.0311833	0.912124	0.866995	0.0451286	0.909901	0.870555	0.0393462	0.89699	0.875203	0.0217874	0.912962	0.8771	0.0358619	0.890215	0.841379	0.0488355	0.914384	0.828375	0.0860083
0.90271	0.842342	0.0603679	0.808664	0.753488	0.0551759	0.805825	0.756098	0.0497277	0.889013	0.85611	0.0329029	0.900927	0.872483	0.0284438	0.909843	0.875143	0.0346997	0.905369	0.859838	0.0455302	0.902055	0.868928	0.0331272	0.905821	0.856574	0.0492471	0.878462	0.830472	0.0479894	0.908467	0.82684	0.081627
0.91354	0.873206	0.0403342	0.862385	0.779412	0.0829736	0.840547	0.808743	0.0318035	0.890704	0.84202	0.0486847	0.905517	0.813517	0.0919999	0.92576	0.872111	0.0536493	0.906731	0.873862	0.0328686	0.896962	0.874598	0.0223636	0.906475	0.879933	0.026542	0.878767	0.852263	0.0265036	0.905567	0.831858	0.0737082
0.936352	0.855007	0.0813442	0.83391	0.787611	0.0462994	0.83871	0.709302	0.129407	0.878304	0.84135	0.0369544	0.890652	0.852784	0.0378674	0.911483	0.876254	0.0352291	0.900322	0.863836	0.0364855	0.896893	0.848861	0.0480314	0.900356	0.863857	0.0364985	0.887491	0.855605	0.0318859	0.917073	0.84186	0.0752127
0.920939	0.859341	0.0615982	0.8125	0.75	0.0625	0.826603	0.765273	0.06133	0.899436	0.825163	0.0742727	0.908961	0.855518	0.0534429	0.917845	0.883312	0.0345321	0.911	0.867362	0.0436379	0.888746	0.87634	0.0124057	0.920624	0.89272	0.0279034	0.882895	0.868925	0.0139698	0.896739	0.824074	0.0726651
0.917264	0.870804	0.0464602	0.832714	0.780488	0.0522259	0.876607	0.820896	0.0557112	0.874928	0.800738	0.0741896	0.90681	0.839836	0.0669743	0.902174	0.867797	0.0343773	0.909722	0.867925	0.0417977	0.891188	0.858874	0.0323138	0.907432	0.85743	0.0500018	0.889825	0.860692	0.0291325	0.899061	0.810573	0.0884883
0.92	0.852713	0.0672868	0.822115	0.733813	0.0883024	0.863636	0.798587	0.0650498	0.885237	0.839314	0.0459232	0.918453	0.838174	0.0802784	0.903472	0.888889	0.0145833	0.901879	0.864943	0.0369364	0.900797	0.864222	0.0365745	0.917462	0.873033	0.04443	0.887583	0.850147	0.0374357	0.912281	0.835681	0.0766
0.922628	0.855586	0.0670419	0.815498	0.736842	0.078656	0.821101	0.7	0.121101	0.873375	0.798198	0.0751766	0.902473	0.861446	0.0410277	0.903666	0.868145	0.0355211	0.912261	0.886628	0.0256331	0.890673	0.86918	0.0214937	0.896552	0.868526	0.0280258	0.886722	0.846701	0.0400212	0.90788	0.838207	0.0696735
0.919872	0.869792	0.0500801	0.821429	0.802867	0.0185612	0.894737	0.820513	0.074224	0.89208	0.778059	0.114021	0.899508	0.840278	0.0592307	0.92193	0.886335	0.0355952	0.914513	0.876437	0.0380761	0.89481	0.873964	0.0208462	0.917637	0.877019	0.0406186	0.893037	0.859566	0.0334702	0.910136	0.832031	0.0781046
0.926893	0.884615	0.0422776	0.834061	0.75	0.0840611	0.83662	0.71	0.12662	0.871696	0.822814	0.0488823	0.910603	0.8739	0.0367026	0.906805	0.886691	0.0201141	0.914198	0.87234	0.0418577	0.89428	0.859345	0.0349346	0.901194	0.872322	0.0288714	0.887381	0.85956	0.0278212	0.910299	0.825806	0.0844926
0.911825	0.8739	0.0379247	0.829268	0.755814	0.0734543	0.841393	0.746914	0.0944791	0.873153	0.81487	0.0582834	0.902867	0.847145	0.0557217	0.902778	0.873807	0.0289708	0.907071	0.865497	0.0415736	0.89337	0.861456	0.0319133	0.895	0.854503	0.0404965	0.891525	0.873217	0.0183083	0.89951	0.836653	0.0628564
0.90634	0.863445	0.0428947	0.815498	0.736842	0.078656	0.811594	0.70852	0.103074	0.883246	0.820306	0.0629399	0.919683	0.847966	0.0717175	0.91966	0.883081	0.0365786	0.909378	0.866044	0.0433347	0.882119	0.849916	0.0322035	0.899555	0.862369	0.0371857	0.883117	0.860104	0.0230133	0.902576	0.836773	0.0658026
0.907963	0.887828	0.0201353	0.838298	0.732394	0.105904	0.83792	0.757991	0.0799296	0.899678	0.835532	0.064146	0.906228	0.875	0.0312281	0.903448	0.860349	0.0430991	0.906876	0.862996	0.0438794	0.898513	0.865004	0.033509	0.90623	0.877253	0.0289763	0.878049	0.830508	0.0475403	0.911579	0.832	0.0795789
0.942	0.908805	0.033195	0.81106	0.754491	0.0565689	0.832461	0.768116	0.0643448	0.879578	0.798888	0.0806904	0.898377	0.858824	0.0395533	0.908173	0.868421	0.0397516	0.905959	0.861833	0.0441259	0.890874	0.867749	0.0231249	0.910569	0.860116	0.0504535	0.889837	0.859729	0.030108	0.895503	0.827887	0.0676159
0.915143	0.857843	0.0572995	0.83391	0.787611	0.0462994	0.85209	0.77451	0.0775802	0.894136	0.843558	0.0505777	0.904021	0.866667	0.0373541	0.916863	0.889353	0.0275099	0.926955	0.893233	0.0337216	0.894486	0.862467	0.0320193	0.913793	0.878924	0.0348693	0.88249	0.828214	0.0542764	0.905797	0.820276	0.0855206
0.888235	0.846436	0.0417989	0.836806	0.789238	0.0475679	0.884434	0.819188	0.0652458	0.894631	0.807692	0.0869389	0.894327	0.806517	0.0878097	0.90242	0.877571	0.024849	0.902	0.857143	0.0448571	0.891856	0.868932	0.0229238	0.909841	0.884553	0.0252884	0.888084	0.874446	0.0136382	0.904082	0.817829	0.0862522
0.916667	0.886792	0.0298742	0.822115	0.733813	0.0883024	0.875486	0.807229	0.0682575	0.891081	0.807284	0.0837969	0.910583	0.858929	0.0516543	0.907104	0.875912	0.0311914	0.909261	0.868742	0.0405194	0.896689	0.857923	0.0387652	0.914138	0.873913	0.0402246	0.880435	0.834764	0.0456708	0.908475	0.852459	0.0560156
0.916273	0.876248	0.0400253	0.810811	0.767773	0.0430383	0.921466	0.867257	0.0542093	0.899949	0.816135	0.0838139	0.910217	0.875108	0.0351091	0.906919	0.872891	0.0340284	0.905498	0.868421	0.0370772	0.896689	0.870861	0.0258278	0.899417	0.840278	0.0591391	0.886314	0.855032	0.0312819	0.897583	0.828516	0.0690671
0.906933	0.880895	0.0260379	0.828054	0.739726	0.0883283	0.915094	0.805755	0.109339	0.898305	0.802632	0.0956735	0.911557	0.85588	0.0556775	0.918919	0.859813	0.0591058	0.902104	0.854817	0.0472875	0.903353	0.881738	0.0216153	0.893617	0.833512	0.0601047	0.888181	0.864261	0.02392	0.900606	0.816143	0.0844626
0.898915	0.874379	0.0245359	0.810811	0.767773	0.0430383	0.789762	0.688347	0.101415	0.898168	0.820853	0.077315	0.901439	0.838253	0.0631862	0.908909	0.869814	0.0390949	0.914894	0.870968	0.0439259	0.898859	0.868707	0.0301525	0.903607	0.861972	0.0416347	0.876911	0.816766	0.0601442	0.912322	0.844538	0.0677845
0.916186	0.847328	0.0688582	0.822115	0.733813	0.0883024	0.8125	0.698113	0.114387	0.87747	0.808247	0.0692229	0.897619	0.820833	0.0767857	0.911111	0.882105	0.0290058	0.904814	0.874096	0.0307185	0.902787	0.880933	0.0218547	0.907727	0.865279	0.0424476	0.879652	0.831486	0.048166	0.902664	0.842975	0.0596887
0.921127	0.869159	0.0519679	0.810409	0.748768	0.0616404	0.781132	0.675978	0.105154	0.902772	0.805286	0.0974853	0.906344	0.854801	0.0515435	0.919153	0.884298	0.0348555	0.903323	0.856287	0.0470358	0.898814	0.868302	0.0305121	0.903955	0.869565	0.0343896	0.890909	0.866438	0.0244707	0.917838	0.846774	0.0710636
0.906702	0.855984	0.0507179	0.862385	0.779412	0.0829736	0.769231	0.696035	0.0731955	0.870968	0.814871	0.0560967	0.908974	0.830549	0.0784254	0.918728	0.856549	0.0621791	0.911005	0.878748	0.0322564	0.89912	0.873622	0.0254981	0.918605	0.877446	0.0411587	0.889935	0.851272	0.0386628	0.913143	0.849206	0.0639365
0.923395	0.87108	0.0523153	0.8125	0.75	0.0625	0.825	0.731915	0.0930851	0.902439	0.817829	0.0846096	0.900123	0.864505	0.0356171	0.916509	0.870588	0.0459203	0.910675	0.873065	0.0376104	0.9	0.865306	0.0346939	0.894007	0.856929	0.0370778	0.887108	0.864548	0.0225595	0.897269	0.820862	0.0764075
0.918688	0.875274	0.0434141	0.839286	0.756757	0.082529	0.86533	0.768473	0.0968566	0.885289	0.847887	0.0374021	0.900901	0.87188	0.0290207	0.928889	0.874016	0.0548731	0.919708	0.877193	0.042515	0.893437	0.867742	0.0256954	0.899465	0.852402	0.0470629	0.889197	0.866889	0.0223082	0.91123	0.847706	0.0635235
0.908696	0.85159	0.0571055	0.810811	0.767773	0.0430383	0.844311	0.792	0.0523114	0.88358	0.829856	0.0537249	0.908575	0.890068	0.0185068	0.918573	0.879567	0.0390058	0.915327	0.882963	0.0323639	0.875843	0.809917	0.0659261	0.907511	0.884586	0.0229253	0.890177	0.868999	0.0211782	0.899628	0.805755	0.0938729
0.926205	0.876263	0.0499422	0.827586	0.772727	0.0548589	0.824147	0.769759	0.0543875	0.869335	0.745995	0.123339	0.903445	0.853523	0.0499213	0.91369	0.873362	0.040328	0.908811	0.864122	0.0446893	0.908644	0.875954	0.0326895	0.917326	0.881075	0.0362502	0.886364	0.853359	0.0330051	0.90625	0.848485	0.0577652
0.922229	0.88796	0.0342688	0.834061	0.75	0.0840611	0.812367	0.716129	0.0962377	0.884529	0.825127	0.0594018	0.900836	0.870313	0.0305238	0.897719	0.879862	0.0178572	0.903485	0.86398	0.0395054	0.886945	0.848921	0.038024	0.904342	0.866856	0.0374864	0.893557	0.868512	0.0250453	0.906358	0.837022	0.0693362
0.91055	0.870647	0.0399037	0.844358	0.78022	0.0641382	0.895706	0.836538	0.0591671	0.89277	0.833174	0.0595952	0.902726	0.877248	0.0254783	0.904431	0.856397	0.0480341	0.909677	0.864516	0.0451613	0.896006	0.876533	0.0194724	0.902959	0.863504	0.039455	0.878741	0.840081	0.0386604	0.900332	0.821429	0.0789037
0.908112	0.872695	0.0354162	0.810185	0.70922	0.100965	0.834625	0.783784	0.0508415	0.881388	0.784897	0.096491	0.900332	0.802632	0.0977006	0.912528	0.887619	0.0249088	0.915616	0.869173	0.046443	0.896438	0.868619	0.0278187	0.898659	0.861507	0.0371516	0.88997	0.850458	0.0395123	0.904822	0.849095	0.0557278
0.905085	0.864516	0.0405686	0.836283	0.754967	0.0813163	0.833718	0.791908	0.0418107	0.882668	0.819432	0.0632365	0.910314	0.874477	0.0358369	0.907692	0.874172	0.0335201	0.912281	0.871017	0.041264	0.896095	0.871219	0.0248762	0.906837	0.861298	0.0455394	0.885906	0.862903	0.0230028	0.914384	0.828375	0.0860083
0.923551	0.844305	0.0792454	0.828054	0.739726	0.0883283	0.782201	0.724036	0.0581658	0.891775	0.824081	0.0676936	0.903462	0.848485	0.0549772	0.914894	0.884187	0.0307065	0.904374	0.869806	0.0345683	0.889646	0.852727	0.0369185	0.899194	0.863388	0.0358056	0.889901	0.852792	0.0371094	0.91504	0.848361	0.0666795
0.934728	0.893443	0.0412854	0.808664	0.753488	0.0551759	0.824363	0.677083	0.147279	0.891341	0.792363	0.0989778	0.89974	0.855805	0.0439343	0.922747	0.873684	0.0490626	0.908374	0.869198	0.0391761	0.893417	0.83455	0.058867	0.902518	0.839873	0.062645	0.876969	0.837945	0.0390246	0.906024	0.823529	0.0824947
0.918951	0.802326	0.116626	0.829268	0.755814	0.0734543	0.880597	0.809524	0.0710732	0.876896	0.805888	0.0710084	0.904272	0.851675	0.0525971	0.912638	0.859097	0.0535407	0.909091	0.880259	0.028832	0.895805	0.876603	0.0192026	0.907223	0.87156	0.0356637	0.885865	0.844169	0.0416962	0.901961	0.834983	0.0669773
0.906693	0.832603	0.0740897	0.83045	0.784141	0.0463089	0.80226	0.772727	0.0295326	0.900281	0.813322	0.0869593	0.891839	0.835792	0.0560478	0.921053	0.858696	0.062357	0.913177	0.870229	0.0429477	0.885079	0.854385	0.0306948	0.901328	0.862434	0.0388944	0.880934	0.835073	0.0458614	0.91052	0.845188	0.0653317
0.913242	0.870244	0.0429981	0.860656	0.773333	0.0873224	0.865922	0.744681	0.121241	0.904483	0.819521	0.0849623	0.904686	0.860265	0.0444204	0.922066	0.886145	0.0359203	0.919118	0.8768	0.0423176	0.895582	0.875598	0.0199842	0.908509	0.873114	0.0353948	0.885858	0.864219	0.0216392	0.914793	0.834862	0.0799305
0.902043	0.811439	0.0906039	0.851852	0.787234	0.0646178	0.802469	0.685039	0.11743	0.907786	0.813824	0.0939619	0.913074	0.879227	0.0338467	0.923454	0.881818	0.0416362	0.906409	0.873973	0.0324363	0.880693	0.849515	0.0311782	0.903995	0.848114	0.0558807	0.892932	0.864241	0.0286908	0.907503	0.823529	0.0839732
0.924543	0.89549	0.0290537	0.838298	0.732394	0.105904	0.884477	0.768116	0.116361	0.874634	0.816151	0.0584827	0.927866	0.884005	0.0438615	0.923882	0.882006	0.0418761	0.915174	0.875346	0.0398281	0.884544	0.852848	0.0316957	0.91239	0.860558	0.0518327	0.887029	0.85913	0.0278989	0.910586	0.839779	0.0708068
0.906542	0.86166	0.044882	0.7875	0.708571	0.0789286	0.934272	0.78125	0.153022	0.897012	0.852995	0.0440175	0.927122	0.891632	0.0354894	0.92428	0.880519	0.0437604	0.903442	0.855508	0.0479338	0.88926	0.847426	0.041833	0.907303	0.873805	0.0334984	0.885438	0.861897	0.0235414	0.911991	0.835391	0.0766003
0.908199	0.862576	0.045623	0.854331	0.767296	0.0870351	0.869159	0.58	0.289159	0.898406	0.833061	0.0653458	0.904548	0.871219	0.0333297	0.908174	0.847571	0.0606024	0.912377	0.878788	0.0335889	0.900143	0.8659	0.0342423	0.894702	0.865596	0.029106	0.883947	0.859546	0.0244013	0.919144	0.844037	0.0751072
0.923881	0.877698	0.0461828	0.81746	0.776699	0.0407613	0.806971	0.770701	0.0362699	0.903103	0.852159	0.0509434	0.897273	0.869144	0.0281295	0.920344	0.865455	0.0548899	0.908762	0.868318	0.0404443	0.894065	0.865478	0.028587	0.899483	0.864542	0.0349408	0.895818	0.859684	0.0361343	0.903465	0.843373	0.0600919
0.917847	0.870536	0.0473113	0.830769	0.748092	0.0826776	0.888	0.794118	0.0938824	0.891504	0.816683	0.0748212	0.893355	0.855693	0.0376622	0.916192	0.876351	0.0398415	0.909548	0.87069	0.0388581	0.901024	0.864105	0.0369189	0.908302	0.866906	0.0413959	0.8908	0.84728	0.04352	0.908442	0.835821	0.0726214
0.915692	0.83939	0.0763019	0.860656	0.773333	0.0873224	0.863014	0.719101	0.143913	0.887385	0.827243	0.0601424	0.898075	0.842382	0.055693	0.91062	0.859038	0.0515823	0.908629	0.866864	0.0417655	0.890656	0.860759	0.0298966	0.895871	0.861685	0.0341855	0.889726	0.869846	0.0198796	0.910857	0.840164	0.0706932
0.91774	0.867968	0.0497718	0.829268	0.755814	0.0734543	0.850325	0.776699	0.0736264	0.881499	0.821168	0.0603315	0.896387	0.850345	0.0460415	0.925998	0.875	0.0509981	0.911067	0.875691	0.0353766	0.891188	0.854853	0.0363352	0.907586	0.862423	0.0451632	0.88195	0.845155	0.0367949	0.895954	0.824903	0.071051
0.892925	0.825	0.0679254	0.819231	0.78341	0.0358206	0.935	0.860215	0.0747849	0.896982	0.823843	0.0731389	0.910011	0.852126	0.0578856	0.90957	0.880925	0.0286449	0.91133	0.863222	0.0481082	0.88769	0.838356	0.0493342	0.901639	0.862245	0.0393944	0.882524	0.846881	0.0356427	0.906085	0.828087	0.0779975
0.920392	0.878731	0.0416606	0.827309	0.767568	0.0597417	0.755287	0.658228	0.0970592	0.895833	0.849008	0.0468256	0.902031	0.866013	0.036018	0.908428	0.870561	0.0378666	0.920344	0.888554	0.0317902	0.896966	0.872756	0.0242102	0.916449	0.873767	0.0426818	0.892107	0.854065	0.0380425	0.907563	0.823799	0.0837644
0.913927	0.877133	0.036794	0.857143	0.769231	0.0879121	0.804435	0.781038	0.0233971	0.876947	0.813826	0.0631214	0.900976	0.861057	0.0399195	0.926758	0.878444	0.0483137	0.913191	0.876404	0.036786	0.897059	0.874593	0.022466	0.908263	0.861357	0.0469059	0.88382	0.85863	0.0251907	0.902597	0.836601	0.0659961
0.904814	0.88033	0.0244839	0.820225	0.783784	0.0364409	0.840173	0.801075	0.0390975	0.888584	0.804995	0.0835888	0.915598	0.843874	0.0717248	0.914853	0.88189	0.0329636	0.909006	0.864266	0.0447406	0.891856	0.858392	0.0334642	0.891876	0.849959	0.0419166	0.883126	0.840637	0.0424889	0.907716	0.842377	0.0653383
0.917808	0.893581	0.0242271	0.785235	0.766423	0.0188115	0.906977	0.830508	0.0764683	0.884438	0.832215	0.0522228	0.899098	0.858721	0.0403767	0.907301	0.872604	0.0346968	0.905983	0.866035	0.0399477	0.898681	0.859345	0.0393366	0.915018	0.880658	0.0343599	0.88189	0.852283	0.0296069	0.906566	0.831818	0.0747475
0.922243	0.853012	0.0692314	0.836364	0.763158	0.0732057	0.784922	0.758105	0.0268177	0.899556	0.806838	0.0927179	0.907718	0.850408	0.0573101	0.915358	0.886814	0.0285433	0.907708	0.866373	0.0413349	0.888318	0.863422	0.0248961	0.908149	0.851064	0.0570853	0.876777	0.827434	0.0493436	0.901798	0.814621	0.0871767
0.923981	0.868385	0.0555958	0.827309	0.767568	0.0597417	0.800505	0.759878	0.0406266	0.889898	0.835034	0.0548638	0.909808	0.850187	0.0596211	0.906526	0.861257	0.045269	0.905797	0.858034	0.0477628	0.905469	0.874611	0.0308574	0.896203	0.854867	0.0413353	0.887013	0.875	0.012013	0.902107	0.836439	0.0656676
0.918353	0.87704	0.0413123	0.836735	0.784946	0.0517885	0.822674	0.718894	0.10378	0.885666	0.807512	0.0781547	0.908093	0.876155	0.031938	0.916062	0.854578	0.0614841	0.903826	0.869198	0.034628	0.898432	0.861653	0.0367794	0.91443	0.882488	0.0319411	0.885773	0.861869	0.0239036	0.905787	0.824121	0.0816667
0.905308	0.86143	0.0438778	0.796078	0.75	0.0460784	0.872576	0.757895	0.114681	0.891595	0.794941	0.0966538	0.904578	0.86422	0.0403575	0.912713	0.884712	0.0280017	0.903499	0.86233	0.0411697	0.894309	0.866438	0.0278706	0.924276	0.883827	0.0404493	0.882199	0.867841	0.0143575	0.915966	0.847162	0.0688048
0.905172	0.862895	0.0422769	0.83391	0.787611	0.0462994	0.847619	0.762963	0.0846561	0.896283	0.799331	0.0969524	0.913848	0.882302	0.0315465	0.897098	0.866286	0.0308119	0.903869	0.86901	0.0348591	0.887708	0.860446	0.0272617	0.898148	0.858974	0.0391738	0.89083	0.854651	0.0361785	0.901982	0.827184	0.0747979
0.895006	0.860068	0.0349381	0.838428	0.76129	0.0771376	0.849057	0.692308	0.156749	0.897072	0.800355	0.0967174	0.889258	0.841772	0.0474859	0.903545	0.869565	0.0339797	0.906427	0.862309	0.0441185	0.905141	0.868342	0.0367995	0.922256	0.881944	0.0403117	0.888889	0.864219	0.0246703	0.905077	0.843066	0.0620116
0.915493	0.877551	0.0379419	0.827586	0.772727	0.0548589	0.82134	0.612903	0.208437	0.898755	0.830769	0.0679855	0.891078	0.837931	0.0531466	0.911003	0.874429	0.036574	0.905567	0.859675	0.0458916	0.902371	0.871795	0.0305761	0.917847	0.882591	0.0352559	0.882948	0.858144	0.0248044	0.909091	0.820399	0.0886918
0.917071	0.82774	0.0893301	0.814208	0.734375	0.0798327	0.878698	0.832653	0.0460452	0.899952	0.814488	0.0854647	0.887332	0.826843	0.0604881	0.912605	0.886957	0.0256485	0.907051	0.869955	0.0370961	0.895062	0.847191	0.0478707	0.904639	0.866184	0.0384547	0.878788	0.853309	0.0254784	0.919374	0.84738	0.0719938
0.907198	0.857404	0.0497941	0.837545	0.766839	0.0707057	0.876364	0.802326	0.0740381	0.898632	0.811321	0.0873108	0.903924	0.861328	0.0425961	0.917323	0.87234	0.0449824	0.909633	0.867925	0.041708	0.892526	0.873547	0.0189797	0.903226	0.875648	0.0275781	0.890457	0.87135	0.0191073	0.90184	0.82684	0.0750007
0.919403	0.874126	0.0452771	0.836806	0.789238	0.0475679	0.888889	0.829787	0.0591017	0.896661	0.791249	0.105412	0.903583	0.832579	0.0710039	0.909786	0.882704	0.0270822	0.906731	0.867667	0.0390636	0.90607	0.872947	0.033123	0.894641	0.861044	0.0335965	0.882526	0.839357	0.0431683	0.899061	0.810573	0.0884883
0.89627	0.85828	0.0379901	0.81106	0.754491	0.0565689	0.836412	0.78169	0.0547215	0.880109	0.819672	0.0604369	0.917946	0.831106	0.08684	0.91065	0.853333	0.0573165	0.906852	0.875179	0.0316729	0.901417	0.880597	0.0208201	0.898359	0.856122	0.042237	0.892627	0.86535	0.027277	0.905355	0.826484	0.0788709
0.907536	0.856582	0.0509549	0.829787	0.777778	0.0520095	0.863636	0.779923	0.0837136	0.907002	0.823529	0.0834722	0.897997	0.85789	0.0401073	0.91746	0.862191	0.0552695	0.914871	0.869852	0.045019	0.881579	0.842631	0.0389478	0.904331	0.869027	0.0353044	0.882711	0.847826	0.0348853	0.910941	0.836449	0.0744929
0.909439	0.856566	0.0528731	0.805147	0.743961	0.0611857	0.925	0.815385	0.109615	0.880702	0.824138	0.0565638	0.897224	0.823226	0.0739985	0.915009	0.879177	0.0358317	0.903226	0.866953	0.036273	0.896574	0.874712	0.0218618	0.902182	0.868421	0.033761	0.888039	0.856634	0.0314049	0.910983	0.848723	0.0622597
0.916121	0.88	0.0361214	0.82069	0.773913	0.0467766	0.805869	0.622807	0.183062	0.882421	0.80863	0.0737904	0.892512	0.855519	0.0369926	0.9181	0.894958	0.0231419	0.920121	0.885341	0.0347803	0.897756	0.879412	0.0183438	0.90716	0.861827	0.045333	0.887561	0.864636	0.0229253	0.909372	0.842294	0.0670779
0.926418	0.861436	0.0649827	0.79661	0.72093	0.0756799	0.773228	0.588571	0.184657	0.895194	0.829084	0.0661099	0.919315	0.875784	0.0435312	0.906713	0.857523	0.0491899	0.912879	0.883642	0.0292363	0.887149	0.857847	0.0293022	0.910955	0.864917	0.0460371	0.890457	0.87135	0.0191073	0.897987	0.818182	0.0798048
0.924603	0.896627	0.0279764	0.820069	0.769912	0.0501577	0.871383	0.826087	0.0452957	0.902713	0.815275	0.0874375	0.906702	0.856275	0.0504264	0.909177	0.858824	0.0503534	0.91757	0.876623	0.0409471	0.895151	0.868852	0.0262983	0.901042	0.877221	0.0238203	0.882909	0.858896	0.0240134	0.915254	0.842105	0.073149
0.929878	0.902128	0.0277504	0.781818	0.772727	0.00909091	0.809901	0.639098	0.170803	0.904543	0.834073	0.0704704	0.910986	0.826374	0.0846123	0.912631	0.890476	0.0221544	0.90234	0.874016	0.028324	0.905378	0.882502	0.0228757	0.909155	0.886121	0.0230344	0.884465	0.831435	0.0530302	0.905345	0.813187	0.0921584
0.923263	0.854191	0.0690723	0.827309	0.767568	0.0597417	0.822262	0.728767	0.093495	0.894711	0.830522	0.0641885	0.902344	0.848222	0.0541217	0.910288	0.856011	0.0542775	0.911406	0.872611	0.038795	0.892157	0.869359	0.0227982	0.894704	0.84832	0.0463839	0.890731	0.855145	0.0355861	0.910776	0.841237	0.0695392
0.923205	0.882353	0.0408524	0.844358	0.78022	0.0641382	0.870466	0.739583	0.130883	0.895959	0.820225	0.0757344	0.904174	0.887353	0.0168209	0.923838	0.872727	0.0511105	0.901463	0.861833	0.0396303	0.887426	0.858794	0.0286316	0.900691	0.862129	0.0385622	0.882642	0.856898	0.0257443	0.905995	0.822622	0.0833724
0.927928	0.900383	0.0275448	0.808429	0.719101	0.089328	0.868571	0.757895	0.110677	0.880896	0.809434	0.0714623	0.903808	0.825771	0.0780363	0.921029	0.875872	0.0451576	0.899209	0.858726	0.0404837	0.894539	0.882682	0.011857	0.890922	0.854733	0.036189	0.886475	0.862479	0.0239963	0.902732	0.822355	0.080377
0.926606	0.88601	0.0405951	0.822115	0.733813	0.0883024	0.876543	0.801587	0.0749559	0.89461	0.794366	0.100244	0.924061	0.871099	0.0529617	0.914956	0.866359	0.0485966	0.911929	0.870279	0.0416495	0.891582	0.839801	0.0517815	0.908954	0.862967	0.0459869	0.878242	0.849242	0.0290003	0.901832	0.820144	0.0816886
0.919438	0.895893	0.0235453	0.781818	0.772727	0.00909091	0.871711	0.842105	0.0296053	0.895685	0.822581	0.0731045	0.891632	0.807281	0.084351	0.904293	0.886097	0.0181956	0.910506	0.871508	0.0389975	0.900383	0.870432	0.0299512	0.907546	0.880492	0.0270538	0.889054	0.849343	0.0397116	0.914618	0.839806	0.0748125
0.894552	0.848485	0.046067	0.829787	0.777778	0.0520095	0.879195	0.825243	0.0539519	0.895501	0.82	0.0755007	0.897451	0.842386	0.0550643	0.914216	0.871481	0.0427347	0.897901	0.859025	0.0388757	0.894262	0.862876	0.0313855	0.913134	0.866596	0.0465386	0.888504	0.861565	0.0269392	0.905392	0.827458	0.0779334
0.905237	0.842324	0.0629133	0.7875	0.708571	0.0789286	0.905817	0.760563	0.145254	0.882641	0.800416	0.0822248	0.893138	0.849445	0.043693	0.917923	0.880779	0.0371444	0.897678	0.854345	0.0433333	0.890019	0.864101	0.0259185	0.912807	0.881919	0.0308877	0.88979	0.86823	0.0215608	0.899183	0.80829	0.0908924
0.913766	0.884411	0.0293544	0.819231	0.78341	0.0358206	0.87062	0.804878	0.0657419	0.899459	0.809239	0.0902203	0.916473	0.897727	0.018746	0.899133	0.857461	0.0416722	0.90704	0.864295	0.0427446	0.898227	0.863436	0.0347911	0.909333	0.869231	0.0401026	0.880755	0.837782	0.0429724	0.895	0.832669	0.0623307
0.928351	0.879064	0.0492876	0.793774	0.751174	0.0426006	0.875912	0.821053	0.0548598	0.897802	0.829044	0.0687581	0.906071	0.841393	0.0646784	0.9109	0.863768	0.0471324	0.903471	0.86931	0.0341609	0.895446	0.848089	0.0473563	0.902338	0.883224	0.0191147	0.883639	0.857881	0.0257578	0.91052	0.845188	0.0653317
0.913679	0.842233	0.0714456	0.857143	0.769231	0.0879121	0.848263	0.698182	0.150081	0.888214	0.84513	0.0430848	0.887435	0.835249	0.0521855	0.91877	0.887922	0.0308481	0.904762	0.86612	0.0386417	0.902507	0.856851	0.0456562	0.908803	0.859922	0.0488809	0.893156	0.863758	0.0293986	0.906752	0.836158	0.0705942
0.907753	0.851683	0.0560699	0.837545	0.766839	0.0707057	0.879699	0.771429	0.108271	0.887227	0.821168	0.0660588	0.909158	0.872428	0.0367295	0.904228	0.863804	0.0404241	0.899083	0.868526	0.0305567	0.889902	0.859983	0.0299189	0.903531	0.861035	0.0424955	0.884444	0.844622	0.0398229	0.910983	0.848723	0.0622597
0.932671	0.888073	0.0445977	0.79661	0.72093	0.0756799	0.780543	0.717201	0.0633418	0.883511	0.835214	0.0482962	0.920428	0.891441	0.028988	0.910781	0.883495	0.0272855	0.904134	0.863579	0.0405542	0.887302	0.829736	0.0575654	0.896532	0.853878	0.0426542	0.884	0.830409	0.0535906	0.899758	0.841905	0.0578537
0.908442	0.851351	0.057091	0.836299	0.790909	0.0453898	0.830303	0.798561	0.0317419	0.891879	0.78894	0.102939	0.912353	0.859301	0.0530517	0.908658	0.857567	0.0510917	0.908537	0.857595	0.0509416	0.886333	0.858586	0.027747	0.915663	0.875393	0.04027	0.878877	0.852783	0.0260946	0.900541	0.820312	0.080228
0.928424	0.897638	0.0307862	0.838428	0.76129	0.0771376	0.900332	0.835165	0.0651674	0.887347	0.810458	0.0768899	0.902373	0.873905	0.0284675	0.913006	0.892667	0.0203387	0.906542	0.865269	0.0412726	0.896961	0.85353	0.0434307	0.908234	0.853414	0.0548202	0.884645	0.834821	0.0498239	0.905575	0.810934	0.0946406
0.906086	0.861562	0.0445238	0.836364	0.763158	0.0732057	0.876	0.712963	0.163037	0.876354	0.795789	0.0805649	0.89443	0.869912	0.0245178	0.925573	0.882175	0.0433973	0.907741	0.869955	0.0377861	0.896899	0.858961	0.0379385	0.913156	0.879619	0.033537	0.889057	0.84861	0.0404469	0.907879	0.841004	0.0668746
0.912393	0.855379	0.057014	0.836299	0.790909	0.0453898	0.868132	0.727273	0.140859	0.884058	0.809524	0.0745342	0.908403	0.883542	0.0248609	0.91453	0.882479	0.0320513	0.904659	0.861635	0.0430235	0.901198	0.855263	0.0459344	0.909884	0.870293	0.0395908	0.882526	0.839357	0.0431683	0.901768	0.842767	0.0590009
0.913965	0.857438	0.0565271	0.820069	0.769912	0.0501577	0.852941	0.727273	0.125668	0.887034	0.823938	0.0630964	0.900585	0.855442	0.0451426	0.897718	0.866803	0.0309151	0.90417	0.864322	0.0398488	0.892725	0.871492	0.0212332	0.909598	0.872822	0.0367752	0.890401	0.851888	0.0385134	0.89905	0.825462	0.0735879
0.892063	0.849023	0.0430404	0.839286	0.756757	0.082529	0.827443	0.778667	0.0487762	0.901076	0.862044	0.0390321	0.907223	0.850251	0.0569717	0.9125	0.868825	0.0436755	0.898699	0.857143	0.041556	0.896447	0.860914	0.0355338	0.907094	0.871972	0.0351212	0.882759	0.839117	0.0436419	0.91519	0.843091	0.0720985
0.921826	0.856593	0.0652329	0.831224	0.777778	0.0534459	0.853731	0.79668	0.0570508	0.878301	0.810714	0.0675865	0.923957	0.899459	0.024498	0.913601	0.880473	0.033128	0.911069	0.869081	0.0419883	0.89281	0.857391	0.0354192	0.898588	0.865646	0.0329417	0.889764	0.854442	0.0353214	0.919717	0.855319	0.0643975
0.90241	0.842803	0.0596073	0.820069	0.769912	0.0501577	0.7825	0.707071	0.0754293	0.878893	0.826159	0.0527338	0.905705	0.861789	0.0439166	0.917727	0.893054	0.0246729	0.903442	0.864793	0.0386492	0.90107	0.884914	0.0161551	0.907143	0.887843	0.0192997	0.887187	0.865	0.0221866	0.908998	0.830476	0.0785218
0.922407	0.872396	0.0500111	0.829876	0.717241	0.112634	0.803419	0.759162	0.0442565	0.895067	0.847258	0.0478088	0.909413	0.870445	0.0389673	0.910866	0.882682	0.0281843	0.911894	0.875776	0.0361179	0.898417	0.867012	0.0314048	0.896552	0.866116	0.030436	0.887583	0.850147	0.0374357	0.913712	0.841649	0.072063
0.90721	0.863971	0.0432394	0.80719	0.78853	0.0186591	0.840456	0.717172	0.123284	0.876887	0.819728	0.0571594	0.9237	0.865636	0.0580641	0.911504	0.866667	0.0448378	0.92581	0.88958	0.0362297	0.897331	0.847251	0.0500801	0.904161	0.874172	0.0299892	0.892881	0.872375	0.0205066	0.903761	0.830409	0.0733517
0.917442	0.885668	0.0317736	0.851852	0.787234	0.0646178	0.867647	0.8	0.0676471	0.897791	0.802775	0.0950164	0.914678	0.861502	0.0531759	0.908306	0.852686	0.0556201	0.903636	0.860158	0.0434781	0.899148	0.853909	0.0452383	0.915916	0.878525	0.037391	0.88484	0.849237	0.035603	0.919717	0.855319	0.0643975
0.920727	0.871006	0.0497214	0.785235	0.766423	0.0188115	0.870504	0.828571	0.0419322	0.873457	0.77095	0.102507	0.894737	0.813953	0.0807834	0.921207	0.885922	0.0352847	0.897308	0.859097	0.0382109	0.892452	0.84797	0.0444818	0.904532	0.883652	0.0208793	0.889064	0.838488	0.0505758	0.917679	0.850856	0.0668231
0.90213	0.846704	0.0554261	0.8125	0.75	0.0625	0.778509	0.689231	0.089278	0.907512	0.843028	0.0644838	0.899289	0.848214	0.0510748	0.896915	0.883404	0.0135107	0.895763	0.860068	0.0356945	0.901449	0.868472	0.0329773	0.902871	0.861859	0.0410119	0.891834	0.854388	0.0374462	0.893238	0.818548	0.07469
0.904403	0.868526	0.0358773	0.830769	0.748092	0.0826776	0.90113	0.728682	0.172448	0.876404	0.795158	0.0812462	0.906343	0.871336	0.0350071	0.910747	0.873385	0.0373618	0.911404	0.863768	0.0476362	0.895172	0.879298	0.0158738	0.923077	0.884569	0.0385083	0.878679	0.850044	0.0286347	0.90611	0.84131	0.0648005
0.897098	0.867797	0.029301	0.862385	0.779412	0.0829736	0.881773	0.73913	0.142643	0.890805	0.811881	0.0789234	0.912107	0.828992	0.083115	0.911737	0.876963	0.0347737	0.905393	0.863014	0.0423789	0.886912	0.861371	0.0255416	0.906528	0.866525	0.0400028	0.885328	0.846227	0.0391003	0.90175	0.814249	0.0875003
0.907574	0.873905	0.0336684	0.816	0.75	0.066	0.832547	0.795389	0.0371581	0.877981	0.822294	0.0556871	0.910596	0.858144	0.0524524	0.914605	0.881243	0.0333619	0.912766	0.879765	0.0330006	0.888451	0.86246	0.0259919	0.900491	0.853791	0.0467008	0.880329	0.84466	0.0356689	0.908635	0.83054	0.0780945
0.90255	0.853022	0.0495281	0.796	0.753623	0.0423768	0.779621	0.725664	0.0539571	0.906393	0.821894	0.0844987	0.902158	0.860656	0.0415025	0.919727	0.88729	0.0324366	0.907678	0.865513	0.0421656	0.883312	0.856455	0.0268561	0.900651	0.872534	0.0281164	0.884909	0.851816	0.033093	0.918857	0.841163	0.0776938
0.904382	0.840796	0.0635865	0.804762	0.696296	0.108466	0.86988	0.635135	0.234744	0.896154	0.794677	0.101477	0.91084	0.861692	0.0491487	0.920499	0.886918	0.0335809	0.912351	0.870968	0.0413829	0.893238	0.874372	0.0188666	0.89942	0.859964	0.0394556	0.884699	0.861859	0.0228398	0.899408	0.849023	0.0503852
0.921185	0.864572	0.0566133	0.844358	0.78022	0.0641382	0.868766	0.822695	0.0460714	0.897587	0.806331	0.0912559	0.901462	0.858706	0.0427566	0.891935	0.864097	0.0278381	0.911912	0.869048	0.0428643	0.904762	0.866799	0.0379627	0.905119	0.875336	0.0297831	0.887483	0.874907	0.0125759	0.913326	0.834025	0.0793012
0.905285	0.864622	0.0406629	0.808429	0.719101	0.089328	0.820717	0.628099	0.192618	0.875359	0.810811	0.0645482	0.916576	0.847458	0.0691182	0.914757	0.882427	0.0323298	0.918473	0.877519	0.0409533	0.902713	0.868161	0.034552	0.898013	0.847826	0.0501872	0.877729	0.850534	0.0271954	0.894815	0.840449	0.0543654
0.921813	0.883219	0.0385946	0.834061	0.75	0.0840611	0.855288	0.648649	0.206639	0.901012	0.779195	0.121817	0.904737	0.825024	0.0797121	0.905912	0.863691	0.0422205	0.906196	0.867235	0.0389611	0.893305	0.861538	0.031767	0.908657	0.883681	0.0249766	0.882806	0.841667	0.0411398	0.906748	0.832599	0.0741493
0.92092	0.868106	0.0528147	0.839286	0.756757	0.082529	0.791349	0.751515	0.0398334	0.878021	0.818182	0.0598389	0.904059	0.834244	0.069815	0.900249	0.845361	0.0548886	0.906427	0.862309	0.0441185	0.897959	0.853683	0.044276	0.897319	0.874299	0.0230191	0.881929	0.856392	0.0255372	0.900901	0.821622	0.0792793
0.918404	0.86341	0.054994	0.8125	0.75	0.0625	0.842887	0.713178	0.129709	0.897152	0.843875	0.0532768	0.895607	0.833608	0.0619993	0.908451	0.869347	0.039104	0.913618	0.871407	0.0422109	0.883941	0.833656	0.0502849	0.895129	0.856348	0.0387801	0.890141	0.859712	0.0304286	0.906091	0.818627	0.0874639
0.90855	0.874536	0.0340138	0.808429	0.719101	0.089328	0.74878	0.70317	0.0456105	0.887279	0.830097	0.0571815	0.913934	0.874751	0.0391829	0.911765	0.882507	0.0292582	0.906849	0.865079	0.0417699	0.8915	0.850334	0.041166	0.897196	0.878766	0.0184306	0.884211	0.87172	0.0124904	0.898455	0.816733	0.0817217
0.920188	0.890323	0.0298652	0.805147	0.743961	0.0611857	0.858044	0.761905	0.0961394	0.877358	0.824916	0.0524427	0.90194	0.792237	0.109702	0.898505	0.869036	0.0294696	0.91269	0.868098	0.0445922	0.897677	0.863598	0.034079	0.895105	0.834071	0.0610341	0.884058	0.849505	0.034553	0.901424	0.840989	0.0604345
0.923513	0.861538	0.0619743	0.808664	0.753488	0.0551759	0.791252	0.721485	0.0697671	0.886626	0.806489	0.0801369	0.914117	0.851852	0.0622652	0.911497	0.886532	0.0249648	0.895277	0.866492	0.0287851	0.904192	0.867495	0.0366968	0.898273	0.846377	0.0518957	0.887578	0.863636	0.0239417	0.905152	0.84803	0.0571222
0.928826	0.859551	0.0692751	0.808429	0.719101	0.089328	0.823834	0.721311	0.102523	0.883007	0.815372	0.0676351	0.914754	0.854749	0.0600055	0.90837	0.87822	0.0301499	0.899244	0.866071	0.0331729	0.895349	0.874074	0.0212748	0.909423	0.873211	0.0362123	0.883143	0.859677	0.0234656	0.896033	0.803109	0.092924
0.922041	0.872979	0.0490619	0.796209	0.681481	0.114727	0.855457	0.691824	0.163633	0.902328	0.787276	0.115051	0.90504	0.873786	0.0312538	0.920466	0.881159	0.0393061	0.912052	0.8704	0.0416521	0.896129	0.871303	0.0248261	0.894279	0.857143	0.0371357	0.882759	0.839117	0.0436419	0.901709	0.851613	0.0500965
0.929521	0.868486	0.0610349	0.814208	0.734375	0.0798327	0.798276	0.699229	0.0990471	0.892573	0.788512	0.104061	0.89443	0.845856	0.0485738	0.905316	0.867442	0.0378738	0.909012	0.868586	0.0404264	0.892344	0.874826	0.0175184	0.907641	0.883291	0.0243498	0.889548	0.860094	0.0294539	0.902576	0.836773	0.0658026
0.919079	0.899724	0.0193554	0.834061	0.75	0.0840611	0.736597	0.64127	0.0953269	0.877997	0.818398	0.0595987	0.906913	0.852495	0.0544185	0.913082	0.866397	0.0466849	0.912027	0.874802	0.0372248	0.888962	0.854419	0.0345429	0.912516	0.871843	0.0406731	0.889155	0.842225	0.04693	0.904692	0.836272	0.06842
0.916348	0.862038	0.0543099	0.831224	0.777778	0.0534459	0.721228	0.642623	0.0786047	0.880357	0.821015	0.059342	0.908437	0.878472	0.0299647	0.902755	0.881657	0.0210985	0.906433	0.872611	0.0338213	0.892219	0.86382	0.0283999	0.907123	0.866332	0.0407912	0.885082	0.862511	0.0225714	0.90319	0.827451	0.0757393
0.912456	0.818514	0.0939419	0.808664	0.753488	0.0551759	0.857143	0.78481	0.0723327	0.899492	0.802222	0.0972696	0.893898	0.824705	0.0691929	0.914791	0.883002	0.0317888	0.898964	0.855734	0.0432301	0.890944	0.865882	0.0250615	0.902069	0.86553	0.0365387	0.889711	0.86859	0.0211211	0.911325	0.832323	0.0790016
0.928811	0.882108	0.0467025	0.800687	0.778626	0.0220613	0.780761	0.699387	0.0813741	0.889618	0.800861	0.088757	0.917101	0.859666	0.0574351	0.917542	0.876812	0.0407308	0.894737	0.86031	0.0344264	0.901639	0.883359	0.0182801	0.910781	0.874346	0.0364351	0.880935	0.849214	0.0317213	0.90166	0.84507	0.0565899
0.914167	0.882016	0.0321506	0.831224	0.777778	0.0534459	0.882716	0.849206	0.0335097	0.909849	0.834766	0.0750829	0.908926	0.876533	0.0323933	0.898917	0.877622	0.0212946	0.904022	0.857143	0.0468791	0.89878	0.862974	0.0358059	0.899646	0.867807	0.0318387	0.88505	0.872888	0.0121623	0.906921	0.834043	0.0728787
0.937604	0.905897	0.0317069	0.820069	0.769912	0.0501577	0.801489	0.741935	0.0595533	0.888017	0.831761	0.0562557	0.90566	0.830971	0.0746898	0.888648	0.871022	0.0176261	0.912281	0.875912	0.0363683	0.892832	0.871452	0.0213799	0.904196	0.861079	0.0431171	0.89172	0.86278	0.0289395	0.901982	0.838475	0.0635069
0.908472	0.865942	0.0425305	0.80719	0.78853	0.0186591	0.906907	0.816568	0.0903389	0.903964	0.851724	0.0522401	0.902762	0.864198	0.0385649	0.908613	0.883221	0.025392	0.915202	0.884507	0.0306946	0.896277	0.853933	0.042344	0.904288	0.868825	0.0354638	0.884799	0.85617	0.0286287	0.911833	0.821596	0.0902367
0.925472	0.895364	0.0301075	0.832714	0.780488	0.0522259	0.853261	0.686047	0.167214	0.903226	0.792017	0.111209	0.901551	0.853853	0.0476983	0.909475	0.877153	0.0323228	0.914124	0.877023	0.0371016	0.901931	0.86388	0.0380505	0.9195	0.890359	0.0291412	0.884555	0.83878	0.0457754	0.897527	0.822811	0.0747159
0.907609	0.87242	0.0351884	0.804762	0.696296	0.108466	0.851744	0.788382	0.0633624	0.875	0.800363	0.074637	0.89292	0.846605	0.0463146	0.909171	0.864652	0.0445193	0.915377	0.874618	0.0407589	0.896357	0.882227	0.0141298	0.894414	0.829857	0.0645569	0.885258	0.850347	0.0349115	0.909942	0.816229	0.0937124
0.91573	0.87106	0.0446702	0.804762	0.696296	0.108466	0.833856	0.53913	0.294725	0.898962	0.862861	0.0361009	0.90122	0.860197	0.0410229	0.914425	0.882419	0.0320066	0.905512	0.862464	0.0430476	0.891769	0.879248	0.0125213	0.910292	0.8739	0.0363918	0.887369	0.836066	0.0513037	0.903846	0.832215	0.0716314
0.911327	0.862863	0.048464	0.836735	0.784946	0.0517885	0.876847	0.784483	0.0923645	0.890752	0.77623	0.114522	0.897236	0.859491	0.037745	0.904762	0.873118	0.0316436	0.911175	0.865022	0.046153	0.89827	0.864516	0.0337538	0.907507	0.860041	0.0474661	0.890733	0.869637	0.0210961	0.902256	0.821918	0.0803378
0.910057	0.842627	0.0674296	0.79661	0.72093	0.0756799	0.865435	0.769231	0.0962046	0.889113	0.824	0.0651129	0.914923	0.855107	0.0598164	0.904523	0.854592	0.0499308	0.905142	0.861578	0.0435636	0.891347	0.858114	0.0332329	0.906357	0.849285	0.0570719	0.890032	0.839677	0.0503546	0.902357	0.807095	0.0952616
0.908622	0.870139	0.0384822	0.810185	0.70922	0.100965	0.904762	0.864865	0.039897	0.87931	0.81841	0.0609003	0.902637	0.850622	0.0520145	0.903604	0.860858	0.0427453	0.901119	0.869779	0.0313405	0.892163	0.857396	0.0347675	0.907736	0.865979	0.0417566	0.883281	0.840517	0.0427635	0.906874	0.82716	0.0797131
0.921127	0.875278	0.0458484	0.808429	0.719101	0.089328	0.793548	0.731844	0.0617048	0.876712	0.819699	0.0570128	0.899931	0.848861	0.0510702	0.921569	0.883905	0.0376636	0.911069	0.864162	0.0469072	0.901907	0.871886	0.0300212	0.890502	0.837959	0.0525433	0.89255	0.857955	0.0345956	0.904255	0.822757	0.0814982
0.923538	0.894191	0.0293474	0.808664	0.753488	0.0551759	0.804511	0.759259	0.045252	0.900153	0.817844	0.082309	0.904232	0.872024	0.0322078	0.922535	0.866551	0.0559841	0.915649	0.877814	0.0378358	0.902808	0.859813	0.0429947	0.913728	0.874657	0.0390711	0.886848	0.854442	0.0324056	0.893617	0.815668	0.0779488
0.91877	0.894359	0.0244107	0.7875	0.708571	0.0789286	0.831202	0.738095	0.0931068	0.878019	0.831386	0.0466337	0.91752	0.842348	0.075172	0.905047	0.876804	0.0282435	0.902203	0.864799	0.0374036	0.89833	0.851695	0.0466348	0.911519	0.874704	0.0368147	0.884334	0.842629	0.0417043	0.895899	0.826011	0.0698885
0.901949	0.847393	0.0545555	0.796078	0.75	0.0460784	0.871465	0.807692	0.063773	0.895362	0.839827	0.0555352	0.918367	0.869464	0.0489035	0.921222	0.896406	0.0248159	0.912698	0.873977	0.0387213	0.889331	0.851026	0.0383048	0.923408	0.893413	0.0299947	0.88453	0.853659	0.0308714	0.888626	0.814961	0.073665
0.918423	0.876033	0.0423898	0.819231	0.78341	0.0358206	0.891534	0.861017	0.0305174	0.891134	0.765957	0.125177	0.905018	0.882309	0.0227085	0.916084	0.893333	0.0227506	0.903392	0.86533	0.0380621	0.9	0.876781	0.0232188	0.902778	0.861614	0.0411633	0.882711	0.847826	0.0348853	0.909645	0.841355	0.0682899
0.909695	0.874539	0.0351558	0.838057	0.736842	0.101215	0.848548	0.807388	0.0411599	0.873099	0.826399	0.0467003	0.905218	0.84434	0.0608782	0.907869	0.854545	0.053324	0.901941	0.873351	0.0285898	0.896825	0.876972	0.0198538	0.905638	0.875098	0.0305398	0.886706	0.866409	0.0202967	0.901249	0.829077	0.072172
0.91227	0.876047	0.0362234	0.81106	0.754491	0.0565689	0.83151	0.709434	0.122076	0.878209	0.785263	0.0929458	0.892428	0.851698	0.0407295	0.917273	0.878505	0.0387681	0.901169	0.860987	0.0401824	0.893315	0.866102	0.0272136	0.902295	0.85548	0.046815	0.891525	0.873217	0.0183083	0.909699	0.830189	0.0795103
0.932046	0.90316	0.0288857	0.862385	0.779412	0.0829736	0.841046	0.712727	0.128319	0.900783	0.856495	0.0442878	0.893858	0.853726	0.0401326	0.907791	0.878645	0.0291459	0.908776	0.876755	0.0320209	0.901988	0.856857	0.0451308	0.909966	0.87904	0.0309259	0.882591	0.858766	0.0238249	0.911801	0.841871	0.0699304
0.921517	0.873759	0.0477579	0.837545	0.766839	0.0707057	0.878723	0.622517	0.256207	0.899726	0.850123	0.0496032	0.902753	0.856649	0.046104	0.905136	0.878539	0.0265967	0.907946	0.870748	0.0371974	0.887041	0.839092	0.0479491	0.901437	0.876712	0.024725	0.887075	0.864821	0.022254	0.89911	0.830565	0.068545
0.929812	0.895361	0.0344505	0.781513	0.729167	0.0523459	0.883657	0.752941	0.130715	0.887608	0.820937	0.0666714	0.899154	0.856348	0.0428057	0.913969	0.880616	0.0333524	0.91318	0.872504	0.0406761	0.887054	0.838221	0.0488328	0.908901	0.869652	0.0392495	0.881896	0.836207	0.045689	0.904139	0.844523	0.0596165
0.912833	0.887324	0.025509	0.857143	0.769231	0.0879121	0.848958	0.823171	0.0257876	0.900804	0.81592	0.0848839	0.901921	0.822993	0.0789284	0.909605	0.863747	0.0458576	0.908484	0.872679	0.0358052	0.900534	0.882027	0.0185071	0.901227	0.857674	0.0435522	0.888962	0.868132	0.0208305	0.902644	0.828753	0.0738916
0.913613	0.875	0.0386126	0.828054	0.739726	0.0883283	0.862408	0.670588	0.19182	0.900235	0.791749	0.108487	0.908451	0.862288	0.0461626	0.915122	0.885375	0.0297465	0.916747	0.877143	0.0396045	0.896226	0.855263	0.0409633	0.907026	0.857454	0.0495725	0.89048	0.861789	0.028691	0.905797	0.820276	0.0855206
0.918421	0.833512	0.0849087	0.854331	0.767296	0.0870351	0.870036	0.823529	0.0465067	0.882498	0.806478	0.0760198	0.906441	0.870544	0.0358966	0.917166	0.873282	0.0438832	0.91055	0.872549	0.0380014	0.893443	0.862434	0.0310088	0.894475	0.854949	0.0395267	0.881264	0.83617	0.0450942	0.906323	0.836735	0.0695885
0.920181	0.880899	0.0392818	0.820225	0.783784	0.0364409	0.845946	0.737327	0.108619	0.884636	0.837633	0.0470033	0.900468	0.865931	0.0345378	0.91137	0.876095	0.0352746	0.907609	0.871407	0.0362017	0.891012	0.847222	0.0437898	0.911551	0.880357	0.031194	0.888651	0.865517	0.0231337	0.908602	0.823834	0.084768
0.927454	0.892632	0.0348222	0.822115	0.733813	0.0883024	0.867978	0.796537	0.0714407	0.902878	0.795455	0.107423	0.914588	0.883144	0.0314443	0.901372	0.877005	0.0243669	0.90918	0.86771	0.0414699	0.901662	0.876307	0.0253554	0.905087	0.867761	0.0373254	0.881955	0.837306	0.0446492	0.905405	0.834846	0.0705597
0.914076	0.883969	0.0301063	0.830769	0.748092	0.0826776	0.768212	0.730077	0.0381348	0.896026	0.819567	0.0764589	0.919289	0.893116	0.0261727	0.913808	0.882286	0.0315218	0.913607	0.876923	0.0366838	0.894158	0.868151	0.0260074	0.919286	0.880927	0.0383584	0.882784	0.849906	0.0328777	0.914451	0.848361	0.0660902
[truncated: 8,742 more rows]
