# Supplementary material for: Community similarity and species overlap between habitats provide insight into the deep reef refuge hypothesis
Source: Sci Rep. 2021 Dec 10;11:23787. doi: 10.1038/s41598-021-03128-8 (PMC8664904; doi:10.1038/s41598-021-03128-8)
Supplement: Supplementary file 3 — Supplementary Information 3. [file 41598_2021_3128_MOESM3_ESM.zip]

Archive with 5 entries (5 files):
- Data S3 Metadata.txt
- Data S3_1 PERMDISP MCE-SCR.txt
- Data S3_2 PERMANOVA MCE-SCR.txt
- Data S3_3 PERMDISP zone by island.txt
- Data S3_4 PERMANOVA zone by island.txt
