# Supplementary material for: Community similarity and species overlap between habitats provide insight into the deep reef refuge hypothesis
Source: Sci Rep. 2021 Dec 10;11:23787. doi: 10.1038/s41598-021-03128-8 (PMC8664904; doi:10.1038/s41598-021-03128-8)
Supplement: Supplementary file 3 — Supplementary Information 3. [file 41598_2021_3128_MOESM3_ESM.zip › Data S3 Metadata.txt]

Title:	Testing the assumptions of the deep reef refuge hypothesis using community similarity and species overlap between habitats
Author:	Montgomery, Anthony D.
Author:	Fenner, Douglas
Author:	Donahue, Megan
Author:	Toonen, Robert J.
Point of Contact:	Anthony D. Montgomery
	Pacific Islands Fish and Wildlife Office
	U.S. Fsh and Wildlife Service
	300 Ala Moana Blvd Rm 3-122
	Honolulu, HI 96850
	808-792-9456
	808-783-2258
Supplementary File:	Data S3 Primer Outputs (zipped)
Supplementary File:	Data S3_1 PERMDISP MCE-SCR
	File Data S3_1 PERMDISP MCE-SCR.txt includes the raw output from Primver v7 for the PERMDISP test for MCE and SCR sites
Supplementary File:	Data S3_2 PERMANOVA MCE-SCR
	File Data S3_2 PERMANOVA MCE-SCR.txt includes the raw output from Primver v7 for the PERMANOVA test for MCE and SCR sites
Supplementary File:	Data S3_3 PERMDISP zone by island
	File Data S3_3 PERMDISP zone by island.txt includes the raw output from Primver v7 for the PERMDISP test for zone by island groups
Supplementary File:	Data S3_1 PERMANOVA zone by island
	File Data Data S3_1 PERMANOVA zone by island.txt includes the raw output from Primver v7 for the PERMDISP test for zone by island groups
