# Supplementary material for: Community similarity and species overlap between habitats provide insight into the deep reef refuge hypothesis
Source: Sci Rep. 2021 Dec 10;11:23787. doi: 10.1038/s41598-021-03128-8 (PMC8664904; doi:10.1038/s41598-021-03128-8)
Supplement: Supplementary file 3 — Supplementary Information 3. [file 41598_2021_3128_MOESM3_ESM.zip › Data S3_1 PERMDISP MCE-SCR.txt]

Group factor: MCE-SCR
Number of permutations: 999
Number of groups: 2
Number of samples: 162
DEVIATIONS FROM CENTROID
F: 5.6141 df1: 1 df2: 160
P(perm): 0.183
PAIRWISE COMPARISONS	t	P(perm)
(MCE,SCR)	2.3694	0.176
MEANS AND STANDARD ERRORS
Group	Size	Average	SE
MCE	8	50.773	1.4575
SCR	154	57.061	0.59893
Group factor: zoneisland2
Number of permutations: 999
Number of groups: 14
Number of samples: 162
DEVIATIONS FROM CENTROID
F: 9.7842 df1: 13 df2: 148
P(perm): 0.001
PAIRWISE COMPARISONS	t	P(perm)
(Upper-mesophoticTutuila,Reef SlopeTutuila)	2.1919	0.104
(Upper-mesophoticTutuila,Reef Slope/ Reef FlatTutuila)	0.59936	0.699
(Upper-mesophoticTutuila,Harbor HabitatTutuila)	5.7204	0.021
(Upper-mesophoticTutuila,Reef FlatTutuila)	0.91095	0.473
(Upper-mesophoticTutuila,Reef Flat/ PoolTutuila)	11.612	0.098
(Upper-mesophoticTutuila,PoolTutuila)	6.5517	0.008
(Upper-mesophoticTutuila,Reef FlatManua)	6.4233	0.003
(Upper-mesophoticTutuila,PoolManua)	9.5636	0.001
(Upper-mesophoticTutuila,Reef SlopeManua)	3.695	0.007
(Upper-mesophoticTutuila,Reef SlopeSouth Bank)	4.3537	0.027
(Upper-mesophoticTutuila,Reef SlopeRose)	2.7557	0.035
(Upper-mesophoticTutuila,Reef SlopeSwains)	5.2951	0.001
(Upper-mesophoticTutuila,Reef Slope/ Reef FlatManua)	1.1561	0.343
MEANS AND STANDARD ERRORS
Group	Size	Average	SE
Upper-mesophoticTutuila	8	50.773	1.4575
Reef SlopeTutuila	32	43.961	1.4993
Reef Slope/ Reef FlatTutuila	42	49.017	1.2406
Harbor HabitatTutuila	2	33.333	0
Reef FlatTutuila	16	48.43	1.6547
Reef Flat/ PoolTutuila	1	0	Undefined
PoolTutuila	3	34.215	1.0367
Reef FlatManua	4	36.467	1.0529
PoolManua	6	30.104	1.5621
Reef SlopeManua	19	41.345	1.5267
Reef SlopeSouth Bank	2	37.5	0
Reef SlopeRose	10	42.63	2.3616
Reef SlopeSwains	6	31.352	3.8057
Reef Slope/ Reef FlatManua	11	47.417	2.2248
