# Supplementary material for: Community similarity and species overlap between habitats provide insight into the deep reef refuge hypothesis
Source: Sci Rep. 2021 Dec 10;11:23787. doi: 10.1038/s41598-021-03128-8 (PMC8664904; doi:10.1038/s41598-021-03128-8)
Supplement: Supplementary file 3 — Supplementary Information 3. [file 41598_2021_3128_MOESM3_ESM.zip › Data S3_2 PERMANOVA MCE-SCR.txt]

PERMANOVA
Permutational MANOVA

Resemblance worksheet
Name: Resem1
Data type: Similarity
Selection: All
Resemblance: S7 Jaccard

Sums of squares type: Type III (partial)
Fixed effects sum to zero for mixed terms
Permutation method: Unrestricted permutation of raw data
Number of permutations: 999

Factors
Name	Abbrev.	Type	Levels
MCE-SCR	MC	Fixed	     2

PAIR-WISE TESTS

Term 'MC'

	      	       	Unique
Groups	     t	P(perm)	 perms
MCE, SCR	2.2891	  0.001	   997

Denominators
Groups	Denominator	Den.df
MCE, SCR	1*Res	   160

Average Similarity between/within groups
	   MCE	   SCR
MCE	23.294	      
SCR	9.6021	19.181
