# Supplementary material for: Community similarity and species overlap between habitats provide insight into the deep reef refuge hypothesis
Source: Sci Rep. 2021 Dec 10;11:23787. doi: 10.1038/s41598-021-03128-8 (PMC8664904; doi:10.1038/s41598-021-03128-8)
Supplement: Supplementary file 3 — Supplementary Information 3. [file 41598_2021_3128_MOESM3_ESM.zip › Data S3_3 PERMDISP zone by island.txt]

PERMDISP
Distance-based test for homogeneity of multivariate dispersions

Resemblance worksheet
Name: Resem1
Data type: Similarity
Selection: All
Resemblance: S7 Jaccard

Group factor: zoneisland2
Number of permutations: 999

Number of groups: 14
Number of samples: 162

DEVIATIONS FROM CENTROID
F: 9.7842  df1: 13  df2: 148
P(perm): 0.001

PAIRWISE COMPARISONS
Groups	      t	P(perm)				
(Upper-mesophoticTutuila,Reef SlopeTutuila)	 2.1919	  0.104				
(Upper-mesophoticTutuila,Reef Slope/ Reef FlatTutuila)	0.59936	  0.699				
(Upper-mesophoticTutuila,Harbor HabitatTutuila)	 5.7204	  0.021				
(Upper-mesophoticTutuila,Reef FlatTutuila)	0.91095	  0.473				
(Upper-mesophoticTutuila,Reef Flat/ PoolTutuila)	 11.612	  0.098				
(Upper-mesophoticTutuila,PoolTutuila)	 6.5517	  0.008				
(Upper-mesophoticTutuila,Reef FlatManua)	 6.4233	  0.003				
(Upper-mesophoticTutuila,PoolManua)	 9.5636	  0.001				
(Upper-mesophoticTutuila,Reef SlopeManua)	  3.695	  0.007				
(Upper-mesophoticTutuila,Reef SlopeSouth Bank)	 4.3537	  0.027				
(Upper-mesophoticTutuila,Reef SlopeRose)	 2.7557	  0.035				
(Upper-mesophoticTutuila,Reef SlopeSwains)	 5.2951	  0.001				
(Upper-mesophoticTutuila,Reef Slope/ Reef FlatManua)	 1.1561	  0.343				
(Reef SlopeTutuila,Reef Slope/ Reef FlatTutuila)	  2.617	  0.022				
(Reef SlopeTutuila,Harbor HabitatTutuila)	 1.7467	  0.632				
(Reef SlopeTutuila,Reef FlatTutuila)	 1.8424	  0.145				
(Reef SlopeTutuila,Reef Flat/ PoolTutuila)	 5.1041	  0.032				
(Reef SlopeTutuila,PoolTutuila)	 1.9606	  0.376				
(Reef SlopeTutuila,Reef FlatManua)	 1.7396	  0.364				
(Reef SlopeTutuila,PoolManua)	 3.8941	  0.002				
(Reef SlopeTutuila,Reef SlopeManua)	 1.1489	  0.315				
(Reef SlopeTutuila,Reef SlopeSouth Bank)	 1.0619	  0.747				
(Reef SlopeTutuila,Reef SlopeRose)	0.44456	  0.718				
(Reef SlopeTutuila,Reef SlopeSwains)	 3.2945	  0.017				
(Reef SlopeTutuila,Reef Slope/ Reef FlatManua)	  1.202	  0.308				
(Reef Slope/ Reef FlatTutuila,Harbor HabitatTutuila)	 2.7278	  0.325				
(Reef Slope/ Reef FlatTutuila,Reef FlatTutuila)	0.25981	   0.81				
(Reef Slope/ Reef FlatTutuila,Reef Flat/ PoolTutuila)	 6.0252	  0.019				
(Reef Slope/ Reef FlatTutuila,PoolTutuila)	 3.1508	  0.067				
(Reef Slope/ Reef FlatTutuila,Reef FlatManua)	 3.0823	  0.044				
(Reef Slope/ Reef FlatTutuila,PoolManua)	 5.6316	  0.001				
(Reef Slope/ Reef FlatTutuila,Reef SlopeManua)	 3.6296	  0.003				
(Reef Slope/ Reef FlatTutuila,Reef SlopeSouth Bank)	 2.0031	  0.646				
(Reef Slope/ Reef FlatTutuila,Reef SlopeRose)	  2.286	  0.075				
(Reef Slope/ Reef FlatTutuila,Reef SlopeSwains)	 4.9425	  0.003				
(Reef Slope/ Reef FlatTutuila,Reef Slope/ Reef FlatManua)	0.59673	  0.644				
(Harbor HabitatTutuila,Reef FlatTutuila)	 3.1409	  0.307				
(Harbor HabitatTutuila,Reef Flat/ PoolTutuila)	No test	       				
(Harbor HabitatTutuila,PoolTutuila)	0.65902	  0.793				
(Harbor HabitatTutuila,Reef FlatManua)	 1.9843	  0.794				
(Harbor HabitatTutuila,PoolManua)	 1.1323	  0.943				
(Harbor HabitatTutuila,Reef SlopeManua)	 1.6639	  0.729				
(Harbor HabitatTutuila,Reef SlopeSouth Bank)	No test	       				
(Harbor HabitatTutuila,Reef SlopeRose)	  1.694	  0.588				
(Harbor HabitatTutuila,Reef SlopeSwains)	 0.2852	  0.892				
(Harbor HabitatTutuila,Reef Slope/ Reef FlatManua)	 2.6041	  0.323				
(Reef FlatTutuila,Reef Flat/ PoolTutuila)	 7.0986	  0.063				
(Reef FlatTutuila,PoolTutuila)	 3.6163	  0.022				
(Reef FlatTutuila,Reef FlatManua)	 3.5064	   0.02				
(Reef FlatTutuila,PoolManua)	  6.335	  0.001				
(Reef FlatTutuila,Reef SlopeManua)	 3.1451	  0.007				
(Reef FlatTutuila,Reef SlopeSouth Bank)	  2.274	  0.582				
(Reef FlatTutuila,Reef SlopeRose)	 2.0704	  0.094				
(Reef FlatTutuila,Reef SlopeSwains)	 4.8289	  0.003				
(Reef FlatTutuila,Reef Slope/ Reef FlatManua)	0.37309	  0.753				
(Reef Flat/ PoolTutuila,PoolTutuila)	 16.502	  0.276				
(Reef Flat/ PoolTutuila,Reef FlatManua)	 15.489	  0.198				
(Reef Flat/ PoolTutuila,PoolManua)	  7.284	  0.137				
(Reef Flat/ PoolTutuila,Reef SlopeManua)	 6.0555	  0.052				
(Reef Flat/ PoolTutuila,Reef SlopeSouth Bank)	No test	       				
(Reef Flat/ PoolTutuila,Reef SlopeRose)	 5.4426	  0.088				
(Reef Flat/ PoolTutuila,Reef SlopeSwains)	 3.1137	  0.138				
(Reef Flat/ PoolTutuila,Reef Slope/ Reef FlatManua)	 6.1525	  0.092				
(PoolTutuila,Reef FlatManua)	 1.4835	  0.214				
(PoolTutuila,PoolManua)	 1.7236	  0.408				
(PoolTutuila,Reef SlopeManua)	 1.8105	  0.427				
(PoolTutuila,Reef SlopeSouth Bank)	 2.4542	  0.315				
(PoolTutuila,Reef SlopeRose)	 1.8802	  0.317				
(PoolTutuila,Reef SlopeSwains)	0.51025	  0.719				
(PoolTutuila,Reef Slope/ Reef FlatManua)	 2.9913	  0.019				
(Reef FlatManua,PoolManua)	 2.9978	  0.044				
(Reef FlatManua,Reef SlopeManua)	 1.4274	  0.496				
(Reef FlatManua,Reef SlopeSouth Bank)	0.65388	      1				
(Reef FlatManua,Reef SlopeRose)	 1.5896	  0.329				
(Reef FlatManua,Reef SlopeSwains)	 1.0593	  0.414				
(Reef FlatManua,Reef Slope/ Reef FlatManua)	  2.863	  0.036				
(PoolManua,Reef SlopeManua)	 3.9022	  0.002				
(PoolManua,Reef SlopeSouth Bank)	 2.5933	  0.385				
(PoolManua,Reef SlopeRose)	 3.7843	  0.009				
(PoolManua,Reef SlopeSwains)	0.30329	  0.825				
(PoolManua,Reef Slope/ Reef FlatManua)	  5.316	  0.002				
(Reef SlopeManua,Reef SlopeSouth Bank)	 0.7986	  0.932				
(Reef SlopeManua,Reef SlopeRose)	0.47394	  0.699				
(Reef SlopeManua,Reef SlopeSwains)	 2.9163	  0.019				
(Reef SlopeManua,Reef Slope/ Reef FlatManua)	 2.3151	  0.049				
(Reef SlopeSouth Bank,Reef SlopeRose)	0.93474	  0.793				
(Reef SlopeSouth Bank,Reef SlopeSwains)	0.88488	   0.63				
(Reef SlopeSouth Bank,Reef Slope/ Reef FlatManua)	 1.8337	  0.673				
(Reef SlopeRose,Reef SlopeSwains)	 2.6704	  0.041				
(Reef SlopeRose,Reef Slope/ Reef FlatManua)	 1.4763	  0.246				
(Reef SlopeSwains,Reef Slope/ Reef FlatManua)	 3.9183	  0.004				

MEANS AND STANDARD ERRORS
Group	Size	Average	       SE
Upper-mesophoticTutuila	   8	 50.773	   1.4575
Reef SlopeTutuila	  32	 43.961	   1.4993
Reef Slope/ Reef FlatTutuila	  42	 49.017	   1.2406
Harbor HabitatTutuila	   2	 33.333	        0
Reef FlatTutuila	  16	  48.43	   1.6547
Reef Flat/ PoolTutuila	   1	      0	Undefined
PoolTutuila	   3	 34.215	   1.0367
Reef FlatManua	   4	 36.467	   1.0529
PoolManua	   6	 30.104	   1.5621
Reef SlopeManua	  19	 41.345	   1.5267
Reef SlopeSouth Bank	   2	   37.5	        0
Reef SlopeRose	  10	  42.63	   2.3616
Reef SlopeSwains	   6	 31.352	   3.8057
Reef Slope/ Reef FlatManua	  11	 47.417	   2.2248

Sample	Group	Distance
AM-150	Upper-mesophoticTutuila	  51.798
AM-162	Upper-mesophoticTutuila	   56.19
AM-164	Upper-mesophoticTutuila	  53.167
AM-33	Upper-mesophoticTutuila	  55.232
AM-43	Upper-mesophoticTutuila	  50.396
AM-49	Upper-mesophoticTutuila	  47.897
AM-59	Upper-mesophoticTutuila	  47.179
AM-60	Upper-mesophoticTutuila	  44.322
C-1	Reef SlopeTutuila	  54.904
C-10	Reef SlopeTutuila	  60.631
C-2	Reef SlopeTutuila	  54.282
C-7	Reef SlopeTutuila	  61.128
C-8	Reef SlopeTutuila	  60.081
C-9	Reef SlopeTutuila	  57.621
F-31	Reef SlopeTutuila	  39.891
F-32	Reef SlopeTutuila	  37.555
F-33	Reef SlopeTutuila	  37.808
F-34	Reef SlopeTutuila	  44.626
F-35	Reef SlopeTutuila	  37.655
F-36	Reef SlopeTutuila	  50.204
F-37	Reef SlopeTutuila	  40.817
F-38	Reef SlopeTutuila	  36.558
F-39	Reef SlopeTutuila	  44.138
F-40	Reef SlopeTutuila	  42.119
F-41	Reef SlopeTutuila	   43.84
F-42	Reef SlopeTutuila	  35.061
F-43	Reef SlopeTutuila	  40.069
F-44	Reef SlopeTutuila	  35.313
F-45	Reef SlopeTutuila	  39.572
F-46	Reef SlopeTutuila	  45.209
F-47	Reef SlopeTutuila	  35.629
F-48	Reef SlopeTutuila	  37.522
F-49	Reef SlopeTutuila	  28.589
F-50	Reef SlopeTutuila	  42.148
F-51	Reef SlopeTutuila	  44.513
F-52	Reef SlopeTutuila	  36.359
F-53	Reef SlopeTutuila	  38.808
F-54	Reef SlopeTutuila	  46.919
F-55	Reef SlopeTutuila	  42.877
F-56	Reef SlopeTutuila	  54.299
C-3	Reef Slope/ Reef FlatTutuila	  53.174
C-6	Reef Slope/ Reef FlatTutuila	  55.992
JM-10	Reef Slope/ Reef FlatTutuila	  42.556
JM-11	Reef Slope/ Reef FlatTutuila	  42.887
JM-12	Reef Slope/ Reef FlatTutuila	  50.905
JM-13	Reef Slope/ Reef FlatTutuila	  45.423
JM-14	Reef Slope/ Reef FlatTutuila	  45.532
JM-15	Reef Slope/ Reef FlatTutuila	  40.006
JM-16	Reef Slope/ Reef FlatTutuila	  54.217
JM-17	Reef Slope/ Reef FlatTutuila	  64.387
JM-18	Reef Slope/ Reef FlatTutuila	  60.261
JM-19	Reef Slope/ Reef FlatTutuila	  39.543
JM-20	Reef Slope/ Reef FlatTutuila	  46.727
JM-21	Reef Slope/ Reef FlatTutuila	  49.552
JM-22	Reef Slope/ Reef FlatTutuila	  53.901
JM-24	Reef Slope/ Reef FlatTutuila	  40.623
JM-25	Reef Slope/ Reef FlatTutuila	  49.298
JM-26	Reef Slope/ Reef FlatTutuila	  49.162
JM-27	Reef Slope/ Reef FlatTutuila	  55.588
JM-28	Reef Slope/ Reef FlatTutuila	  42.885
JM-3	Reef Slope/ Reef FlatTutuila	  73.265
JM-30	Reef Slope/ Reef FlatTutuila	  49.801
JM-31	Reef Slope/ Reef FlatTutuila	  48.878
JM-32	Reef Slope/ Reef FlatTutuila	  51.055
JM-33	Reef Slope/ Reef FlatTutuila	   39.63
JM-34	Reef Slope/ Reef FlatTutuila	  45.461
JM-35	Reef Slope/ Reef FlatTutuila	  45.046
JM-36	Reef Slope/ Reef FlatTutuila	  47.261
JM-37	Reef Slope/ Reef FlatTutuila	   51.45
JM-39	Reef Slope/ Reef FlatTutuila	  45.218
JM-4	Reef Slope/ Reef FlatTutuila	  62.104
JM-40	Reef Slope/ Reef FlatTutuila	  69.998
JM-41	Reef Slope/ Reef FlatTutuila	  47.293
JM-42	Reef Slope/ Reef FlatTutuila	  47.111
JM-43	Reef Slope/ Reef FlatTutuila	  52.677
JM-44	Reef Slope/ Reef FlatTutuila	  39.967
JM-45	Reef Slope/ Reef FlatTutuila	  41.818
JM-46	Reef Slope/ Reef FlatTutuila	  51.331
JM-5	Reef Slope/ Reef FlatTutuila	  38.288
JM-6	Reef Slope/ Reef FlatTutuila	   42.81
JM-7	Reef Slope/ Reef FlatTutuila	  43.523
JM-8	Reef Slope/ Reef FlatTutuila	   42.09
C-4	Harbor HabitatTutuila	  33.333
C-5	Harbor HabitatTutuila	  33.333
F-1	Reef FlatTutuila	  52.196
F-10	Reef FlatTutuila	  64.446
F-12	Reef FlatTutuila	  41.098
F-13	Reef FlatTutuila	  48.207
F-14	Reef FlatTutuila	  41.698
F-15	Reef FlatTutuila	  45.716
F-16	Reef FlatTutuila	  58.722
F-2	Reef FlatTutuila	  42.493
F-20	Reef FlatTutuila	  50.213
F-3	Reef FlatTutuila	  44.023
F-4	Reef FlatTutuila	  42.939
F-5	Reef FlatTutuila	  55.448
F-6	Reef FlatTutuila	  45.173
F-7	Reef FlatTutuila	  43.802
F-8	Reef FlatTutuila	   50.58
F-9	Reef FlatTutuila	  48.126
F-11	Reef Flat/ PoolTutuila	       0
F-17	PoolTutuila	  33.179
F-18	PoolTutuila	  33.179
F-19	PoolTutuila	  36.289
F-21	Reef FlatManua	  39.621
F-22	Reef FlatManua	  35.279
F-23	Reef FlatManua	  35.574
F-24	Reef FlatManua	  35.394
F-25	PoolManua	  31.668
F-26	PoolManua	  31.047
F-27	PoolManua	  27.404
F-28	PoolManua	  25.888
F-29	PoolManua	  28.121
F-30	PoolManua	  36.497
F-57	Reef SlopeManua	  38.361
F-58	Reef SlopeManua	  40.957
F-59	Reef SlopeManua	  42.253
F-60	Reef SlopeManua	  41.923
F-61	Reef SlopeManua	  35.589
F-62	Reef SlopeManua	  41.843
F-63	Reef SlopeManua	  37.308
F-64	Reef SlopeManua	  39.232
F-65	Reef SlopeManua	   47.06
F-66	Reef SlopeManua	  39.979
F-69	Reef SlopeManua	  41.121
F-70	Reef SlopeManua	  51.579
F-71	Reef SlopeManua	  41.297
F-72	Reef SlopeManua	  29.836
F-73	Reef SlopeManua	  45.092
F-74	Reef SlopeManua	  29.387
F-75	Reef SlopeManua	   48.21
F-76	Reef SlopeManua	   56.93
F-77	Reef SlopeManua	  37.605
F-67	Reef SlopeSouth Bank	    37.5
F-68	Reef SlopeSouth Bank	    37.5
F-78	Reef SlopeRose	  53.189
F-79	Reef SlopeRose	  32.801
F-81	Reef SlopeRose	  53.767
F-82	Reef SlopeRose	  46.305
F-83	Reef SlopeRose	  43.377
F-84	Reef SlopeRose	  35.191
F-85	Reef SlopeRose	  47.245
F-86	Reef SlopeRose	  36.301
F-87	Reef SlopeRose	  36.454
F-88	Reef SlopeRose	  41.668
F-89	Reef SlopeSwains	  26.197
F-90	Reef SlopeSwains	  28.062
F-91	Reef SlopeSwains	   25.62
F-92	Reef SlopeSwains	  41.396
F-93	Reef SlopeSwains	   22.13
F-94	Reef SlopeSwains	  44.706
JM-M1	Reef Slope/ Reef FlatManua	  62.617
JM-M10	Reef Slope/ Reef FlatManua	  40.608
JM-M11	Reef Slope/ Reef FlatManua	  45.476
JM-M2	Reef Slope/ Reef FlatManua	  53.777
JM-M3	Reef Slope/ Reef FlatManua	  57.873
JM-M4	Reef Slope/ Reef FlatManua	  44.789
JM-M5	Reef Slope/ Reef FlatManua	  42.898
JM-M6	Reef Slope/ Reef FlatManua	  43.064
JM-M7	Reef Slope/ Reef FlatManua	  39.747
JM-M8	Reef Slope/ Reef FlatManua	  45.453
JM-M9	Reef Slope/ Reef FlatManua	  45.283
