# Supplementary material for: Community similarity and species overlap between habitats provide insight into the deep reef refuge hypothesis
Source: Sci Rep. 2021 Dec 10;11:23787. doi: 10.1038/s41598-021-03128-8 (PMC8664904; doi:10.1038/s41598-021-03128-8)
Supplement: Supplementary file 3 — Supplementary Information 3. [file 41598_2021_3128_MOESM3_ESM.zip › Data S3_4 PERMANOVA zone by island.txt]

PERMANOVA
Permutational MANOVA

Resemblance worksheet
Name: Resem1
Data type: Similarity
Selection: All
Resemblance: S7 Jaccard

Sums of squares type: Type III (partial)
Fixed effects sum to zero for mixed terms
Permutation method: Permutation of residuals under a reduced model
Number of permutations: 999

Factors
Name	Abbrev.	Type	Levels
zone	zo	Fixed	     7
island	is	Fixed	     6

PERMANOVA table of results
	   	          	      	        	       	Unique
Source	 df	        SS	    MS	Pseudo-F	P(perm)	 perms
zo	  6	     93188	 15531	  6.9984	  0.001	   997
is	  5	     71541	 14308	  6.4473	  0.001	   995
zoxis**	  3	     23287	7762.3	  3.4977	  0.001	   997
Res	147	3.2623E+05	2219.3	        	       	      
Total	161	5.4799E+05	      	        	       	      

** Term has one or more empty cells

Details of the expected mean squares (EMS) for the model
Source	EMS
zo	1*V(Res) + 11.987*S(zo)
is	1*V(Res) + 12.245*S(is)
zoxis	1*V(Res) + 9.7673*S(zoxis)
Res	1*V(Res)

Construction of Pseudo-F ratio(s) from mean squares
Source	Numerator	Denominator	Num.df	Den.df
zo	1*zo	1*Res	     6	   147
is	1*is	1*Res	     5	   147
zoxis	1*zoxis	1*Res	     3	   147

Estimates of components of variation
Source	Estimate	Sq.root
S(zo)	  1110.5	 33.325
S(is)	  987.29	 31.421
S(zoxis)	  567.51	 23.822
V(Res)	  2219.3	 47.109
