# Supplementary material for: Community similarity and species overlap between habitats provide insight into the deep reef refuge hypothesis
Source: Sci Rep. 2021 Dec 10;11:23787. doi: 10.1038/s41598-021-03128-8 (PMC8664904; doi:10.1038/s41598-021-03128-8)
Supplement: Supplementary file 4 — Supplementary Information 4. [file 41598_2021_3128_MOESM4_ESM.xlsx]

## Sheet: Metadata
Title:	Testing the assumptions of the deep reef refuge hypothesis using community similarity and species overlap between habitats
Author:	Montgomery, Anthony D.
Author:	Fenner, Douglas
Author:	Donahue, Megan
Author:	Toonen, Robert J.
Point of Contact:	Anthony D. Montgomery
	Pacific Islands Fish and Wildlife Office
	U.S. Fsh and Wildlife Service
	300 Ala Moana Blvd Rm 3-122
	Honolulu, HI 96850
	808-792-9456
	808-783-2258
Spreadsheet Title:	Data S4 Species List Results
Worksheet Tab:	Deep Exclusive Species
	Species list only found in MCEs when compared to a particular SCR group
Fields:
SCR:	species list
Reef Slope by Tutuila:	species list
Reef Slope/Reef Flat by Tutuila:	species list
Reef Flat by Tutuila:	species list
Reef Flat/Pool by Tutuila:	species list
Pool by Tutuila:	species list
Harbor by Tutuila:	species list
Reef Slope by Manua Islands:	species list
Reef Slope/Reef Flat by Manua Islands:	species list
Reef Flat by Manua Islands:	species list
Pool by Manua Islands:	species list
Reef Slope by Swains Island:	species list
Reef Slope by Rose Atoll:	species list
Reef Slope by South Bank:	species list
Worksheet Tab:	Shallow Exclusive Species
	Species list only found in SCRs when compared to the upper MCE
Fields:
Species:	species
Worksheet Tab:	Similar MCE-SCR species
	Species list of species in common of the MCE and a particular SCR group
Fields:
SCR:	species list
Reef Slope by Tutuila:	species list
Reef Slope/Reef Flat by Tutuila:	species list
Reef Flat by Tutuila:	species list
Reef Flat/Pool by Tutuila:	species list
Pool by Tutuila:	species list
Harbor by Tutuila:	species list
Reef Slope by Manua Islands:	species list
Reef Slope/Reef Flat by Manua Islands:	species list
Reef Flat by Manua Islands:	species list
Pool by Manua Islands:	species list
Reef Slope by Swains Island:	species list
Reef Slope by Rose Atoll:	species list
Reef Slope by South Bank:	species list
Worksheet Tab:	SCR Compare
	Species list and the species categogization when all SCR sites are compared to all MCE sites
Fields:
Comparison:	comparison between the MCE and SCR
Species:	species
Category:	common generalist; occasional generalist; rare generalist; common deep specialist; occasional deep specialist; common shallow specialist; occasional shallow specialist; or deep exclusive
Worksheet Tab:	Reef Slope by Tutuila Compare
	Species list and the species categogization when SCR sites from the assigned habitat group are compared to the upper MCE sites
Fields:
Comparison:	comparison between the MCE and Reef Slope by Tutuila
Species:	species
Category:	common generalist; occasional generalist; rare generalist; common deep specialist; occasional deep specialist; common shallow specialist; occasional shallow specialist; or deep exclusive
Worksheet Tab:	Reef Flat by Tutuila Compare
	Species list and the species categogization when SCR sites from the assigned habitat group are compared to the upper MCE sites
Fields:
Comparison:	comparison between the MCE and Reef Flat by Tutuila
Species:	species
Category:	common generalist; occasional generalist; rare generalist; common deep specialist; occasional deep specialist; common shallow specialist; occasional shallow specialist; or deep exclusive
Worksheet Tab:	Reef Slope by Manua Compare
	Species list and the species categogization when SCR sites from the assigned habitat group are compared to the upper MCE sites
Fields:
Comparison:	comparison between the MCE and Reef Slope by Manua
Species:	species
Category:	common generalist; occasional generalist; rare generalist; common deep specialist; occasional deep specialist; common shallow specialist; occasional shallow specialist; or deep exclusive
Worksheet Tab:	Reef Slope by Rose Atoll Compar
	Species list and the species categogization when SCR sites from the assigned habitat group are compared to the upper MCE sites
Fields:
Comparison:	comparison between the MCE and Reef Slope by Rose Atoll
Species:	species
Category:	common generalist; occasional generalist; rare generalist; common deep specialist; occasional deep specialist; common shallow specialist; occasional shallow specialist; or deep exclusive
Worksheet Tab:	Reef Slope Flat Tutuila Compare
	Species list and the species categogization when SCR sites from the assigned habitat group are compared to the upper MCE sites
Fields:
Comparison:	comparison between the MCE and Reef Slope Flat Tutuila
Species:	species
Category:	common generalist; occasional generalist; rare generalist; common deep specialist; occasional deep specialist; common shallow specialist; occasional shallow specialist; or deep exclusive
Worksheet Tab:	Reef Flat Pool Tutuila Compare
	Species list and the species categogization when SCR sites from the assigned habitat group are compared to the upper MCE sites
Fields:
Comparison:	comparison between the MCE and Reef Flat Pool Tutuila
Species:	species
Category:	common generalist; occasional generalist; rare generalist; common deep specialist; occasional deep specialist; common shallow specialist; occasional shallow specialist; or deep exclusive
Worksheet Tab:	Pool by Tutuila Compare
	Species list and the species categogization when SCR sites from the assigned habitat group are compared to the upper MCE sites
Fields:
Comparison:	comparison between the MCE and Pool by Tutuila
Species:	species
Category:	common generalist; occasional generalist; rare generalist; common deep specialist; occasional deep specialist; common shallow specialist; occasional shallow specialist; or deep exclusive
Worksheet Tab:	Harbor by Tutuila Compare
	Species list and the species categogization when SCR sites from the assigned habitat group are compared to the upper MCE sites
Fields:
Comparison:	comparison between the MCE and Harbor by Tutuila
Species:	species
Category:	common generalist; occasional generalist; rare generalist; common deep specialist; occasional deep specialist; common shallow specialist; occasional shallow specialist; or deep exclusive
Worksheet Tab:	Reef Slope Flat Manua Compare
	Species list and the species categogization when SCR sites from the assigned habitat group are compared to the upper MCE sites
Fields:
Comparison:	comparison between the MCE and Reef Slope Flat Manua
Species:	species
Category:	common generalist; occasional generalist; rare generalist; common deep specialist; occasional deep specialist; common shallow specialist; occasional shallow specialist; or deep exclusive
Worksheet Tab:	Reef Flat by Manua Compare
	Species list and the species categogization when SCR sites from the assigned habitat group are compared to the upper MCE sites
Fields:
Comparison:	comparison between the MCE and Reef Flat by Manua
Species:	species
Category:	common generalist; occasional generalist; rare generalist; common deep specialist; occasional deep specialist; common shallow specialist; occasional shallow specialist; or deep exclusive
Worksheet Tab:	Pool by Manua Compare
	Species list and the species categogization when SCR sites from the assigned habitat group are compared to the upper MCE sites
Fields:
Comparison:	comparison between the MCE and Pool by Manua
Species:	species
Category:	common generalist; occasional generalist; rare generalist; common deep specialist; occasional deep specialist; common shallow specialist; occasional shallow specialist; or deep exclusive
Worksheet Tab:	Reef Slope by Swains Compare
	Species list and the species categogization when SCR sites from the assigned habitat group are compared to the upper MCE sites
Fields:
Comparison:	comparison between the MCE and Reef Slope by Swains
Species:	species
Category:	common generalist; occasional generalist; rare generalist; common deep specialist; occasional deep specialist; common shallow specialist; occasional shallow specialist; or deep exclusive
Worksheet Tab:	Reef Slope South Bank Compare
	Species list and the species categogization when SCR sites from the assigned habitat group are compared to the upper MCE sites
Fields:
Comparison:	comparison between the MCE and Reef Slope South Bank
Species:	species
Category:	common generalist; occasional generalist; rare generalist; common deep specialist; occasional deep specialist; common shallow specialist; occasional shallow specialist; or deep exclusive

## Sheet: Deep Exclusive Species
SCR	Reef Slope by Tutuila	Reef Slope/Reef Flat by Tutuila	Reef Flat by Tutuila	Reef Flat/Pool by Tutuila	Pool by Tutuila	Harbor by Tutuila	Reef Slope by Manua Islands	Reef Slope/Reef Flat by Manua Islands	Reef Flat by Manua Islands	Pool by Manua Islands	Reef Slope by Swains Island	Reef Slope by Rose Atoll	Reef Slope by South Bank
Acropora solitaryensis	Pavona diffluens	Acropora latistella	Acanthastrea echinata	Acanthastrea echinata	Acanthastrea echinata	Acanthastrea echinata	Acropora donei	Acropora donei	Acropora donei	Acanthastrea echinata	Acanthastrea echinata	Acanthastrea echinata	Acanthastrea echinata
Alveopora excelsa	Acropora solitaryensis	Astreopora randalli	Acropora donei	Acropora donei	Acropora donei	Acropora donei	Acropora paniculata	Acropora latistella	Acropora latistella	Acropora donei	Acropora donei	Acropora donei	Acropora donei
Alveopora spongiosa	Alveopora excelsa	Goniopora pedunculata	Acropora paniculata	Acropora latistella	Acropora latistella	Acropora latistella	Astreopora listeri	Astreopora listeri	Acropora paniculata	Acropora latistella	Acropora paniculata	Acropora latistella	Acropora latistella
Astreopora suggesta	Alveopora spongiosa	Goniopora somaliensis	Astreopora listeri	Acropora paniculata	Acropora paniculata	Acropora paniculata	Coelastrea aspera	Astreopora randalli	Astreopora listeri	Acropora paniculata	Astrea curta	Acropora paniculata	Acropora paniculata
Cycloseris costulata	Astreopora suggesta	Millepora exaesa	Astreopora randalli	Astrea curta	Astrea curta	Astrea curta	Danafungia horrida	Coelastrea aspera	Astreopora randalli	Astreopora listeri	Astreopora listeri	Astreopora listeri	Astrea curta
Fimbriaphyllia paradivisa	Cycloseris costulata	Acanthastrea brevis	Coelastrea aspera	Astreopora listeri	Astreopora listeri	Astreopora listeri	Euphyllia glabrescens	Euphyllia glabrescens	Coelastrea aspera	Astreopora randalli	Astreopora randalli	Astreopora randalli	Astreopora listeri
Goniopora djiboutiensis	Fimbriaphyllia paradivisa	Acropora aculeus	Danafungia horrida	Astreopora randalli	Astreopora randalli	Astreopora randalli	Goniopora pedunculata	Goniopora pedunculata	Coscinaraea columna	Coelastrea aspera	Coelastrea aspera	Coelastrea aspera	Astreopora randalli
Leptoseris tubulifera	Goniopora djiboutiensis	Acropora intermedia	Echinophyllia aspera	Coelastrea aspera	Coelastrea aspera	Coelastrea aspera	Goniopora somaliensis	Goniopora somaliensis	Danafungia horrida	Danafungia horrida	Danafungia horrida	Danafungia horrida	Coelastrea aspera
Montipora incrassata	Leptoseris tubulifera	Acropora speciosa	Euphyllia glabrescens	Coscinaraea columna	Coscinaraea columna	Coscinaraea columna	Leptoseris explanata	Leptoseris explanata	Diploastrea heliopora	Diploastrea heliopora	Diploastrea heliopora	Diploastrea heliopora	Coscinaraea columna
Porites arnaudi	Montipora incrassata	Cycloseris vaughani	Gardineroseris planulata	Danafungia horrida	Danafungia horrida	Danafungia horrida	Leptoseris scabra	Leptoseris scabra	Echinophyllia aspera	Echinophyllia aspera	Echinophyllia aspera	Echinophyllia aspera	Danafungia horrida
Porites myrmidonensis	Porites arnaudi	Galaxea astreata	Goniopora pedunculata	Diploastrea heliopora	Diploastrea heliopora	Diploastrea heliopora	Millepora exaesa	Merulina scabricula	Euphyllia glabrescens	Euphyllia glabrescens	Euphyllia glabrescens	Euphyllia glabrescens	Diploastrea heliopora
Tubastraea coccinea	Porites myrmidonensis	Lobophyllia robusta	Goniopora somaliensis	Echinophyllia aspera	Echinophyllia aspera	Echinophyllia aspera	Millepora platyphylla	Millepora exaesa	Gardineroseris planulata	Gardineroseris planulata	Galaxea fascicularis	Galaxea fascicularis	Echinophyllia aspera
	Tubastraea coccinea	Montipora capitata	Herpolitha limax	Euphyllia glabrescens	Euphyllia glabrescens	Euphyllia glabrescens	Montipora aequituberculata	Montipora grisea	Goniopora pedunculata	Goniopora pedunculata	Gardineroseris planulata	Gardineroseris planulata	Euphyllia glabrescens
		Oxypora crassispinosa	Leptoseris explanata	Galaxea fascicularis	Galaxea fascicularis	Galaxea fascicularis	Montipora grisea	Pachyseris speciosa	Goniopora somaliensis	Goniopora somaliensis	Goniopora pedunculata	Goniopora pedunculata	Galaxea fascicularis
		Pavona chiriquiensis	Leptoseris scabra	Gardineroseris planulata	Gardineroseris planulata	Gardineroseris planulata	Pachyseris speciosa	Plesiastrea versipora	Herpolitha limax	Herpolitha limax	Goniopora somaliensis	Goniopora somaliensis	Gardineroseris planulata
		Pavona diffluens	Merulina ampliata	Goniastrea stelligera	Goniastrea stelligera	Goniastrea stelligera	Pocillopora damicornis	Psammocora nierstraszi	Leptoseris explanata	Leptoseris explanata	Herpolitha limax	Herpolitha limax	Goniastrea stelligera
		Pleuractis granulosa	Merulina scabricula	Goniopora pedunculata	Goniopora pedunculata	Goniopora pedunculata	Acropora aculeus	Acanthastrea brevis	Leptoseris scabra	Leptoseris scabra	Hydnophora exesa	Leptoria phrygia	Goniopora pedunculata
		Pleuractis moluccensis	Millepora exaesa	Goniopora somaliensis	Goniopora somaliensis	Goniopora somaliensis	Acropora intermedia	Acropora aculeus	Lobactis scutaria	Lobactis scutaria	Leptastrea transversa	Leptoseris explanata	Goniopora somaliensis
		Sandalolitha dentata	Millepora platyphylla	Herpolitha limax	Herpolitha limax	Herpolitha limax	Acropora speciosa	Acropora intermedia	Merulina ampliata	Merulina scabricula	Leptoria phrygia	Leptoseris scabra	Herpolitha limax
		Acropora solitaryensis	Montipora aequituberculata	Hydnophora exesa	Hydnophora exesa	Hydnophora exesa	Cycloseris vaughani	Acropora speciosa	Merulina scabricula	Millepora exaesa	Leptoseris explanata	Merulina ampliata	Hydnophora exesa
		Alveopora excelsa	Oxypora lacera	Leptastrea transversa	Leptastrea transversa	Leptastrea transversa	Oxypora crassispinosa	Cycloseris vaughani	Millepora exaesa	Millepora platyphylla	Leptoseris scabra	Merulina scabricula	Leptastrea purpurea
		Alveopora spongiosa	Pachyseris speciosa	Leptoria phrygia	Leptoria phrygia	Leptoria phrygia	Pleuractis moluccensis	Lobophyllia robusta	Millepora platyphylla	Montipora aequituberculata	Lobophyllia hemprichii	Millepora exaesa	Leptastrea transversa
		Astreopora suggesta	Plesiastrea versipora	Leptoseris explanata	Leptoseris explanata	Leptoseris explanata	Sandalolitha dentata	Montipora capitata	Montipora aequituberculata	Montipora tuberculosa	Merulina ampliata	Millepora platyphylla	Leptoria phrygia
		Cycloseris costulata	Psammocora nierstraszi	Leptoseris scabra	Leptoseris scabra	Leptoseris scabra	Turbinaria peltata	Oxypora crassispinosa	Montipora tuberculosa	Oxypora lacera	Merulina scabricula	Montipora aequituberculata	Leptoseris explanata
		Fimbriaphyllia paradivisa	Psammocora profundacella	Lobactis scutaria	Lobactis scutaria	Lobactis scutaria	Acropora solitaryensis	Pavona chiriquiensis	Oxypora lacera	Pachyseris speciosa	Millepora exaesa	Montipora tuberculosa	Leptoseris scabra
		Goniopora djiboutiensis	Sandalolitha robusta	Lobophyllia hemprichii	Lobophyllia hemprichii	Lobophyllia hemprichii	Alveopora excelsa	Pavona diffluens	Pachyseris speciosa	Plesiastrea versipora	Millepora platyphylla	Oxypora lacera	Lobactis scutaria
		Leptoseris tubulifera	Stylophora pistillata	Merulina ampliata	Merulina ampliata	Merulina ampliata	Alveopora spongiosa	Pleuractis granulosa	Plesiastrea versipora	Psammocora nierstraszi	Montipora aequituberculata	Pachyseris speciosa	Lobophyllia hemprichii
		Montipora incrassata	Acanthastrea brevis	Merulina scabricula	Merulina scabricula	Merulina scabricula	Astreopora suggesta	Pleuractis moluccensis	Psammocora nierstraszi	Sandalolitha robusta	Montipora grisea	Pocillopora damicornis	Merulina ampliata
		Porites arnaudi	Acropora aculeus	Millepora exaesa	Millepora exaesa	Millepora exaesa	Cycloseris costulata	Sandalolitha dentata	Psammocora profundacella	Stylophora pistillata	Montipora tuberculosa	Porites rus	Merulina scabricula
		Porites myrmidonensis	Acropora speciosa	Millepora platyphylla	Millepora platyphylla	Millepora platyphylla	Fimbriaphyllia paradivisa	Turbinaria peltata	Sandalolitha robusta	Acropora aculeus	Oxypora lacera	Stylophora pistillata	Millepora exaesa
		Tubastraea coccinea	Cycloseris vaughani	Montipora aequituberculata	Montipora aequituberculata	Montipora aequituberculata	Goniopora djiboutiensis	Acropora solitaryensis	Stylophora pistillata	Acropora speciosa	Pachyseris speciosa	Acropora aculeus	Millepora platyphylla
			Lobophyllia robusta	Montipora tuberculosa	Montipora tuberculosa	Montipora grisea	Leptoseris tubulifera	Alveopora excelsa	Acropora aculeus	Cycloseris vaughani	Plesiastrea versipora	Acropora intermedia	Montipora aequituberculata
			Oxypora crassispinosa	Oxypora lacera	Oxypora lacera	Montipora tuberculosa	Montipora incrassata	Alveopora spongiosa	Acropora intermedia	Galaxea astreata	Psammocora profundacella	Acropora speciosa	Montipora grisea
			Pavona diffluens	Pachyseris speciosa	Pachyseris speciosa	Oxypora lacera	Porites arnaudi	Astreopora suggesta	Acropora speciosa	Lobophyllia robusta	Sandalolitha robusta	Cycloseris vaughani	Montipora tuberculosa
			Pleuractis granulosa	Pavona varians	Plesiastrea versipora	Pachyseris speciosa	Porites myrmidonensis	Cycloseris costulata	Cycloseris vaughani	Oxypora crassispinosa	Acanthastrea brevis	Galaxea astreata	Oxypora lacera
			Pleuractis moluccensis	Plesiastrea versipora	Pocillopora grandis	Pavona varians	Tubastraea coccinea	Fimbriaphyllia paradivisa	Galaxea astreata	Pavona diffluens	Acropora aculeus	Lobophyllia robusta	Pachyseris speciosa
			Sandalolitha dentata	Pocillopora verrucosa	Pocillopora verrucosa	Plesiastrea versipora		Goniopora djiboutiensis	Lithophyllon concinna	Pleuractis granulosa	Acropora intermedia	Oxypora crassispinosa	Pocillopora damicornis
			Turbinaria peltata	Psammocora nierstraszi	Psammocora nierstraszi	Pocillopora grandis		Leptoseris tubulifera	Lobophyllia robusta	Pleuractis moluccensis	Acropora speciosa	Pavona diffluens	Porites rus
			Turbinaria stellulata	Psammocora profundacella	Psammocora profundacella	Pocillopora verrucosa		Montipora incrassata	Montipora capitata	Sandalolitha dentata	Cycloseris vaughani	Pleuractis moluccensis	Psammocora nierstraszi
			Acropora solitaryensis	Sandalolitha robusta	Sandalolitha robusta	Porites rus		Porites arnaudi	Oxypora crassispinosa	Turbinaria peltata	Galaxea astreata	Sandalolitha dentata	Psammocora profundacella
			Alveopora excelsa	Stylophora pistillata	Stylophora pistillata	Psammocora nierstraszi		Porites myrmidonensis	Pavona diffluens	Turbinaria stellulata	Lobophyllia robusta	Turbinaria peltata	Stylophora pistillata
			Alveopora spongiosa	Acanthastrea brevis	Acanthastrea brevis	Psammocora profundacella		Tubastraea coccinea	Pleuractis granulosa	Acropora solitaryensis	Montipora capitata	Turbinaria stellulata	Acanthastrea brevis
			Astreopora suggesta	Acropora aculeus	Acropora aculeus	Sandalolitha robusta			Pleuractis moluccensis	Alveopora excelsa	Oxypora crassispinosa	Acropora solitaryensis	Acropora aculeus
			Cycloseris costulata	Acropora speciosa	Acropora speciosa	Stylophora pistillata			Sandalolitha dentata	Alveopora spongiosa	Pavona diffluens	Alveopora excelsa	Acropora intermedia
			Fimbriaphyllia paradivisa	Cycloseris vaughani	Cycloseris vaughani	Acanthastrea brevis			Turbinaria peltata	Astreopora suggesta	Pleuractis granulosa	Alveopora spongiosa	Acropora speciosa
			Goniopora djiboutiensis	Galaxea astreata	Galaxea astreata	Acropora aculeus			Turbinaria stellulata	Cycloseris costulata	Pleuractis moluccensis	Astreopora suggesta	Cycloseris vaughani
			Leptoseris tubulifera	Lithophyllon concinna	Lithophyllon concinna	Acropora intermedia			Acropora solitaryensis	Fimbriaphyllia paradivisa	Sandalolitha dentata	Cycloseris costulata	Galaxea astreata
			Montipora incrassata	Lobophyllia robusta	Lobophyllia robusta	Acropora speciosa			Alveopora excelsa	Goniopora djiboutiensis	Turbinaria peltata	Fimbriaphyllia paradivisa	Lithophyllon concinna
			Porites arnaudi	Montipora capitata	Montipora capitata	Cycloseris vaughani			Alveopora spongiosa	Leptoseris tubulifera	Turbinaria stellulata	Goniopora djiboutiensis	Lobophyllia robusta
			Porites myrmidonensis	Oxypora crassispinosa	Oxypora crassispinosa	Galaxea astreata			Astreopora suggesta	Montipora incrassata	Acropora solitaryensis	Leptoseris tubulifera	Montipora capitata
			Tubastraea coccinea	Pavona chiriquiensis	Pavona chiriquiensis	Lithophyllon concinna			Cycloseris costulata	Porites arnaudi	Alveopora excelsa	Montipora incrassata	Oxypora crassispinosa
				Pavona diffluens	Pavona diffluens	Lobophyllia robusta			Fimbriaphyllia paradivisa	Porites myrmidonensis	Alveopora spongiosa	Porites arnaudi	Pavona chiriquiensis
				Pleuractis granulosa	Pleuractis granulosa	Montipora capitata			Goniopora djiboutiensis	Tubastraea coccinea	Astreopora suggesta	Porites myrmidonensis	Pavona diffluens
				Pleuractis moluccensis	Pleuractis moluccensis	Oxypora crassispinosa			Leptoseris tubulifera		Cycloseris costulata	Tubastraea coccinea	Pleuractis granulosa
				Sandalolitha dentata	Sandalolitha dentata	Pavona chiriquiensis			Montipora incrassata		Fimbriaphyllia paradivisa		Pleuractis moluccensis
				Turbinaria peltata	Turbinaria peltata	Pavona diffluens			Porites arnaudi		Goniopora djiboutiensis		Sandalolitha dentata
				Turbinaria stellulata	Turbinaria stellulata	Pleuractis granulosa			Porites myrmidonensis		Leptoseris tubulifera		Acropora solitaryensis
				Acropora solitaryensis	Acropora solitaryensis	Pleuractis moluccensis			Tubastraea coccinea		Montipora incrassata		Alveopora excelsa
				Alveopora excelsa	Alveopora excelsa	Sandalolitha dentata					Porites arnaudi		Alveopora spongiosa
				Alveopora spongiosa	Alveopora spongiosa	Turbinaria peltata					Porites myrmidonensis		Astreopora suggesta
				Astreopora suggesta	Astreopora suggesta	Turbinaria stellulata					Tubastraea coccinea		Cycloseris costulata
				Cycloseris costulata	Cycloseris costulata	Acropora solitaryensis							Fimbriaphyllia paradivisa
				Fimbriaphyllia paradivisa	Fimbriaphyllia paradivisa	Alveopora excelsa							Goniopora djiboutiensis
				Goniopora djiboutiensis	Goniopora djiboutiensis	Alveopora spongiosa							Leptoseris tubulifera
				Leptoseris tubulifera	Leptoseris tubulifera	Astreopora suggesta							Montipora incrassata
				Montipora incrassata	Montipora incrassata	Cycloseris costulata							Porites arnaudi
				Porites arnaudi	Porites arnaudi	Fimbriaphyllia paradivisa							Porites myrmidonensis
				Porites myrmidonensis	Porites myrmidonensis	Goniopora djiboutiensis							Tubastraea coccinea
				Tubastraea coccinea	Tubastraea coccinea	Leptoseris tubulifera
						Montipora incrassata
						Porites arnaudi
						Porites myrmidonensis
						Tubastraea coccinea

## Sheet: Shallow Exclusive Species
Species
Acropora abrotanoides
Acropora acuminata
Acropora austera
Acropora clathrata
Acropora cytherea
Acropora digitifera
Acropora gemmifera
Acropora globiceps
Acropora granulosa
Acropora horrida
Acropora hyacinthus
Acropora millepora
Acropora monticulosa
Acropora muricata
Acropora nasuta
Acropora palmerae
Acropora pulchra
Acropora robusta
Acropora samoensis
Acropora secale
Acropora selago
Acropora tenuis
Acropora valida
Acropora verweyi
Acropora yongei
Alveopora superficialis
Astreopora cucullata
Astreopora myriophthalma
Caulastraea furcata
Coeloseris mayeri
Ctenactis echinata
Cycloseris explanulata
Cyphastrea chalcidicum
Cyphastrea microphthalma
Cyphastrea serailia
Dipsastraea favus
Dipsastraea helianthoides
Dipsastraea matthaii
Dipsastraea pallida
Dipsastraea rotumana
Dipsastraea speciosa
Echinophyllia echinata
Echinopora gemmacea
Echinopora hirsutissima
Echinopora lamellosa
Favites abdita
Favites complanata
Favites flexuosa
Favites halicora
Favites pentagona
Fungia fungites
Goniastrea edwardsi
Goniastrea pectinata
Goniastrea retiformis
Goniopora lobata
Halomitra pileus
Hydnophora microconos
Isopora crateriformis
Isopora palifera
Leptastrea bewickensis
Leptoseris incrustans
Leptoseris mycetoseroides
Lithophyllon repanda
Lobophyllia corymbosa
Lobophyllia recta
Millepora dichotoma
Montipora berryi
Montipora ehrenbergi
Montipora floweri
Montipora foliosa
Montipora foveolata
Montipora hoffmeisteri
Montipora lobulata
Montipora monasteriata
Montipora turgescens
Montipora verrilli
Montipora verrucosa
Mycedium elephantotus
Oulophyllia crispa
Paragoniastrea russelli
Pavona clavus
Pavona decussata
Pavona divaricata
Pavona duerdeni
Pavona explanulata
Pavona maldivensis
Pavona minuta
Pavona venosa
Platygyra daedalea
Platygyra lamellina
Platygyra pini
Pleuractis paumotensis
Pocillopora brevicornis
Pocillopora elegans
Pocillopora ligulata
Pocillopora meandrina
Porites annae
Porites cylindrica
Porites horizontalata
Porites lichen
Porites lobata
Porites lutea
Porites murrayensis
Porites solida
Porites superfusa
Porites vaughani
Psammocora contigua
Psammocora digitata
Psammocora haimiana
Scapophyllia cylindrica
Stylaraea punctata
Stylocoeniella armata
Turbinaria frondens
Turbinaria reniformis
Acanthastrea hemprichii
Acanthastrea subechinata
Acropora aspera
Acropora caroliniana
Acropora cerealis
Acropora dendrum
Acropora eurystoma
Acropora lutkeni
Acropora microclados
Acropora nana
Acropora polystoma
Acropora vaughani
Alveopora verrilliana
Astrea annuligera
Astreopora gracilis
Caulastraea echinulata
Danafungia scruposa
Dipsastraea truncata
Echinophyllia echinoporoides
Euphyllia cristata
Favites paraflexuosus
Goniastrea favulus
Goniastrea minuta
Goniopora fruticosa
Hydnophora rigida
Leptoseris foliosa
Lobophyllia agaricia
Montipora caliculata
Montipora informis
Montipora turtlensis
Oulophyllia bennettae
Pachyseris gemmae
Pachyseris rugosa
Pavona bipartita
Pavona frondifera
Pavona gigantea
Plerogyra sinuosa
Porites monticulosa
Porites randalli
Porites stephensoni
Stylocoeniella guentheri
Turbinaria irregularis
Turbinaria mesenterina
Acropora spicifera
Cycloseris fragilis
Heliopora coerulea
Isopora cuneata
Leptoseris yabei
Montipora hispida
Platygyra sinensis
Acropora echinata
Acropora squarrosa
Alveopora allingi
Astreopora explanata
Astreopora ocellata
Coelastrea palauensis
Cycloseris wellsi
Dipsastraea laxa
Echinopora horrida
Favites chinensis
Isopora brueggemanni
Lithophyllon scabra
Millepora tenera
Montipora danae
Montipora millepora
Montipora spumosa
Montipora venosa
Porites nigrescens
Seriatopora hystrix

## Sheet: Similar MCE-SCR species
SCR	Reef Slope by Tutuila	Reef Slope/Reef Flat by Tutuila	Reef Flat by Tutuila	Reef Flat/Pool by Tutuila	Pool by Tutuila	Harbor by Tutuila	Reef Slope by Manua Islands	Reef Slope/Reef Flat by Manua Islands	Reef Flat by Manua Islands	Pool by Manua Islands	Reef Slope by Swains Island	Reef Slope by Rose Atoll	Reef Slope by South Bank
Acanthastrea echinata	Acanthastrea echinata	Acanthastrea echinata	Acropora latistella	Leptastrea purpurea	Leptastrea purpurea	Leptastrea purpurea	Acanthastrea echinata	Acanthastrea echinata	Acanthastrea echinata	Astrea curta	Acropora latistella	Astrea curta	Pavona varians
Acropora donei	Acropora donei	Acropora donei	Astrea curta	Montipora grisea	Montipora grisea	Pocillopora damicornis	Acropora latistella	Acropora paniculata	Astrea curta	Coscinaraea columna	Coscinaraea columna	Coscinaraea columna	Plesiastrea versipora
Acropora latistella	Acropora latistella	Acropora paniculata	Coscinaraea columna	Pocillopora damicornis	Pavona varians		Astrea curta	Astrea curta	Galaxea fascicularis	Galaxea fascicularis	Goniastrea stelligera	Goniastrea stelligera	Pocillopora grandis
Acropora paniculata	Acropora paniculata	Astrea curta	Diploastrea heliopora	Pocillopora grandis	Pocillopora damicornis		Astreopora randalli	Coscinaraea columna	Goniastrea stelligera	Goniastrea stelligera	Leptastrea purpurea	Hydnophora exesa	Pocillopora verrucosa
Astrea curta	Astrea curta	Astreopora listeri	Galaxea fascicularis	Porites rus	Porites rus		Coscinaraea columna	Danafungia horrida	Hydnophora exesa	Hydnophora exesa	Lobactis scutaria	Leptastrea purpurea	Sandalolitha robusta
Astreopora listeri	Astreopora listeri	Coelastrea aspera	Goniastrea stelligera	Acropora intermedia	Acropora intermedia		Diploastrea heliopora	Diploastrea heliopora	Leptastrea purpurea	Leptastrea purpurea	Pavona varians	Leptastrea transversa	Turbinaria peltata
Astreopora randalli	Astreopora randalli	Coscinaraea columna	Hydnophora exesa				Echinophyllia aspera	Echinophyllia aspera	Leptastrea transversa	Leptastrea transversa	Pocillopora damicornis	Lobactis scutaria	Turbinaria stellulata
Coelastrea aspera	Coelastrea aspera	Danafungia horrida	Leptastrea purpurea				Galaxea fascicularis	Galaxea fascicularis	Leptoria phrygia	Leptoria phrygia	Pocillopora grandis	Lobophyllia hemprichii
Coscinaraea columna	Coscinaraea columna	Diploastrea heliopora	Leptastrea transversa				Gardineroseris planulata	Gardineroseris planulata	Lobophyllia hemprichii	Lobophyllia hemprichii	Pocillopora verrucosa	Montipora grisea
Danafungia horrida	Danafungia horrida	Echinophyllia aspera	Leptoria phrygia				Goniastrea stelligera	Goniastrea stelligera	Montipora grisea	Merulina ampliata	Porites rus	Pavona varians
Diploastrea heliopora	Diploastrea heliopora	Euphyllia glabrescens	Lobactis scutaria				Herpolitha limax	Herpolitha limax	Pavona varians	Montipora grisea	Psammocora nierstraszi	Plesiastrea versipora
Echinophyllia aspera	Echinophyllia aspera	Galaxea fascicularis	Lobophyllia hemprichii				Hydnophora exesa	Hydnophora exesa	Pocillopora damicornis	Pavona varians	Stylophora pistillata	Pocillopora grandis
Euphyllia glabrescens	Euphyllia glabrescens	Gardineroseris planulata	Montipora grisea				Leptastrea purpurea	Leptastrea purpurea	Pocillopora grandis	Pocillopora damicornis	Lithophyllon concinna	Pocillopora verrucosa
Galaxea fascicularis	Galaxea fascicularis	Goniastrea stelligera	Montipora tuberculosa				Leptastrea transversa	Leptastrea transversa	Pocillopora verrucosa	Pocillopora grandis	Pavona chiriquiensis	Psammocora nierstraszi
Gardineroseris planulata	Gardineroseris planulata	Herpolitha limax	Pavona varians				Leptoria phrygia	Leptoria phrygia	Porites rus	Pocillopora verrucosa		Psammocora profundacella
Goniastrea stelligera	Goniastrea stelligera	Hydnophora exesa	Pocillopora damicornis				Lobactis scutaria	Lobactis scutaria	Acanthastrea brevis	Porites rus		Sandalolitha robusta
Goniopora pedunculata	Goniopora pedunculata	Leptastrea purpurea	Pocillopora grandis				Lobophyllia hemprichii	Lobophyllia hemprichii	Pavona chiriquiensis	Psammocora profundacella		Acanthastrea brevis
Goniopora somaliensis	Goniopora somaliensis	Leptastrea transversa	Pocillopora verrucosa				Merulina ampliata	Merulina ampliata		Acanthastrea brevis		Lithophyllon concinna
Herpolitha limax	Herpolitha limax	Leptoria phrygia	Porites rus				Merulina scabricula	Millepora platyphylla		Acropora intermedia		Montipora capitata
Hydnophora exesa	Hydnophora exesa	Leptoseris explanata	Acropora intermedia				Montipora tuberculosa	Montipora aequituberculata		Lithophyllon concinna		Pavona chiriquiensis
Leptastrea purpurea	Leptastrea purpurea	Leptoseris scabra	Galaxea astreata				Oxypora lacera	Montipora tuberculosa		Montipora capitata		Pleuractis granulosa
Leptastrea transversa	Leptastrea transversa	Lobactis scutaria	Lithophyllon concinna				Pavona varians	Oxypora lacera		Pavona chiriquiensis
Leptoria phrygia	Leptoria phrygia	Lobophyllia hemprichii	Montipora capitata				Plesiastrea versipora	Pavona varians
Leptoseris explanata	Leptoseris explanata	Merulina ampliata	Pavona chiriquiensis				Pocillopora grandis	Pocillopora damicornis
Leptoseris scabra	Leptoseris scabra	Merulina scabricula					Pocillopora verrucosa	Pocillopora grandis
Lobactis scutaria	Lobactis scutaria	Millepora platyphylla					Porites rus	Pocillopora verrucosa
Lobophyllia hemprichii	Lobophyllia hemprichii	Montipora aequituberculata					Psammocora nierstraszi	Porites rus
Merulina ampliata	Merulina ampliata	Montipora grisea					Psammocora profundacella	Psammocora profundacella
Merulina scabricula	Merulina scabricula	Montipora tuberculosa					Sandalolitha robusta	Sandalolitha robusta
Millepora exaesa	Millepora exaesa	Oxypora lacera					Stylophora pistillata	Stylophora pistillata
Millepora platyphylla	Millepora platyphylla	Pachyseris speciosa					Acanthastrea brevis	Galaxea astreata
Montipora aequituberculata	Montipora aequituberculata	Pavona varians					Galaxea astreata	Lithophyllon concinna
Montipora grisea	Montipora grisea	Plesiastrea versipora					Lithophyllon concinna	Turbinaria stellulata
Montipora tuberculosa	Montipora tuberculosa	Pocillopora damicornis					Lobophyllia robusta
Oxypora lacera	Oxypora lacera	Pocillopora grandis					Montipora capitata
Pachyseris speciosa	Pachyseris speciosa	Pocillopora verrucosa					Pavona chiriquiensis
Pavona varians	Pavona varians	Porites rus					Pavona diffluens
Plesiastrea versipora	Plesiastrea versipora	Psammocora nierstraszi					Pleuractis granulosa
Pocillopora damicornis	Pocillopora damicornis	Psammocora profundacella					Turbinaria stellulata
Pocillopora grandis	Pocillopora grandis	Sandalolitha robusta
Pocillopora verrucosa	Pocillopora verrucosa	Stylophora pistillata
Porites rus	Porites rus	Lithophyllon concinna
Psammocora nierstraszi	Psammocora nierstraszi	Turbinaria peltata
Psammocora profundacella	Psammocora profundacella	Turbinaria stellulata
Sandalolitha robusta	Sandalolitha robusta
Stylophora pistillata	Stylophora pistillata
Acanthastrea brevis	Acanthastrea brevis
Acropora aculeus	Acropora aculeus
Acropora intermedia	Acropora intermedia
Acropora speciosa	Acropora speciosa
Cycloseris vaughani	Cycloseris vaughani
Galaxea astreata	Galaxea astreata
Lithophyllon concinna	Lithophyllon concinna
Lobophyllia robusta	Lobophyllia robusta
Montipora capitata	Montipora capitata
Oxypora crassispinosa	Oxypora crassispinosa
Pavona chiriquiensis	Pavona chiriquiensis
Pavona diffluens	Pleuractis granulosa
Pleuractis granulosa	Pleuractis moluccensis
Pleuractis moluccensis	Sandalolitha dentata
Sandalolitha dentata	Turbinaria peltata
Turbinaria peltata	Turbinaria stellulata
Turbinaria stellulata

## Sheet: SCR Compare
Comparison	Species	Category
SCR	Pavona chiriquiensis	common deep specialist
SCR	Psammocora nierstraszi	common deep specialist
SCR	Stylophora pistillata	common deep specialist
SCR	Turbinaria peltata	common deep specialist
SCR	Sandalolitha dentata	common deep specialist
SCR	Turbinaria stellulata	common deep specialist
SCR	Coelastrea aspera	common deep specialist
SCR	Leptoseris scabra	common deep specialist
SCR	Montipora grisea	common deep specialist
SCR	Pachyseris speciosa	common deep specialist
SCR	Galaxea fascicularis	common generalist
SCR	Pavona varians	common generalist
SCR	Pocillopora verrucosa	common generalist
SCR	Leptastrea purpurea	common generalist
SCR	Goniastrea stelligera	common shallow specialist
SCR	Hydnophora exesa	common shallow specialist
SCR	Leptoria phrygia	common shallow specialist
SCR	Porites rus	common shallow specialist
SCR	Lobophyllia hemprichii	common shallow specialist
SCR	Pocillopora grandis	common shallow specialist
SCR	Astrea curta	common shallow specialist
SCR	Coscinaraea columna	common shallow specialist
SCR	Cycloseris costulata	deep exclusive
SCR	Fimbriaphyllia paradivisa	deep exclusive
SCR	Leptoseris tubulifera	deep exclusive
SCR	Montipora incrassata	deep exclusive
SCR	Porites myrmidonensis	deep exclusive
SCR	Alveopora excelsa	deep exclusive
SCR	Alveopora spongiosa	deep exclusive
SCR	Astreopora suggesta	deep exclusive
SCR	Goniopora djiboutiensis	deep exclusive
SCR	Tubastraea coccinea	deep exclusive
SCR	Acropora solitaryensis	deep exclusive
SCR	Porites arnaudi	deep exclusive
SCR	Acanthastrea brevis	occasional deep specialist
SCR	Acropora speciosa	occasional deep specialist
SCR	Astreopora randalli	occasional deep specialist
SCR	Herpolitha limax	occasional deep specialist
SCR	Millepora platyphylla	occasional deep specialist
SCR	Oxypora crassispinosa	occasional deep specialist
SCR	Lithophyllon concinna	occasional generalist
SCR	Pocillopora damicornis	occasional generalist
SCR	Diploastrea heliopora	occasional shallow specialist
SCR	Leptastrea transversa	occasional shallow specialist
SCR	Lobactis scutaria	occasional shallow specialist
SCR	Oxypora lacera	occasional shallow specialist
SCR	Psammocora profundacella	occasional shallow specialist
SCR	Acanthastrea echinata	rare generalist
SCR	Acropora donei	rare generalist
SCR	Acropora intermedia	rare generalist
SCR	Acropora paniculata	rare generalist
SCR	Cycloseris vaughani	rare generalist
SCR	Danafungia horrida	rare generalist
SCR	Echinophyllia aspera	rare generalist
SCR	Gardineroseris planulata	rare generalist
SCR	Goniopora somaliensis	rare generalist
SCR	Lobophyllia robusta	rare generalist
SCR	Merulina ampliata	rare generalist
SCR	Merulina scabricula	rare generalist
SCR	Montipora aequituberculata	rare generalist
SCR	Montipora capitata	rare generalist
SCR	Montipora tuberculosa	rare generalist
SCR	Pavona diffluens	rare generalist
SCR	Plesiastrea versipora	rare generalist
SCR	Sandalolitha robusta	rare generalist
SCR	Acropora aculeus	rare generalist
SCR	Acropora latistella	rare generalist
SCR	Astreopora listeri	rare generalist
SCR	Euphyllia glabrescens	rare generalist
SCR	Galaxea astreata	rare generalist
SCR	Goniopora pedunculata	rare generalist
SCR	Leptoseris explanata	rare generalist
SCR	Millepora exaesa	rare generalist
SCR	Pleuractis granulosa	rare generalist
SCR	Pleuractis moluccensis	rare generalist

## Sheet: Reef Slope by Tutuila Compare
Comparison	Species	Category
Reef Slope by Tutuila	Stylophora pistillata	common deep specialist
Reef Slope by Tutuila	Turbinaria peltata	common deep specialist
Reef Slope by Tutuila	Turbinaria stellulata	common deep specialist
Reef Slope by Tutuila	Coelastrea aspera	common deep specialist
Reef Slope by Tutuila	Montipora grisea	common deep specialist
Reef Slope by Tutuila	Pavona chiriquiensis	common generalist
Reef Slope by Tutuila	Psammocora nierstraszi	common generalist
Reef Slope by Tutuila	Galaxea fascicularis	common generalist
Reef Slope by Tutuila	Sandalolitha dentata	common generalist
Reef Slope by Tutuila	Leptoseris scabra	common generalist
Reef Slope by Tutuila	Pavona varians	common generalist
Reef Slope by Tutuila	Pocillopora verrucosa	common generalist
Reef Slope by Tutuila	Leptastrea purpurea	common generalist
Reef Slope by Tutuila	Pachyseris speciosa	common generalist
Reef Slope by Tutuila	Diploastrea heliopora	common shallow specialist
Reef Slope by Tutuila	Goniastrea stelligera	common shallow specialist
Reef Slope by Tutuila	Hydnophora exesa	common shallow specialist
Reef Slope by Tutuila	Leptastrea transversa	common shallow specialist
Reef Slope by Tutuila	Leptoria phrygia	common shallow specialist
Reef Slope by Tutuila	Lobactis scutaria	common shallow specialist
Reef Slope by Tutuila	Porites rus	common shallow specialist
Reef Slope by Tutuila	Psammocora profundacella	common shallow specialist
Reef Slope by Tutuila	Lobophyllia hemprichii	common shallow specialist
Reef Slope by Tutuila	Pocillopora grandis	common shallow specialist
Reef Slope by Tutuila	Astrea curta	common shallow specialist
Reef Slope by Tutuila	Astreopora randalli	common shallow specialist
Reef Slope by Tutuila	Coscinaraea columna	common shallow specialist
Reef Slope by Tutuila	Herpolitha limax	common shallow specialist
Reef Slope by Tutuila	Lithophyllon concinna	common shallow specialist
Reef Slope by Tutuila	Cycloseris costulata	deep exclusive
Reef Slope by Tutuila	Fimbriaphyllia paradivisa	deep exclusive
Reef Slope by Tutuila	Leptoseris tubulifera	deep exclusive
Reef Slope by Tutuila	Montipora incrassata	deep exclusive
Reef Slope by Tutuila	Pavona diffluens	deep exclusive
Reef Slope by Tutuila	Porites myrmidonensis	deep exclusive
Reef Slope by Tutuila	Alveopora excelsa	deep exclusive
Reef Slope by Tutuila	Alveopora spongiosa	deep exclusive
Reef Slope by Tutuila	Astreopora suggesta	deep exclusive
Reef Slope by Tutuila	Goniopora djiboutiensis	deep exclusive
Reef Slope by Tutuila	Tubastraea coccinea	deep exclusive
Reef Slope by Tutuila	Acropora solitaryensis	deep exclusive
Reef Slope by Tutuila	Porites arnaudi	deep exclusive
Reef Slope by Tutuila	Acanthastrea brevis	occasional deep specialist
Reef Slope by Tutuila	Acropora speciosa	occasional deep specialist
Reef Slope by Tutuila	Millepora platyphylla	occasional deep specialist
Reef Slope by Tutuila	Oxypora crassispinosa	occasional deep specialist
Reef Slope by Tutuila	Pocillopora damicornis	occasional deep specialist
Reef Slope by Tutuila	Acropora donei	occasional shallow specialist
Reef Slope by Tutuila	Acropora paniculata	occasional shallow specialist
Reef Slope by Tutuila	Echinophyllia aspera	occasional shallow specialist
Reef Slope by Tutuila	Merulina ampliata	occasional shallow specialist
Reef Slope by Tutuila	Merulina scabricula	occasional shallow specialist
Reef Slope by Tutuila	Oxypora lacera	occasional shallow specialist
Reef Slope by Tutuila	Plesiastrea versipora	occasional shallow specialist
Reef Slope by Tutuila	Sandalolitha robusta	occasional shallow specialist
Reef Slope by Tutuila	Acropora latistella	occasional shallow specialist
Reef Slope by Tutuila	Galaxea astreata	occasional shallow specialist
Reef Slope by Tutuila	Acanthastrea echinata	rare generalist
Reef Slope by Tutuila	Acropora intermedia	rare generalist
Reef Slope by Tutuila	Cycloseris vaughani	rare generalist
Reef Slope by Tutuila	Danafungia horrida	rare generalist
Reef Slope by Tutuila	Gardineroseris planulata	rare generalist
Reef Slope by Tutuila	Goniopora somaliensis	rare generalist
Reef Slope by Tutuila	Lobophyllia robusta	rare generalist
Reef Slope by Tutuila	Montipora aequituberculata	rare generalist
Reef Slope by Tutuila	Montipora capitata	rare generalist
Reef Slope by Tutuila	Montipora tuberculosa	rare generalist
Reef Slope by Tutuila	Acropora aculeus	rare generalist
Reef Slope by Tutuila	Astreopora listeri	rare generalist
Reef Slope by Tutuila	Euphyllia glabrescens	rare generalist
Reef Slope by Tutuila	Goniopora pedunculata	rare generalist
Reef Slope by Tutuila	Leptoseris explanata	rare generalist
Reef Slope by Tutuila	Millepora exaesa	rare generalist
Reef Slope by Tutuila	Pleuractis granulosa	rare generalist
Reef Slope by Tutuila	Pleuractis moluccensis	rare generalist

## Sheet: Reef Flat by Tutuila Compare
Comparison	Species	Category
Reef Flat by Tutuila	Porites rus	common shallow specialist
Reef Flat by Tutuila	Acropora intermedia	occasional shallow specialist
Reef Flat by Tutuila	Leptoria phrygia	occasional shallow specialist
Reef Flat by Tutuila	Diploastrea heliopora	rare generalist
Reef Flat by Tutuila	Goniastrea stelligera	rare generalist
Reef Flat by Tutuila	Hydnophora exesa	rare generalist
Reef Flat by Tutuila	Leptastrea transversa	rare generalist
Reef Flat by Tutuila	Lobactis scutaria	rare generalist
Reef Flat by Tutuila	Montipora capitata	rare generalist
Reef Flat by Tutuila	Montipora tuberculosa	rare generalist
Reef Flat by Tutuila	Acanthastrea echinata	deep exclusive
Reef Flat by Tutuila	Acropora donei	deep exclusive
Reef Flat by Tutuila	Acropora paniculata	deep exclusive
Reef Flat by Tutuila	Cycloseris costulata	deep exclusive
Reef Flat by Tutuila	Cycloseris vaughani	deep exclusive
Reef Flat by Tutuila	Danafungia horrida	deep exclusive
Reef Flat by Tutuila	Echinophyllia aspera	deep exclusive
Reef Flat by Tutuila	Fimbriaphyllia paradivisa	deep exclusive
Reef Flat by Tutuila	Gardineroseris planulata	deep exclusive
Reef Flat by Tutuila	Goniopora somaliensis	deep exclusive
Reef Flat by Tutuila	Leptoseris tubulifera	deep exclusive
Reef Flat by Tutuila	Lobophyllia robusta	deep exclusive
Reef Flat by Tutuila	Merulina ampliata	deep exclusive
Reef Flat by Tutuila	Merulina scabricula	deep exclusive
Reef Flat by Tutuila	Montipora aequituberculata	deep exclusive
Reef Flat by Tutuila	Montipora incrassata	deep exclusive
Reef Flat by Tutuila	Oxypora lacera	deep exclusive
Reef Flat by Tutuila	Pavona diffluens	deep exclusive
Reef Flat by Tutuila	Plesiastrea versipora	deep exclusive
Reef Flat by Tutuila	Porites myrmidonensis	deep exclusive
Reef Flat by Tutuila	Psammocora profundacella	deep exclusive
Reef Flat by Tutuila	Sandalolitha robusta	deep exclusive
Reef Flat by Tutuila	Pocillopora grandis	common shallow specialist
Reef Flat by Tutuila	Lobophyllia hemprichii	occasional shallow specialist
Reef Flat by Tutuila	Acropora latistella	rare generalist
Reef Flat by Tutuila	Galaxea astreata	rare generalist
Reef Flat by Tutuila	Acropora aculeus	deep exclusive
Reef Flat by Tutuila	Alveopora excelsa	deep exclusive
Reef Flat by Tutuila	Alveopora spongiosa	deep exclusive
Reef Flat by Tutuila	Astreopora listeri	deep exclusive
Reef Flat by Tutuila	Astreopora suggesta	deep exclusive
Reef Flat by Tutuila	Euphyllia glabrescens	deep exclusive
Reef Flat by Tutuila	Goniopora djiboutiensis	deep exclusive
Reef Flat by Tutuila	Goniopora pedunculata	deep exclusive
Reef Flat by Tutuila	Leptoseris explanata	deep exclusive
Reef Flat by Tutuila	Millepora exaesa	deep exclusive
Reef Flat by Tutuila	Pleuractis granulosa	deep exclusive
Reef Flat by Tutuila	Pleuractis moluccensis	deep exclusive
Reef Flat by Tutuila	Tubastraea coccinea	deep exclusive
Reef Flat by Tutuila	Pocillopora damicornis	common shallow specialist
Reef Flat by Tutuila	Astrea curta	occasional deep specialist
Reef Flat by Tutuila	Coscinaraea columna	occasional deep specialist
Reef Flat by Tutuila	Lithophyllon concinna	occasional deep specialist
Reef Flat by Tutuila	Acanthastrea brevis	deep exclusive
Reef Flat by Tutuila	Acropora solitaryensis	deep exclusive
Reef Flat by Tutuila	Acropora speciosa	deep exclusive
Reef Flat by Tutuila	Astreopora randalli	deep exclusive
Reef Flat by Tutuila	Herpolitha limax	deep exclusive
Reef Flat by Tutuila	Millepora platyphylla	deep exclusive
Reef Flat by Tutuila	Oxypora crassispinosa	deep exclusive
Reef Flat by Tutuila	Pavona chiriquiensis	common deep specialist
Reef Flat by Tutuila	Psammocora nierstraszi	deep exclusive
Reef Flat by Tutuila	Stylophora pistillata	deep exclusive
Reef Flat by Tutuila	Turbinaria peltata	deep exclusive
Reef Flat by Tutuila	Galaxea fascicularis	common deep specialist
Reef Flat by Tutuila	Sandalolitha dentata	deep exclusive
Reef Flat by Tutuila	Turbinaria stellulata	deep exclusive
Reef Flat by Tutuila	Montipora grisea	common generalist
Reef Flat by Tutuila	Pocillopora verrucosa	common generalist
Reef Flat by Tutuila	Pavona varians	common deep specialist
Reef Flat by Tutuila	Coelastrea aspera	deep exclusive
Reef Flat by Tutuila	Leptoseris scabra	deep exclusive
Reef Flat by Tutuila	Porites arnaudi	deep exclusive
Reef Flat by Tutuila	Leptastrea purpurea	common generalist
Reef Flat by Tutuila	Pachyseris speciosa	deep exclusive

## Sheet: Reef Slope by Manua Compare
Comparison	Species	Category
Reef Slope by Manua	Goniastrea stelligera	common shallow specialist
Reef Slope by Manua	Hydnophora exesa	common shallow specialist
Reef Slope by Manua	Leptastrea transversa	common shallow specialist
Reef Slope by Manua	Leptoria phrygia	common shallow specialist
Reef Slope by Manua	Lobactis scutaria	common shallow specialist
Reef Slope by Manua	Porites rus	common shallow specialist
Reef Slope by Manua	Psammocora profundacella	common shallow specialist
Reef Slope by Manua	Diploastrea heliopora	occasional shallow specialist
Reef Slope by Manua	Echinophyllia aspera	occasional shallow specialist
Reef Slope by Manua	Lobophyllia robusta	occasional shallow specialist
Reef Slope by Manua	Merulina scabricula	occasional shallow specialist
Reef Slope by Manua	Montipora capitata	occasional shallow specialist
Reef Slope by Manua	Pavona diffluens	occasional shallow specialist
Reef Slope by Manua	Sandalolitha robusta	occasional shallow specialist
Reef Slope by Manua	Acanthastrea echinata	rare generalist
Reef Slope by Manua	Gardineroseris planulata	rare generalist
Reef Slope by Manua	Merulina ampliata	rare generalist
Reef Slope by Manua	Montipora tuberculosa	rare generalist
Reef Slope by Manua	Oxypora lacera	rare generalist
Reef Slope by Manua	Plesiastrea versipora	rare generalist
Reef Slope by Manua	Acropora donei	deep exclusive
Reef Slope by Manua	Acropora intermedia	deep exclusive
Reef Slope by Manua	Acropora paniculata	deep exclusive
Reef Slope by Manua	Cycloseris costulata	deep exclusive
Reef Slope by Manua	Cycloseris vaughani	deep exclusive
Reef Slope by Manua	Danafungia horrida	deep exclusive
Reef Slope by Manua	Fimbriaphyllia paradivisa	deep exclusive
Reef Slope by Manua	Goniopora somaliensis	deep exclusive
Reef Slope by Manua	Leptoseris tubulifera	deep exclusive
Reef Slope by Manua	Montipora aequituberculata	deep exclusive
Reef Slope by Manua	Montipora incrassata	deep exclusive
Reef Slope by Manua	Porites myrmidonensis	deep exclusive
Reef Slope by Manua	Pocillopora grandis	common shallow specialist
Reef Slope by Manua	Lobophyllia hemprichii	occasional shallow specialist
Reef Slope by Manua	Acropora latistella	rare generalist
Reef Slope by Manua	Galaxea astreata	rare generalist
Reef Slope by Manua	Pleuractis granulosa	rare generalist
Reef Slope by Manua	Acropora aculeus	deep exclusive
Reef Slope by Manua	Alveopora excelsa	deep exclusive
Reef Slope by Manua	Alveopora spongiosa	deep exclusive
Reef Slope by Manua	Astreopora listeri	deep exclusive
Reef Slope by Manua	Astreopora suggesta	deep exclusive
Reef Slope by Manua	Euphyllia glabrescens	deep exclusive
Reef Slope by Manua	Goniopora djiboutiensis	deep exclusive
Reef Slope by Manua	Goniopora pedunculata	deep exclusive
Reef Slope by Manua	Leptoseris explanata	deep exclusive
Reef Slope by Manua	Millepora exaesa	deep exclusive
Reef Slope by Manua	Pleuractis moluccensis	deep exclusive
Reef Slope by Manua	Tubastraea coccinea	deep exclusive
Reef Slope by Manua	Acanthastrea brevis	common shallow specialist
Reef Slope by Manua	Astrea curta	common shallow specialist
Reef Slope by Manua	Coscinaraea columna	common shallow specialist
Reef Slope by Manua	Lithophyllon concinna	common shallow specialist
Reef Slope by Manua	Herpolitha limax	occasional generalist
Reef Slope by Manua	Astreopora randalli	occasional deep specialist
Reef Slope by Manua	Acropora solitaryensis	deep exclusive
Reef Slope by Manua	Acropora speciosa	deep exclusive
Reef Slope by Manua	Millepora platyphylla	deep exclusive
Reef Slope by Manua	Oxypora crassispinosa	deep exclusive
Reef Slope by Manua	Pocillopora damicornis	deep exclusive
Reef Slope by Manua	Pavona chiriquiensis	common generalist
Reef Slope by Manua	Psammocora nierstraszi	common deep specialist
Reef Slope by Manua	Stylophora pistillata	common deep specialist
Reef Slope by Manua	Turbinaria peltata	deep exclusive
Reef Slope by Manua	Galaxea fascicularis	common generalist
Reef Slope by Manua	Turbinaria stellulata	common deep specialist
Reef Slope by Manua	Sandalolitha dentata	deep exclusive
Reef Slope by Manua	Pavona varians	common generalist
Reef Slope by Manua	Pocillopora verrucosa	common generalist
Reef Slope by Manua	Coelastrea aspera	deep exclusive
Reef Slope by Manua	Leptoseris scabra	deep exclusive
Reef Slope by Manua	Montipora grisea	deep exclusive
Reef Slope by Manua	Porites arnaudi	deep exclusive
Reef Slope by Manua	Leptastrea purpurea	common generalist
Reef Slope by Manua	Pachyseris speciosa	deep exclusive

## Sheet: Reef Slope by Rose Atoll Compar
Comparison	Species	Category
Reef Slope by Rose Atoll	Goniastrea stelligera	common shallow specialist
Reef Slope by Rose Atoll	Hydnophora exesa	common shallow specialist
Reef Slope by Rose Atoll	Leptastrea transversa	common shallow specialist
Reef Slope by Rose Atoll	Lobactis scutaria	common shallow specialist
Reef Slope by Rose Atoll	Montipora capitata	rare generalist
Reef Slope by Rose Atoll	Plesiastrea versipora	rare generalist
Reef Slope by Rose Atoll	Psammocora profundacella	rare generalist
Reef Slope by Rose Atoll	Sandalolitha robusta	rare generalist
Reef Slope by Rose Atoll	Acanthastrea echinata	deep exclusive
Reef Slope by Rose Atoll	Acropora donei	deep exclusive
Reef Slope by Rose Atoll	Acropora intermedia	deep exclusive
Reef Slope by Rose Atoll	Acropora paniculata	deep exclusive
Reef Slope by Rose Atoll	Cycloseris costulata	deep exclusive
Reef Slope by Rose Atoll	Cycloseris vaughani	deep exclusive
Reef Slope by Rose Atoll	Danafungia horrida	deep exclusive
Reef Slope by Rose Atoll	Diploastrea heliopora	deep exclusive
Reef Slope by Rose Atoll	Echinophyllia aspera	deep exclusive
Reef Slope by Rose Atoll	Fimbriaphyllia paradivisa	deep exclusive
Reef Slope by Rose Atoll	Gardineroseris planulata	deep exclusive
Reef Slope by Rose Atoll	Goniopora somaliensis	deep exclusive
Reef Slope by Rose Atoll	Leptoria phrygia	deep exclusive
Reef Slope by Rose Atoll	Leptoseris tubulifera	deep exclusive
Reef Slope by Rose Atoll	Lobophyllia robusta	deep exclusive
Reef Slope by Rose Atoll	Merulina ampliata	deep exclusive
Reef Slope by Rose Atoll	Merulina scabricula	deep exclusive
Reef Slope by Rose Atoll	Montipora aequituberculata	deep exclusive
Reef Slope by Rose Atoll	Montipora incrassata	deep exclusive
Reef Slope by Rose Atoll	Montipora tuberculosa	deep exclusive
Reef Slope by Rose Atoll	Oxypora lacera	deep exclusive
Reef Slope by Rose Atoll	Pavona diffluens	deep exclusive
Reef Slope by Rose Atoll	Porites myrmidonensis	deep exclusive
Reef Slope by Rose Atoll	Porites rus	deep exclusive
Reef Slope by Rose Atoll	Lobophyllia hemprichii	common shallow specialist
Reef Slope by Rose Atoll	Pocillopora grandis	common shallow specialist
Reef Slope by Rose Atoll	Pleuractis granulosa	rare generalist
Reef Slope by Rose Atoll	Acropora aculeus	deep exclusive
Reef Slope by Rose Atoll	Acropora latistella	deep exclusive
Reef Slope by Rose Atoll	Alveopora excelsa	deep exclusive
Reef Slope by Rose Atoll	Alveopora spongiosa	deep exclusive
Reef Slope by Rose Atoll	Astreopora listeri	deep exclusive
Reef Slope by Rose Atoll	Astreopora suggesta	deep exclusive
Reef Slope by Rose Atoll	Euphyllia glabrescens	deep exclusive
Reef Slope by Rose Atoll	Galaxea astreata	deep exclusive
Reef Slope by Rose Atoll	Goniopora djiboutiensis	deep exclusive
Reef Slope by Rose Atoll	Goniopora pedunculata	deep exclusive
Reef Slope by Rose Atoll	Leptoseris explanata	deep exclusive
Reef Slope by Rose Atoll	Millepora exaesa	deep exclusive
Reef Slope by Rose Atoll	Pleuractis moluccensis	deep exclusive
Reef Slope by Rose Atoll	Tubastraea coccinea	deep exclusive
Reef Slope by Rose Atoll	Astrea curta	common shallow specialist
Reef Slope by Rose Atoll	Coscinaraea columna	common shallow specialist
Reef Slope by Rose Atoll	Lithophyllon concinna	common shallow specialist
Reef Slope by Rose Atoll	Acanthastrea brevis	occasional deep specialist
Reef Slope by Rose Atoll	Acropora solitaryensis	deep exclusive
Reef Slope by Rose Atoll	Acropora speciosa	deep exclusive
Reef Slope by Rose Atoll	Astreopora randalli	deep exclusive
Reef Slope by Rose Atoll	Herpolitha limax	deep exclusive
Reef Slope by Rose Atoll	Millepora platyphylla	deep exclusive
Reef Slope by Rose Atoll	Oxypora crassispinosa	deep exclusive
Reef Slope by Rose Atoll	Pocillopora damicornis	deep exclusive
Reef Slope by Rose Atoll	Pavona chiriquiensis	common generalist
Reef Slope by Rose Atoll	Psammocora nierstraszi	common deep specialist
Reef Slope by Rose Atoll	Stylophora pistillata	deep exclusive
Reef Slope by Rose Atoll	Turbinaria peltata	deep exclusive
Reef Slope by Rose Atoll	Galaxea fascicularis	deep exclusive
Reef Slope by Rose Atoll	Sandalolitha dentata	deep exclusive
Reef Slope by Rose Atoll	Turbinaria stellulata	deep exclusive
Reef Slope by Rose Atoll	Pocillopora verrucosa	common generalist
Reef Slope by Rose Atoll	Montipora grisea	common deep specialist
Reef Slope by Rose Atoll	Pavona varians	common deep specialist
Reef Slope by Rose Atoll	Coelastrea aspera	deep exclusive
Reef Slope by Rose Atoll	Leptoseris scabra	deep exclusive
Reef Slope by Rose Atoll	Porites arnaudi	deep exclusive
Reef Slope by Rose Atoll	Leptastrea purpurea	common deep specialist
Reef Slope by Rose Atoll	Pachyseris speciosa	deep exclusive

## Sheet: Reef Slope Flat Tutuila Compare
Comparison	Species	Category
Reef Slope/Reef Flat by Tutuila	Diploastrea heliopora	common shallow specialist
Reef Slope/Reef Flat by Tutuila	Goniastrea stelligera	common shallow specialist
Reef Slope/Reef Flat by Tutuila	Hydnophora exesa	common shallow specialist
Reef Slope/Reef Flat by Tutuila	Leptoria phrygia	common shallow specialist
Reef Slope/Reef Flat by Tutuila	Lobactis scutaria	common shallow specialist
Reef Slope/Reef Flat by Tutuila	Porites rus	common shallow specialist
Reef Slope/Reef Flat by Tutuila	Psammocora profundacella	common shallow specialist
Reef Slope/Reef Flat by Tutuila	Acanthastrea echinata	occasional shallow specialist
Reef Slope/Reef Flat by Tutuila	Leptastrea transversa	occasional shallow specialist
Reef Slope/Reef Flat by Tutuila	Merulina ampliata	occasional shallow specialist
Reef Slope/Reef Flat by Tutuila	Montipora aequituberculata	occasional shallow specialist
Reef Slope/Reef Flat by Tutuila	Montipora tuberculosa	occasional shallow specialist
Reef Slope/Reef Flat by Tutuila	Oxypora lacera	occasional shallow specialist
Reef Slope/Reef Flat by Tutuila	Acropora donei	rare generalist
Reef Slope/Reef Flat by Tutuila	Acropora paniculata	rare generalist
Reef Slope/Reef Flat by Tutuila	Danafungia horrida	rare generalist
Reef Slope/Reef Flat by Tutuila	Echinophyllia aspera	rare generalist
Reef Slope/Reef Flat by Tutuila	Gardineroseris planulata	rare generalist
Reef Slope/Reef Flat by Tutuila	Merulina scabricula	rare generalist
Reef Slope/Reef Flat by Tutuila	Plesiastrea versipora	rare generalist
Reef Slope/Reef Flat by Tutuila	Sandalolitha robusta	rare generalist
Reef Slope/Reef Flat by Tutuila	Acropora intermedia	deep exclusive
Reef Slope/Reef Flat by Tutuila	Cycloseris costulata	deep exclusive
Reef Slope/Reef Flat by Tutuila	Cycloseris vaughani	deep exclusive
Reef Slope/Reef Flat by Tutuila	Fimbriaphyllia paradivisa	deep exclusive
Reef Slope/Reef Flat by Tutuila	Goniopora somaliensis	deep exclusive
Reef Slope/Reef Flat by Tutuila	Leptoseris tubulifera	deep exclusive
Reef Slope/Reef Flat by Tutuila	Lobophyllia robusta	deep exclusive
Reef Slope/Reef Flat by Tutuila	Montipora capitata	deep exclusive
Reef Slope/Reef Flat by Tutuila	Montipora incrassata	deep exclusive
Reef Slope/Reef Flat by Tutuila	Pavona diffluens	deep exclusive
Reef Slope/Reef Flat by Tutuila	Porites myrmidonensis	deep exclusive
Reef Slope/Reef Flat by Tutuila	Lobophyllia hemprichii	common shallow specialist
Reef Slope/Reef Flat by Tutuila	Pocillopora grandis	common shallow specialist
Reef Slope/Reef Flat by Tutuila	Astreopora listeri	rare generalist
Reef Slope/Reef Flat by Tutuila	Euphyllia glabrescens	rare generalist
Reef Slope/Reef Flat by Tutuila	Leptoseris explanata	rare generalist
Reef Slope/Reef Flat by Tutuila	Acropora aculeus	deep exclusive
Reef Slope/Reef Flat by Tutuila	Acropora latistella	deep exclusive
Reef Slope/Reef Flat by Tutuila	Alveopora excelsa	deep exclusive
Reef Slope/Reef Flat by Tutuila	Alveopora spongiosa	deep exclusive
Reef Slope/Reef Flat by Tutuila	Astreopora suggesta	deep exclusive
Reef Slope/Reef Flat by Tutuila	Galaxea astreata	deep exclusive
Reef Slope/Reef Flat by Tutuila	Goniopora djiboutiensis	deep exclusive
Reef Slope/Reef Flat by Tutuila	Goniopora pedunculata	deep exclusive
Reef Slope/Reef Flat by Tutuila	Millepora exaesa	deep exclusive
Reef Slope/Reef Flat by Tutuila	Pleuractis granulosa	deep exclusive
Reef Slope/Reef Flat by Tutuila	Pleuractis moluccensis	deep exclusive
Reef Slope/Reef Flat by Tutuila	Tubastraea coccinea	deep exclusive
Reef Slope/Reef Flat by Tutuila	Astrea curta	common shallow specialist
Reef Slope/Reef Flat by Tutuila	Coscinaraea columna	common shallow specialist
Reef Slope/Reef Flat by Tutuila	Millepora platyphylla	occasional generalist
Reef Slope/Reef Flat by Tutuila	Herpolitha limax	occasional deep specialist
Reef Slope/Reef Flat by Tutuila	Lithophyllon concinna	occasional deep specialist
Reef Slope/Reef Flat by Tutuila	Pocillopora damicornis	occasional deep specialist
Reef Slope/Reef Flat by Tutuila	Acanthastrea brevis	deep exclusive
Reef Slope/Reef Flat by Tutuila	Acropora solitaryensis	deep exclusive
Reef Slope/Reef Flat by Tutuila	Acropora speciosa	deep exclusive
Reef Slope/Reef Flat by Tutuila	Astreopora randalli	deep exclusive
Reef Slope/Reef Flat by Tutuila	Oxypora crassispinosa	deep exclusive
Reef Slope/Reef Flat by Tutuila	Psammocora nierstraszi	common deep specialist
Reef Slope/Reef Flat by Tutuila	Stylophora pistillata	common deep specialist
Reef Slope/Reef Flat by Tutuila	Turbinaria peltata	common deep specialist
Reef Slope/Reef Flat by Tutuila	Pavona chiriquiensis	deep exclusive
Reef Slope/Reef Flat by Tutuila	Galaxea fascicularis	common generalist
Reef Slope/Reef Flat by Tutuila	Turbinaria stellulata	common deep specialist
Reef Slope/Reef Flat by Tutuila	Sandalolitha dentata	deep exclusive
Reef Slope/Reef Flat by Tutuila	Pavona varians	common generalist
Reef Slope/Reef Flat by Tutuila	Pocillopora verrucosa	common generalist
Reef Slope/Reef Flat by Tutuila	Coelastrea aspera	common deep specialist
Reef Slope/Reef Flat by Tutuila	Leptoseris scabra	common deep specialist
Reef Slope/Reef Flat by Tutuila	Montipora grisea	common deep specialist
Reef Slope/Reef Flat by Tutuila	Porites arnaudi	deep exclusive
Reef Slope/Reef Flat by Tutuila	Leptastrea purpurea	common generalist
Reef Slope/Reef Flat by Tutuila	Pachyseris speciosa	common deep specialist

[truncated: 8 more sheets: Reef Flat Pool Tutuila Compare, Pool by Tutuila Compare, Harbor by Tutuila Compare, Reef Slope Flat Manua Compare, Reef Flat by Manua Compare, Pool by Manua Compare, Reef Slope by Swains Compare, Reef Slope South Bank Compare]
