# Supplementary material for: Community similarity and species overlap between habitats provide insight into the deep reef refuge hypothesis
Source: Sci Rep. 2021 Dec 10;11:23787. doi: 10.1038/s41598-021-03128-8 (PMC8664904; doi:10.1038/s41598-021-03128-8)
Supplement: Supplementary file 5 — Supplementary Information 5. [file 41598_2021_3128_MOESM5_ESM.xlsx]

## Sheet: Metadata
Title:	Testing the assumptions of the deep reef refuge hypothesis using community similarity and species overlap between habitats
Author:	Montgomery, Anthony D.
Author:	Fenner, Douglas
Author:	Donahue, Megan
Author:	Toonen, Robert J.
Point of Contact:	Anthony D. Montgomery
	Pacific Islands Fish and Wildlife Office
	U.S. Fsh and Wildlife Service
	300 Ala Moana Blvd Rm 3-122
	Honolulu, HI 96850
	808-792-9456
	808-783-2258
Spreadsheet Title:	Data S5 Raw Species Site data
Worksheet Tab:	Montgomery
Fields:
reference:	source of data
original:	Original species reported
transformed_unique:	Standardized + unidentifeid species reported
transformed:	Standardized species reported
AM1:AM8:	presence of species for each site label
Worksheet Tab:	Fenner
Fields:
reference:	source of data
original:	Original species reported
transformed_unique:	Standardized + unidentifeid species reported
transformed:	Standardized species reported
F1:F94:	presence of species for each site label
Worksheet Tab:	Maragos_tutuila
Fields:
reference:	source of data
original:	Original species reported
transformed_unique:	Standardized + unidentifeid species reported
transformed:	Standardized species reported
JM3t:JM47t:	presence of species for each site label
Worksheet Tab:	maragos_ofu
Fields:
reference:	source of data
original:	Original species reported
transformed_unique:	Standardized + unidentifeid species reported
transformed:	Standardized species reported
JM1o:JM11o:	presence of species for each site label
Worksheet Tab:	Coles
Fields:
reference:	source of data
original:	Original species reported
transformed_unique:	Standardized + unidentifeid species reported
transformed:	Standardized species reported
C1:C10:	presence of species for each site label
Worksheet Tab:	Site_Data
Fields:
site:	se label
reference:	source of data
zone:	habitat zone standardized: Upper MCE; Reef Slope; Reef Slope/Reef Flat; Harbor; Reef Flat; Reef Flat/Pool; Pool;
mce:	MCE or SCR
harbor:	Non-harbor; Outer-harbor; Inner-harbor; NA
habitat:	habitat zone as reported
island:	island as reported
island2:	island standardized by grouping island groups
coast:	island coastline as reported
orientation:	shoreline orientation
name:	site name as reported in orginal data source
year:	year of surveys
lat:	latitude as reported in WGS84
long:	longgitude as reported in WGS84
depth_min:	depth in meters as reported
depth_max:	maximum depth in meters form reported range as reported
depth_mid:	minimum depth in meters form reported range as reported
comments:	any site comments or notes reported

## Sheet: Montgomery
reference	original	transformed_unique	transformed	AM1	AM2	AM3	AM4	AM5	AM6	AM7	AM8
Montgomery this publication	Acanthastrea brevis	Acanthastrea brevis	Acanthastrea brevis	1					1
Montgomery this publication	Acanthastrea cf. brevis	Acanthastrea brevis	Acanthastrea brevis								1
Montgomery this publication	Acanthastrea echinata	Acanthastrea echinata	Acanthastrea echinata		1
Montgomery this publication	Acropora aculeus	Acropora aculeus	Acropora aculeus	1						1
Montgomery this publication	Acropora cf. akajimensis	Acropora donei	Acropora donei	1
Montgomery this publication	Acropora intermedia	Acropora intermedia	Acropora intermedia						1
Montgomery this publication	Acropora latistella	Acropora latistella	Acropora latistella	1					1
Montgomery this publication	Acropora paniculata	Acropora paniculata	Acropora paniculata	1
Montgomery this publication	Acropora solitaryensis	Acropora solitaryensis	Acropora solitaryensis	1	1						1
Montgomery this publication	Acropora sp. 1	Acropora sp. 1	Acropora sp.	1	1					1	1
Montgomery this publication	Acropora sp. 2	Acropora sp. 2	Acropora sp.	1	1
Montgomery this publication	Acropora speciosa	Acropora speciosa	Acropora speciosa	1	1						1
Montgomery this publication	Acropora spp.	Acropora sp.	Acropora sp.			1	1	1	1		1
Montgomery this publication	Alveopora excelsa	Alveopora excelsa	Alveopora excelsa	1			1
Montgomery this publication	Alveopora spongiosa	Alveopora spongiosa	Alveopora spongiosa	1	1
Montgomery this publication	Astrea curta	Astrea curta	Astrea curta	1		1			1
Montgomery this publication	Astrea sp.	Astrea sp.	Astrea sp.		1
Montgomery this publication	Astreopora listeri	Astreopora listeri	Astreopora listeri				1		1
Montgomery this publication	Astreopora randalli	Astreopora randalli	Astreopora randalli	1	1				1
Montgomery this publication	Astreopora sp.	Astreopora sp.	Astreopora sp.		1
Montgomery this publication	Astreopora suggesta	Astreopora suggesta	Astreopora suggesta	1	1
Montgomery this publication	Coelastrea aspera	Coelastrea aspera	Coelastrea aspera	1	1			1	1	1	1
Montgomery this publication	Coscinaraea columna	Coscinaraea columna	Coscinaraea columna			1		1	1
Montgomery this publication	Cycloseris costulata	Cycloseris costulata	Cycloseris costulata		1
Montgomery this publication	Cycloseris vaughani	Cycloseris vaughani	Cycloseris vaughani							1
Montgomery this publication	Cyphastrea sp. 1	Cyphastrea sp. 1	Cyphastrea sp.	1	1	1
Montgomery this publication	Cyphastrea sp. 2	Cyphastrea sp. 2	Cyphastrea sp.		1
Montgomery this publication	Fungia klunzingeri	Danafungia horrida	Danafungia horrida		1
Montgomery this publication	Diploastrea heliopora	Diploastrea heliopora	Diploastrea heliopora		1
Montgomery this publication	Diploastrea sp.	Diploastrea	Diploastrea sp.	1
Montgomery this publication	Echinophyllia aspera	Echinophyllia aspera	Echinophyllia aspera		1
Montgomery this publication	Echinophyllia sp.	Echinophyllia	Echinophyllia sp.							1
Montgomery this publication	Euphyllia glabrescens	Euphyllia glabrescens	Euphyllia glabrescens							1	1
Montgomery this publication	Euphyllia paradivisa	Fimbriaphyllia paradivisa	Fimbriaphyllia paradivisa							1
Montgomery this publication	Favia sp.	Favia sp.	Favia sp.			1				1
Montgomery this publication	Favites sp. 1	Favites sp. 1	Favites sp.								1
Montgomery this publication	Favites sp. 2	Favites sp. 2	Favites sp.							1
Montgomery this publication	Favites sp. 3	Favites sp. 3	Favites sp.							1
Montgomery this publication	Fungia sp. 1	Fungia sp. 1	Fungia sp.	1
Montgomery this publication	Fungia sp. 2	Fungia sp. 2	Fungia sp.			1				1
Montgomery this publication	Fungia sp. 3	Fungia sp. 3	Fungia sp.							1
Montgomery this publication	Fungia spp.	Fungia sp.	Fungia sp.								1
Montgomery this publication	Galaxea astreata	Galaxea astreata	Galaxea astreata					1			1
Montgomery this publication	Galaxea fascicularis	Galaxea fascicularis	Galaxea fascicularis					1
Montgomery this publication	Galaxea fascicularis/ astreata	Galaxea fascicularis	Galaxea fascicularis	1		1		1	1	1
Montgomery this publication	Gardineroseris planulata	Gardineroseris planulata	Gardineroseris planulata					1
Montgomery this publication	Goniastrea stelligera	Goniastrea stelligera	Goniastrea stelligera	1
Montgomery this publication	Goniopora cf. djiboutiensis	Goniopora djiboutiensis	Goniopora djiboutiensis		1						1
Montgomery this publication	Goniopora cf. minor	Goniopora pedunculata	Goniopora pedunculata							1	1
Montgomery this publication	Goniopora cf. somaliensis	Goniopora somaliensis	Goniopora somaliensis								1
Montgomery this publication	Herpolitha limax	Herpolitha limax	Herpolitha limax		1				1		1
Montgomery this publication	Herpolitha sp.	Herpolitha sp.	Herpolitha sp.								1
Montgomery this publication	Hydnophora exesa	Hydnophora exesa	Hydnophora exesa		1
Montgomery this publication	Leptastrea pruinosa	Leptastrea purpurea	Leptastrea purpurea		1
Montgomery this publication	Leptastrea purpurea	Leptastrea purpurea	Leptastrea purpurea	1			1	1	1	1	1
Montgomery this publication	Leptastrea transversa	Leptastrea transversa	Leptastrea transversa		1
Montgomery this publication	Leptoria phrygia	Leptoria phrygia	Leptoria phrygia						1
Montgomery this publication	Leptoseris cf. scabra	Leptoseris scabra	Leptoseris scabra		1	1	1			1	1
Montgomery this publication	Leptoseris explanata	Leptoseris explanata	Leptoseris explanata	1	1
Montgomery this publication	Leptoseris scabra	Leptoseris scabra	Leptoseris scabra	1	1	1				1	1
Montgomery this publication	Leptoseris sp.	Leptoseris sp.	Leptoseris sp.		1						1
Montgomery this publication	Leptoseris tubulifera	Leptoseris tubulifera	Leptoseris tubulifera			1
Montgomery this publication	Lithophyllon concinna	Lithophyllon concinna	Lithophyllon concinna		1					1	1
Montgomery this publication	Lobactis scutaria	Lobactis scutaria	Lobactis scutaria		1
Montgomery this publication	Lobophyllia cf. robusta	Lobophyllia robusta	Lobophyllia robusta		1
Montgomery this publication	Lobophyllia hemprichii	Lobophyllia hemprichii	Lobophyllia hemprichii	1							1
Montgomery this publication	Lobophyllia sp. 1	Lobophyllia sp. 1	Lobophyllia sp.								1
Montgomery this publication	Lobophyllia sp. 2	Lobophyllia sp. 2	Lobophyllia sp.							1
Montgomery this publication	Merulina ampliata	Merulina ampliata	Merulina ampliata						1
Montgomery this publication	Merulina scabricula	Merulina scabricula	Merulina scabricula						1
Montgomery this publication	Millepora exaesa	Millepora exaesa	Millepora exaesa	1						1
Montgomery this publication	Millepora platyphylla	Millepora platyphylla	Millepora platyphylla	1						1	1
Montgomery this publication	Montipora aequituberculata	Montipora aequituberculata	Montipora aequituberculata		1
Montgomery this publication	Montipora capitata	Montipora capitata	Montipora capitata							1
Montgomery this publication	Montipora cf. incrassita	Montipora incrassata	Montipora incrassata		1
Montgomery this publication	Montipora grisea	Montipora grisea	Montipora grisea		1	1	1	1	1		1
Montgomery this publication	Montipora sp. 1	Montipora sp. 1	Montipora sp.	1
Montgomery this publication	Montipora sp. 2	Montipora sp. 2	Montipora sp.								1
Montgomery this publication	Montipora sp. 3	Montipora sp. 3	Montipora sp.	1
Montgomery this publication	Montipora sp. 4	Montipora sp. 4	Montipora sp.				1
Montgomery this publication	Montipora tuberculosa	Montipora tuberculosa	Montipora tuberculosa							1
Montgomery this publication	Oxypora crassispinosa	Oxypora crassispinosa	Oxypora crassispinosa		1				1		1
Montgomery this publication	Oxypora lacera	Oxypora lacera	Oxypora lacera						1
Montgomery this publication	Oxypora sp.	Oxypora sp.	Oxypora sp.	1
Montgomery this publication	Pachyseris speciosa	Pachyseris speciosa	Pachyseris speciosa	1	1	1	1	1	1	1	1
Montgomery this publication	Pavona cf. diffulens	Pavona diffluens	Pavona diffluens					1
Montgomery this publication	Pavona chiriquiensis	Pavona chiriquiensis	Pavona chiriquiensis	1	1				1	1
Montgomery this publication	Pavona varians	Pavona varians	Pavona varians	1	1	1	1				1
Montgomery this publication	Pavona varians/ chiriquiensis	Pavona varians	Pavona varians		1		1			1
Montgomery this publication	Platygyra sp.	Platygyra sp.	Platygyra sp.	1
Montgomery this publication	Plesiastrea versipora	Plesiastrea versipora	Plesiastrea versipora			1
Montgomery this publication	Pleuractis granulosa	Pleuractis granulosa	Pleuractis granulosa		1	1
Montgomery this publication	Pleuractis moluccensis	Pleuractis moluccensis	Pleuractis moluccensis	1						1
Montgomery this publication	Pocillopora cf. danae	Pocillopora verrucosa	Pocillopora verrucosa								1
Montgomery this publication	Pocillopora damicornis	Pocillopora damicornis	Pocillopora damicornis		1					1	1
Montgomery this publication	Pocillopora grandis	Pocillopora grandis	Pocillopora grandis					1	1
Montgomery this publication	Pocillopora verrucosa	Pocillopora verrucosa	Pocillopora verrucosa	1			1	1	1	1	1
Montgomery this publication	Porites arnaudi	Porites arnaudi	Porites arnaudi	1		1		1	1	1	1
Montgomery this publication	Porites myrmidonensis	Porites myrmidonensis	Porites myrmidonensis						1
Montgomery this publication	Porites n. sp. 1	Porites sp. 1	Porites sp.		1						1
Montgomery this publication	Porites rus	Porites rus	Porites rus					1
Montgomery this publication	Porites sp. 2	Porites sp. 2	Porites sp.						1
Montgomery this publication	Porites sp. 3	Porites sp. 3	Porites sp.					1
Montgomery this publication	Porites sp. 4	Porites sp. 4	Porites sp.							1
Montgomery this publication	Porites sp. 5	Porites sp. 5	Porites sp.						1
Montgomery this publication	Porites sp. 6	Porites sp. 6	Porites sp.					1
Montgomery this publication	Psammocora nierstraszi	Psammocora nierstraszi	Psammocora nierstraszi		1	1		1	1
Montgomery this publication	Psammocora profundacella	Psammocora profundacella	Psammocora profundacella			1
Montgomery this publication	Rhizopsammia sp.	Rhizopsammia sp.	Rhizopsammia sp.			1
Montgomery this publication	Sandalolitha dentata	Sandalolitha dentata	Sandalolitha dentata		1	1			1	1	1
Montgomery this publication	Sandalolitha robusta	Sandalolitha robusta	Sandalolitha robusta						1
Montgomery this publication	Stylaster sp. 1 (pink)	Stylaster sp. 1 (pink)	Stylaster sp.		1		1	1
Montgomery this publication	Stylophora pistillata	Stylophora pistillata	Stylophora pistillata		1			1	1	1
Montgomery this publication	Tubastraea coccinea	Tubastraea coccinea	Tubastraea coccinea				1				1
Montgomery this publication	Turbinaria peltata	Turbinaria peltata	Turbinaria peltata				1		1	1	1
Montgomery this publication	Turbinaria stellulata	Turbinaria stellulata	Turbinaria stellulata			1		1	1	1	1

## Sheet: Fenner
reference	original	transformed_unique	transformed	F1	F2	F3	F4	F5	F6	F7	F8	F9	F10	F11	F12	F13	F14	F15	F16	F17	F18	F19	F20	F21	F22	F23	F24	F25	F26	F27	F28	F29	F30	F31	F32	F33	F34	F35	F36	F37	F38	F39	F40	F41	F42	F43	F44	F45	F46
Fenner this publication	Acanthastrea brevis	Acanthastrea brevis	Acanthastrea brevis																							1		1		1
Fenner this publication	Acanthastrea echinata	Acanthastrea echinata	Acanthastrea echinata																						1																			1			1
Fenner this publication	Acanthastrea hemprichii	Acanthastrea hemprichii	Acanthastrea hemprichii
Fenner this publication	Acanthastrea subechinata	Acanthastrea subechinata	Acanthastrea subechinata																																1	1		1		1						1	1	1
Fenner this publication	Acropora abrotanoides	Acropora abrotanoides	Acropora abrotanoides		1		1		1							1	1	1									1		1		1	1		1	1	1	1				1	1	1	1	1	1	1	1	1
Fenner this publication	Acropora aculeus	Acropora aculeus	Acropora aculeus																																		1											1
Fenner this publication	Acropora akajimensis	Acropora donei	Acropora donei																																1	1	1				1					1	1
Fenner this publication	Acropora aspera	Acropora aspera	Acropora aspera				1	1	1	1	1	1		1						1
Fenner this publication	Acropora austera	Acropora austera	Acropora austera				1		1									1							1	1		1	1	1	1				1	1							1	1			1	1
Fenner this publication	Acropora caroliniana	Acropora caroliniana	Acropora caroliniana																																		1
Fenner this publication	Acropora cerealis	Acropora cerealis	Acropora cerealis		1																		1											1		1	1	1				1		1			1	1
Fenner this publication	Acropora cf. dendrum	Acropora dendrum	Acropora dendrum																																		1
Fenner this publication	Acropora globiceps	Acropora globiceps	Acropora globiceps																															1	1		1	1		1	1	1	1		1	1	1	1
Fenner this publication	Acropora cf. polystoma	Acropora polystoma	Acropora polystoma
Fenner this publication	Acropora clathrata	Acropora clathrata	Acropora clathrata		1				1							1		1					1											1	1	1	1	1		1	1	1		1	1	1	1	1
Fenner this publication	Acropora sp.	Acropora sp.	Acropora sp.				1		1					1	1			1							1
Fenner this publication	Acropora cytherea	Acropora cytherea	Acropora cytherea		1					1								1					1											1		1					1	1			1	1	1
Fenner this publication	Acropora digitifera	Acropora digitifera	Acropora digitifera	1	1	1	1		1			1		1		1	1	1						1	1		1	1						1		1	1		1		1		1	1	1	1		1	1
Fenner this publication	Acropora sp.	Acropora sp.	Acropora sp.																																						1
Fenner this publication	Acropora gemmifera	Acropora gemmifera	Acropora gemmifera		1		1											1		1					1		1	1		1	1	1	1			1							1				1
Fenner this publication	Acropora globiceps	Acropora globiceps	Acropora globiceps	1	1				1									1						1			1	1	1		1	1
Fenner this publication	Acropora granulosa	Acropora granulosa	Acropora granulosa																																		1	1		1		1		1
Fenner this publication	Acropora hyacinthus	Acropora hyacinthus	Acropora hyacinthus	1	1	1	1		1	1	1	1		1	1	1	1	1		1		1	1		1		1			1		1		1	1	1	1	1			1	1	1		1	1	1	1
Fenner this publication	Acropora insignis	Acropora selago	Acropora selago
Fenner this publication	Acropora intermedia	Acropora intermedia	Acropora intermedia				1		1			1		1		1	1	1				1	1							1		1		1	1	1	1						1				1	1
Fenner this publication	Acropora latistella	Acropora latistella	Acropora latistella									1																							1		1				1				1			1
Fenner this publication	Acropora leptocyathus (fused table)	Acropora digitifera	Acropora digitifera																																								1						1
Fenner this publication	Acropora sp.	Acropora sp.	Acropora sp.																															1	1	1	1				1	1	1	1	1	1	1	1
Fenner this publication	Acropora lutkeni	Acropora lutkeni	Acropora lutkeni		1																								1			1
Fenner this publication	Acropora microclados	Acropora microclados	Acropora microclados															1																		1		1					1			1	1
Fenner this publication	Acropora surculosa	Acropora hyacinthus	Acropora hyacinthus																															1	1	1							1			1	1	1
Fenner this publication	Acropora monticulosa	Acropora monticulosa	Acropora monticulosa	1												1											1							1	1	1	1			1	1	1	1			1	1	1	1
Fenner this publication	Acropora muricata	Acropora muricata	Acropora muricata		1						1	1		1		1	1	1		1	1	1	1
Fenner this publication	Acropora nana	Acropora nana	Acropora nana	1	1	1	1		1	1					1	1	1	1						1									1	1								1	1	1				1
Fenner this publication	Acropora nasuta	Acropora nasuta	Acropora nasuta		1																																				1
Fenner this publication	Acropora pagoensis	Acropora eurystoma	Acropora eurystoma						1									1								1	1			1	1	1	1
Fenner this publication	Acropora palmerae	Acropora palmerae	Acropora palmerae	1		1	1		1								1																															1	1
Fenner this publication	Acropora paniculata	Acropora paniculata	Acropora paniculata																																1	1	1			1	1			1			1
Fenner this publication	Acropora pulchra	Acropora pulchra	Acropora pulchra							1	1					1				1	1	1	1									1
Fenner this publication	Acropora robusta	Acropora robusta	Acropora robusta	1	1	1	1		1					1	1	1	1	1						1										1					1		1			1		1		1
Fenner this publication	Acropora speciosa	Acropora speciosa	Acropora speciosa
Fenner this publication	Acropora surculosa	Acropora hyacinthus	Acropora hyacinthus		1		1										1	1														1
Fenner this publication	Acropora vaughani	Acropora vaughani	Acropora vaughani																															1	1	1	1	1	1	1	1	1	1	1	1	1	1	1	1
Fenner this publication	Acropora verweyi	Acropora verweyi	Acropora verweyi																																												1	1
Fenner this publication	Alveopora verrilliana	Alveopora verrilliana	Alveopora verrilliana																		1	1												1	1				1								1
Fenner this publication	Astreopora cucullata	Astreopora cucullata	Astreopora cucullata		1				1								1										1	1		1	1	1	1
Fenner this publication	Astreopora eliptica	Astreopora myriophthalma	Astreopora myriophthalma																																														1
Fenner this publication	Astreopora gracilis	Astreopora gracilis	Astreopora gracilis																												1					1			1	1		1			1
Fenner this publication	Astreopora listeri	Astreopora listeri	Astreopora listeri																															1									1
Fenner this publication	Astreopora myriophthalma	Astreopora myriophthalma	Astreopora myriophthalma	1	1	1	1							1	1		1							1	1	1	1	1		1	1	1		1	1	1	1	1	1	1	1		1			1	1	1	1
Fenner this publication	Astreopora randalli	Astreopora randalli	Astreopora randalli																															1	1			1	1	1	1	1	1	1	1		1	1
Fenner this publication	Astreopora sp.	Astreopora sp.	Astreopora sp.																															1		1		1	1	1			1		1			1	1
Fenner this publication	Caulastraea echinulata	Caulastraea echinulata	Caulastraea echinulata																																1							1
Fenner this publication	Coscinaraea columna	Coscinaraea columna	Coscinaraea columna		1																							1		1		1		1	1	1	1	1	1	1	1	1	1	1	1	1	1	1	1
Fenner this publication	Ctenactis echinata	Ctenactis echinata	Ctenactis echinata																																		1					1		1				1
Fenner this publication	Cycloseris vaughani	Cycloseris vaughani	Cycloseris vaughani																																													1
Fenner this publication	Cyphastrea encrusting	Cyphastrea sp.	Cyphastrea sp.								1		1																					1	1		1	1		1	1	1		1		1		1	1
Fenner this publication	Diploastrea heliopora	Diploastrea heliopora	Diploastrea heliopora												1																					1		1				1	1	1	1	1		1
Fenner this publication	Echinophyllia aspera	Echinophyllia aspera	Echinophyllia aspera																																	1	1							1	1
Fenner this publication	Echinophyllia echinoporoides	Echinophyllia echinoporoides	Echinophyllia echinoporoides																																							1		1
Fenner this publication	Echinopora gemmacea	Echinopora gemmacea	Echinopora gemmacea																																					1					1
Fenner this publication	Echinopora hirsutissima	Echinopora hirsutissima	Echinopora hirsutissima				1					1		1				1								1		1	1	1	1	1		1	1	1	1	1	1	1	1	1	1	1	1	1	1	1	1
Fenner this publication	Echinopora lamellosa	Echinopora lamellosa	Echinopora lamellosa																												1				1						1							1
Fenner this publication	Euphyllia cristata	Euphyllia cristata	Euphyllia cristata
Fenner this publication	Euphyllia glabrescens	Euphyllia glabrescens	Euphyllia glabrescens																																		1
Fenner this publication	Favia matthaii	Dipsastraea matthaii	Dipsastraea matthaii	1	1		1		1															1	1	1	1	1	1	1	1	1	1	1	1				1	1				1	1	1	1		1
Fenner this publication	Favia pallida	Dipsastraea pallida	Dipsastraea pallida	1	1										1		1	1																				1			1						1		1
Fenner this publication	Favia stelligera	Goniastrea stelligera	Goniastrea stelligera												1		1							1	1	1		1	1	1	1	1		1	1	1	1	1		1	1	1	1	1	1	1	1	1	1
Fenner this publication	Favia truncatus	Dipsastraea truncata	Dipsastraea truncata	1
Fenner this publication	Favites abdita	Favites abdita	Favites abdita		1	1	1		1			1			1		1	1													1			1				1				1		1
Fenner this publication	Favites halicora	Favites halicora	Favites halicora	1			1									1
Fenner this publication	Favites paraflexuosa	Favites paraflexuosus	Favites paraflexuosus																																1	1		1					1	1			1	1
Fenner this publication	Favites pentagona	Favites pentagona	Favites pentagona																																														1
Fenner this publication	Fungia concinna	Lithophyllon concinna	Lithophyllon concinna															1														1		1	1	1	1	1	1		1			1	1		1		1
Fenner this publication	Fungia fungites	Fungia fungites	Fungia fungites						1									1				1	1			1				1		1			1	1	1			1	1	1		1	1		1	1
Fenner this publication	Fungia granulosa	Pleuractis granulosa	Pleuractis granulosa																																		1			1		1			1
Fenner this publication	Fungia klunzingeri	Danafungia horrida	Danafungia horrida																															1			1						1		1			1
Fenner this publication	Fungia mollucensis	Pleuractis moluccensis	Pleuractis moluccensis																																		1		1
Fenner this publication	Fungia paumotensis	Pleuractis paumotensis	Pleuractis paumotensis																																1		1		1	1	1	1	1	1	1		1	1
Fenner this publication	Fungia repanda	Lithophyllon repanda	Lithophyllon repanda																																												1	1
Fenner this publication	Fungia scruposa	Danafungia scruposa	Danafungia scruposa																		1														1	1	1		1	1			1	1
Fenner this publication	Fungia scutaria	Lobactis scutaria	Lobactis scutaria															1																1	1	1	1	1		1	1	1	1	1	1		1	1
Fenner this publication	Galaxea astreata	Galaxea astreata	Galaxea astreata			1																												1			1				1		1		1				1
Fenner this publication	Galaxea fascicularis	Galaxea fascicularis	Galaxea fascicularis	1	1				1			1					1	1						1	1	1	1	1	1	1	1	1	1	1	1	1		1	1	1	1	1	1	1	1	1	1	1
Fenner this publication	Gardineroseris planulata	Gardineroseris planulata	Gardineroseris planulata																																						1		1
Fenner this publication	Goniastrea edwardsi	Goniastrea edwardsi	Goniastrea edwardsi																						1
Fenner this publication	Goniastrea favulus	Goniastrea favulus	Goniastrea favulus																																														1
Fenner this publication	Goniastrea minuta	Goniastrea minuta	Goniastrea minuta	1		1	1		1			1			1			1						1	1	1	1	1	1	1	1	1			1	1		1	1	1		1	1		1	1	1	1	1
Fenner this publication	Goniastrea pectinata	Goniastrea pectinata	Goniastrea pectinata																									1	1	1	1	1	1	1	1	1	1	1	1	1	1	1		1	1	1	1		1
Fenner this publication	Goniastrea platygyra like	Goniastrea sp.	Goniastrea sp.																								1	1	1	1	1	1	1	1	1		1	1		1	1				1		1		1
Fenner this publication	Goniastrea retiformis	Goniastrea retiformis	Goniastrea retiformis						1																	1		1	1	1	1	1				1	1				1		1			1	1	1
Fenner this publication	Goniopora cf. fruiticosa	Goniopora fruticosa	Goniopora fruticosa																															1	1	1	1	1	1	1		1			1			1	1
Fenner this publication	Goniopora sp. (thin plate)	Goniopora sp.	Goniopora sp.
Fenner this publication	Halomitra pileus	Halomitra pileus	Halomitra pileus																																1		1							1
Fenner this publication	Herpolitha limax	Herpolitha limax	Herpolitha limax																															1	1		1			1		1	1	1	1
Fenner this publication	Herpolitha weberi	Herpolitha limax	Herpolitha limax																																1													1
Fenner this publication	Hydnophora exesa	Hydnophora exesa	Hydnophora exesa						1																1	1				1	1	1	1	1	1	1	1	1		1	1		1	1	1	1	1	1	1
Fenner this publication	Hydnophora microconos	Hydnophora microconos	Hydnophora microconos	1	1				1					1	1	1	1	1						1	1	1		1	1		1	1	1	1	1	1		1	1	1	1		1	1	1	1	1	1	1
Fenner this publication	Hydnophora rigida	Hydnophora rigida	Hydnophora rigida														1																		1
Fenner this publication	Isopora crateriformis	Isopora crateriformis	Isopora crateriformis	1		1	1		1			1												1	1		1		1		1	1		1		1	1		1	1	1	1	1		1	1	1	1
Fenner this publication	Isopora palifera	Isopora palifera	Isopora palifera																								1						1		1
Fenner this publication	Leptastrea bewickensis	Leptastrea bewickensis	Leptastrea bewickensis																					1				1												1
Fenner this publication	Leptastrea cf purpurea	Leptastrea purpurea	Leptastrea purpurea			1				1			1	1				1	1		1		1	1	1	1	1	1	1	1	1	1	1	1		1	1	1	1	1					1	1	1		1
Fenner this publication	Leptastrea pruinosa	Leptastrea purpurea	Leptastrea purpurea																																1			1		1				1				1
Fenner this publication	Leptastrea purpurea	Leptastrea purpurea	Leptastrea purpurea		1		1								1																				1					1	1	1				1
Fenner this publication	Leptastrea transversa	Leptastrea transversa	Leptastrea transversa	1	1		1																		1			1						1	1	1	1	1	1	1	1	1	1	1		1	1		1
Fenner this publication	Leptoria phrygia	Leptoria phrygia	Leptoria phrygia	1	1	1	1		1						1			1						1	1	1	1	1	1	1	1	1	1		1	1	1	1	1	1	1	1	1		1	1	1	1	1
Fenner this publication	Leptoseris explanata	Leptoseris explanata	Leptoseris explanata																																				1
Fenner this publication	Leptoseris foliosa	Leptoseris foliosa	Leptoseris foliosa																																		1	1	1
Fenner this publication	Leptoseris incrustans	Leptoseris incrustans	Leptoseris incrustans
Fenner this publication	Leptoseris mycetoseroides	Leptoseris mycetoseroides	Leptoseris mycetoseroides																															1	1		1	1	1	1			1	1	1			1	1
Fenner this publication	Leptoseris scabra	Leptoseris scabra	Leptoseris scabra																															1		1		1	1	1	1		1	1	1			1
Fenner this publication	Lobophyllia hemprichii	Lobophyllia hemprichii	Lobophyllia hemprichii	1			1		1								1	1								1	1	1	1	1	1	1	1		1			1	1	1	1	1	1	1	1	1	1	1	1
Fenner this publication	Lobophyllia robusta	Lobophyllia robusta	Lobophyllia robusta																																									1
Fenner this publication	Merulina ampliata	Merulina ampliata	Merulina ampliata																														1	1	1			1	1			1	1	1			1
Fenner this publication	Merulina scabricula	Merulina scabricula	Merulina scabricula																																1	1					1		1		1
Fenner this publication	Montastrea annuligera	Astrea annuligera	Astrea annuligera			1	1										1										1	1	1		1				1	1		1		1			1		1	1	1	1	1
Fenner this publication	Montastrea sp.	Favites sp.	Favites sp.																																				1
Fenner this publication	Montastrea curta	Astrea curta	Astrea curta		1		1		1															1	1	1	1	1	1	1	1	1	1	1	1	1	1	1	1	1	1	1	1	1	1	1	1	1	1
Fenner this publication	Montastrea sp.	Favites sp.	Favites sp.																																														1
Fenner this publication	Montipora caliculata	Montipora caliculata	Montipora caliculata																																												1
Fenner this publication	Montipora capitata	Montipora capitata	Montipora capitata				1																					1		1																	1
Fenner this publication	Montipora cf. turtlensis	Montipora turtlensis	Montipora turtlensis
Fenner this publication	Montipora sp.	Montipora sp.	Montipora sp.
Fenner this publication	Montipora foveolata	Montipora foveolata	Montipora foveolata																						1				1					1	1	1	1		1	1			1		1		1	1	1
Fenner this publication	Montipora grisea	Montipora grisea	Montipora grisea	1	1	1	1		1			1		1	1	1	1	1	1		1		1	1	1	1	1		1	1	1	1	1
Fenner this publication	Montipora informis	Montipora informis	Montipora informis											1		1	1						1					1	1					1		1		1			1	1				1			1
Fenner this publication	Montipora turgescens	Montipora turgescens	Montipora turgescens																															1	1	1	1	1	1	1	1			1		1			1
Fenner this publication	Montipora sp.	Montipora sp.	Montipora sp.
Fenner this publication	Montipora tuberculosa	Montipora tuberculosa	Montipora tuberculosa														1
Fenner this publication	Montipora turgescens	Montipora turgescens	Montipora turgescens																									1		1	1	1	1
Fenner this publication	Mycedium elephantotus	Mycedium elephantotus	Mycedium elephantotus																											1	1	1										1						1
Fenner this publication	Oulophyllia bennettae	Oulophyllia bennettae	Oulophyllia bennettae																																1	1						1	1		1	1	1
Fenner this publication	Oulophyllia crispa	Oulophyllia crispa	Oulophyllia crispa																																											1
Fenner this publication	Oxypora crassispinosa	Oxypora crassispinosa	Oxypora crassispinosa																																									1	1
Fenner this publication	Oxypora lacera	Oxypora lacera	Oxypora lacera																																1	1	1				1	1	1	1	1			1
Fenner this publication	Pachyseris gemmae	Pachyseris gemmae	Pachyseris gemmae																																		1			1		1	1
Fenner this publication	Pachyseris rugosa	Pachyseris rugosa	Pachyseris rugosa																																1							1
Fenner this publication	Pachyseris speciosa	Pachyseris speciosa	Pachyseris speciosa																																1		1		1			1	1	1
Fenner this publication	Pavona bipartita	Pavona bipartita	Pavona bipartita																																				1
Fenner this publication	Pavona chiriquensis	Pavona chiriquiensis	Pavona chiriquiensis			1			1																	1		1	1	1	1	1	1	1	1	1	1	1	1	1	1	1		1	1	1	1	1	1
Fenner this publication	Pavona decussata	Pavona decussata	Pavona decussata		1	1	1				1		1				1	1		1	1		1		1					1			1	1			1	1
Fenner this publication	Pavona cf. diffluens	Pavona diffluens	Pavona diffluens
Fenner this publication	Pavona duerdeni	Pavona duerdeni	Pavona duerdeni																															1	1	1	1	1			1	1	1	1	1	1	1	1
Fenner this publication	Pavona frondifera	Pavona frondifera	Pavona frondifera	1	1	1	1	1	1	1	1	1	1	1	1	1	1	1	1	1	1	1	1	1	1	1	1	1	1	1	1	1	1	1	1		1												1
Fenner this publication	Pavona gigantea	Pavona gigantea	Pavona gigantea																															1	1			1	1	1		1	1	1	1	1		1	1
Fenner this publication	Pavona maldivensis	Pavona maldivensis	Pavona maldivensis																													1		1	1	1	1	1		1	1	1	1	1	1	1	1	1	1
Fenner this publication	Pavona minuta	Pavona minuta	Pavona minuta																																		1											1
Fenner this publication	Pavona varians	Pavona varians	Pavona varians		1											1		1	1			1	1			1		1	1	1	1	1	1												1	1	1	1	1
Fenner this publication	Pavona venosa	Pavona venosa	Pavona venosa																									1					1
Fenner this publication	Platygyra sp.	Platygyra sp.	Platygyra sp.
Fenner this publication	Platygyra daedalea	Platygyra daedalea	Platygyra daedalea		1	1	1		1			1					1							1	1	1	1	1	1	1	1	1	1		1	1		1			1	1	1	1	1		1	1	1
Fenner this publication	Platygyra lamellina	Platygyra lamellina	Platygyra lamellina																						1																								1
Fenner this publication	Platygyra pini	Platygyra pini	Platygyra pini																							1		1	1	1			1	1	1	1		1	1		1		1		1		1
Fenner this publication	Plerogyra sinuosa	Plerogyra sinuosa	Plerogyra sinuosa
Fenner this publication	Plesiastrea versipora	Plesiastrea versipora	Plesiastrea versipora																																			1		1			1		1			1
Fenner this publication	Pocillopora damicornis	Pocillopora damicornis	Pocillopora damicornis	1	1			1	1	1	1			1	1	1	1	1	1	1		1	1		1	1	1		1	1	1	1	1				1					1		1
Fenner this publication	Pocillopora eydouxi	Pocillopora grandis	Pocillopora grandis	1	1		1		1	1		1		1	1	1	1	1							1	1	1	1	1	1	1	1	1	1	1	1	1	1	1	1	1	1	1	1	1	1	1	1	1
Fenner this publication	Pocillopora ligulata	Pocillopora ligulata	Pocillopora ligulata											1
Fenner this publication	Pocillopora meandrina	Pocillopora meandrina	Pocillopora meandrina	1					1			1												1	1	1	1	1	1	1	1						1				1		1	1	1		1	1	1
Fenner this publication	Pocillopora setichelli	Pocillopora brevicornis	Pocillopora brevicornis						1			1												1
Fenner this publication	Pocillopora verrucosa	Pocillopora verrucosa	Pocillopora verrucosa	1	1	1	1		1	1		1			1	1	1	1						1			1	1	1	1	1	1	1		1	1	1	1	1	1	1	1	1	1	1	1	1	1	1
Fenner this publication	Porites annae	Porites annae	Porites annae		1	1	1	1		1	1									1	1				1	1	1		1		1		1							1
Fenner this publication	Porites cylindrica	Porites cylindrica	Porites cylindrica		1	1	1	1	1	1	1	1		1	1		1	1	1	1	1	1	1			1	1		1	1		1	1	1	1		1		1		1
Fenner this publication	Porites horizontalata	Porites horizontalata	Porites horizontalata																																		1		1
Fenner this publication	Porites lichen	Porites lichen	Porites lichen																						1			1	1	1		1	1
Fenner this publication	Porites lobata	Porites lobata	Porites lobata																																		1		1
Fenner this publication	Porites lutea/evermanni	Porites lutea	Porites lutea																									1	1							1		1	1	1
Fenner this publication	Porites massive	Porites massive	Porites sp.	1	1	1	1	1	1	1	1	1	1	1	1	1	1		1	1	1	1	1	1		1	1	1	1	1	1	1	1	1		1					1	1	1				1		1
Fenner this publication	Porites monticulosa	Porites monticulosa	Porites monticulosa																																		1	1	1	1
Fenner this publication	Porites randalli	Porites randalli	Porites randalli		1					1	1	1		1			1				1	1
Fenner this publication	Porites rus	Porites rus	Porites rus		1	1	1	1	1	1	1	1		1	1	1	1	1		1	1						1		1					1		1	1	1	1	1	1			1	1	1	1	1	1
Fenner this publication	Porites stephansoni	Porites stephensoni	Porites stephensoni			1					1														1	1	1	1	1		1		1
Fenner this publication	Psammocora contigua	Psammocora contigua	Psammocora contigua		1	1	1	1	1	1	1	1	1	1	1		1	1		1			1				1		1				1
Fenner this publication	Psammocora haimiana	Psammocora haimiana	Psammocora haimiana		1													1								1	1							1	1	1	1	1	1	1	1	1	1	1	1	1	1	1
Fenner this publication	Psammocora nierstraszi	Psammocora nierstraszi	Psammocora nierstraszi																															1	1	1	1	1	1		1	1	1			1	1	1	1
Fenner this publication	Psammocora profundacella	Psammocora profundacella	Psammocora profundacella																											1				1			1	1	1	1	1	1		1	1	1	1	1	1
Fenner this publication	Sandalolitha dentata	Sandalolitha dentata	Sandalolitha dentata																																1	1	1	1			1	1	1	1	1		1	1
Fenner this publication	Sandalolitha robusta	Sandalolitha robusta	Sandalolitha robusta																																1								1		1
Fenner this publication	Scapophyllia cylindrica	Scapophyllia cylindrica	Scapophyllia cylindrica																																														1
Fenner this publication	Stylocoeniella armata	Stylocoeniella armata	Stylocoeniella armata																									1			1						1
Fenner this publication	Stylocoeniella guentheri	Stylocoeniella guentheri	Stylocoeniella guentheri																																			1	1	1				1				1
Fenner this publication	Stylophora pistillata	Stylophora pistillata	Stylophora pistillata																																1						1	1
Fenner this publication	Symphyllia agaricia	Lobophyllia agaricia	Lobophyllia agaricia											1
Fenner this publication	Turbinaria irregularis	Turbinaria irregularis	Turbinaria irregularis																																			1	1
Fenner this publication	Turbinaria mesenterina	Turbinaria mesenterina	Turbinaria mesenterina																											1		1				1				1		1
Fenner this publication	Turbinaria peltata	Turbinaria peltata	Turbinaria peltata																																				1			1
Fenner this publication	Turbinaria reniformis	Turbinaria reniformis	Turbinaria reniformis									1													1	1		1	1			1		1	1		1										1
Fenner this publication	Turbinaria stellulata	Turbinaria stellulata	Turbinaria stellulata																																			1
[truncated: 48 more columns]

## Sheet: Maragos_tutuila
reference	original	transformed_unique	transformed	JM3t	JM4t	JM5t	JM6t	JM7t	JM8t	JM9t	JM10t	JM11t	JM12t	JM13t	JM14t	JM15t	JM16t	JM17t	JM18t	JM19t	JM20t	JM21t	JM22t	JM24t	JM25t	JM26t	JM27t	JM28t	JM30t	JM31t	JM32t	JM33t	JM34t	JM35t	JM36t	JM37t	JM39t	JM40t	JM41t	JM42t	JM43t	JM44t	JM45t	JM46t	JM47t
Maragos et al 1994	Acanthastrea echinata	Acanthastrea echinata	Acanthastrea echinata											1				1			1	1						1		1		1	1	1	1		1		1		1	1
Maragos et al 1994	Acropora brueggemanni	Isopora brueggemanni	Isopora brueggemanni																												1
Maragos et al 1994	Acropora cuneata	Isopora cuneata	Isopora cuneata			1	1						1															1	1	1	1	1	1			1	1		1				1
Maragos et al 1994	Acropora palifera	Isopora palifera	Isopora palifera			1	1	1	1		1																			1	1	1		1	1					1		1
Maragos et al 1994	Acropora acuminata	Acropora acuminata	Acropora acuminata	1																																		1
Maragos et al 1994	Acropora cerealis	Acropora cerealis	Acropora cerealis																		1							1											1
Maragos et al 1994	Acropora clathrata	Acropora clathrata	Acropora clathrata									1																	1		1	1					1		1
Maragos et al 1994	Acropora cytherea	Acropora cytherea	Acropora cytherea																								1				1	1		1									1
Maragos et al 1994	Acropora delicatula	Acropora selago	Acropora selago	1																									1										1				1	1
Maragos et al 1994	Acropora digitifera	Acropora digitifera	Acropora digitifera					1																								1						1		1		1
Maragos et al 1994	Acropora echinata	Acropora echinata	Acropora echinata																												1
Maragos et al 1994	Acropora formosa	Acropora muricata	Acropora muricata	1			1	1	1																													1					1
Maragos et al 1994	Acropora gemmifera	Acropora gemmifera	Acropora gemmifera			1	1	1	1			1		1		1				1								1	1			1			1		1		1	1		1
Maragos et al 1994	Acropora granulosa	Acropora granulosa	Acropora granulosa			1	1									1	1	1										1	1			1			1
Maragos et al 1994	Acropora humilis	Acropora globiceps	Acropora globiceps			1	1				1	1							1	1	1	1					1	1		1	1	1			1		1	1	1			1	1
Maragos et al 1994	Acropora hyacinthus	Acropora hyacinthus	Acropora hyacinthus																												1	1		1	1		1			1
Maragos et al 1994	Acropora irregularis	Acropora abrotanoides	Acropora abrotanoides																									1		1							1			1	1
Maragos et al 1994	Acropora lutkeni	Acropora lutkeni	Acropora lutkeni				1																					1		1	1				1		1
Maragos et al 1994	Acropora monticulosa	Acropora monticulosa	Acropora monticulosa																											1					1					1		1
Maragos et al 1994	Acropora nana	Acropora nana	Acropora nana																	1												1		1	1				1
Maragos et al 1994	Acropora nasuta	Acropora nasuta	Acropora nasuta					1	1											1								1				1		1					1
Maragos et al 1994	Acropora nobilis	Acropora robusta	Acropora robusta																																			1
Maragos et al 1994	Acropora palmerae	Acropora palmerae	Acropora palmerae																															1	1
Maragos et al 1994	Acropora paniculata	Acropora paniculata	Acropora paniculata																													1
Maragos et al 1994	Acropora robusta	Acropora robusta	Acropora robusta			1	1				1		1							1										1		1	1			1	1		1	1		1	1
Maragos et al 1994	Acropora samoensis	Acropora samoensis	Acropora samoensis				1	1	1		1									1							1	1	1	1	1	1	1	1	1		1	1	1				1
Maragos et al 1994	Acropora smithi	Acropora robusta	Acropora robusta																											1
Maragos et al 1994	Acropora sp.	Acropora sp.	Acropora sp.			1	1	1													1		1		1			1		1	1	1								1	1	1	1
Maragos et al 1994	Acropora sp. cf. valida	Acropora valida	Acropora valida																													1
Maragos et al 1994	Acropora spicifera	Acropora spicifera	Acropora spicifera																								1					1							1
Maragos et al 1994	Acropora spp.	Acropora sp.	Acropora sp.				1	1			1	1		1		1								1		1	1						1										1
Maragos et al 1994	Acropora squarrosa	Acropora squarrosa	Acropora squarrosa																																1
Maragos et al 1994	Acropora surculosa	Acropora hyacinthus	Acropora hyacinthus																																		1
Maragos et al 1994	Acropora valida	Acropora valida	Acropora valida				1	1	1		1																	1		1	1	1		1								1		1
Maragos et al 1994	Acropora variabilis	Acropora valida	Acropora valida																									1			1									1		1
Maragos et al 1994	Acropora vaughani	Acropora vaughani	Acropora vaughani				1	1	1		1	1																		1	1	1												1
Maragos et al 1994	Alveopora allingi	Alveopora allingi	Alveopora allingi			1	1													1												1
Maragos et al 1994	Astreopora cucullata	Astreopora cucullata	Astreopora cucullata					1	1							1						1		1			1	1
Maragos et al 1994	Astreopora elliptic	Astreopora myriophthalma	Astreopora myriophthalma																															1
Maragos et al 1994	Astreopora explanata	Astreopora explanata	Astreopora explanata																																									1
Maragos et al 1994	Astreopora listeri	Astreopora listeri	Astreopora listeri																								1
Maragos et al 1994	Astreopora myriophthalma	Astreopora myriophthalma	Astreopora myriophthalma		1	1		1	1		1			1	1					1	1	1		1	1	1	1	1	1			1	1	1	1	1	1					1	1
Maragos et al 1994	Astreopora ocellata	Astreopora ocellata	Astreopora ocellata																								1	1
Maragos et al 1994	Astreopora sp.	Astreopora sp.	Astreopora sp.						1							1
Maragos et al 1994	Coscinaraea columna	Coscinaraea columna	Coscinaraea columna		1	1	1	1	1		1	1	1	1	1	1	1	1		1	1	1	1	1	1	1		1	1	1	1	1	1	1	1	1	1		1	1	1	1	1	1
Maragos et al 1994	Coscinaraea sp.	Coscinaraea sp.	Coscinaraea sp.				1
Maragos et al 1994	Coscinaraea wellsi	Cycloseris wellsi	Cycloseris wellsi																				1
Maragos et al 1994	Cycloseris patelliformis	Cycloseris fragilis	Cycloseris fragilis			1	1																				1							1
Maragos et al 1994	Cyphastrea chalcidicum	Cyphastrea chalcidicum	Cyphastrea chalcidicum			1		1				1			1
Maragos et al 1994	Cyphastrea microphthalma	Cyphastrea microphthalma	Cyphastrea microphthalma					1	1		1	1		1	1					1		1	1	1	1			1			1	1								1				1
Maragos et al 1994	Cyphastrea serailia	Cyphastrea serailia	Cyphastrea serailia		1	1	1	1	1			1	1		1	1		1			1			1	1	1				1	1				1			1			1	1	1
Maragos et al 1994	Diploastrea heliopora	Diploastrea heliopora	Diploastrea heliopora	1	1	1		1			1					1	1	1		1		1	1	1					1		1				1	1	1		1	1		1		1
Maragos et al 1994	Echinophyllia aspera	Echinophyllia aspera	Echinophyllia aspera				1					1																							1				1				1
Maragos et al 1994	Echinophyllia sp.	Echinophyllia sp.	Echinophyllia sp.		1																																		1
Maragos et al 1994	Echinopora horrida	Echinopora horrida	Echinopora horrida																											1	1									1		1
Maragos et al 1994	Echinopora lamellosa	Echinopora lamellosa	Echinopora lamellosa			1		1			1	1		1	1	1				1	1			1		1		1	1			1	1	1	1		1		1			1	1	1
Maragos et al 1994	Euphyllia glabrecens	Euphyllia glabrescens	Euphyllia glabrescens																							1
Maragos et al 1994	Favia favus	Dipsastraea favus	Dipsastraea favus		1			1	1																				1		1			1						1
Maragos et al 1994	Favia laxa	Dipsastraea laxa	Dipsastraea laxa					1	1																								1										1
Maragos et al 1994	Favia matthaii	Dipsastraea matthaii	Dipsastraea matthaii	1	1	1	1	1	1					1	1	1	1			1	1	1	1	1	1			1	1		1	1	1							1		1	1	1
Maragos et al 1994	Favia pallida	Dipsastraea pallida	Dipsastraea pallida								1										1	1				1	1	1	1			1	1				1
Maragos et al 1994	Favia speciosa	Dipsastraea speciosa	Dipsastraea speciosa	1		1	1	1	1		1	1			1		1		1			1		1			1					1	1	1		1	1		1
Maragos et al 1994	Favia spp.	Favia sp.	Favia sp.												1			1	1		1							1		1	1										1	1
Maragos et al 1994	Favia stelligera	Goniastrea stelligera	Goniastrea stelligera			1	1	1	1		1	1	1	1		1	1			1	1	1		1		1	1	1	1	1		1	1	1	1	1	1		1	1	1	1	1	1
Maragos et al 1994	Favites abdita	Favites abdita	Favites abdita				1		1			1		1	1												1	1		1											1	1
Maragos et al 1994	Favites chinensis	Favites chinensis	Favites chinensis																						1																1	1
Maragos et al 1994	Favites flexuosa	Favites flexuosa	Favites flexuosa			1	1	1	1		1	1		1		1				1	1			1					1			1		1	1		1		1				1
Maragos et al 1994	Favites halicora	Favites halicora	Favites halicora			1		1	1			1			1	1							1	1				1			1	1	1		1		1			1		1
Maragos et al 1994	Favites russelli	Paragoniastrea russelli	Paragoniastrea russelli																																		1
Maragos et al 1994	Favites spp.	Favites sp.	Favites sp.		1								1											1	1					1	1	1								1
Maragos et al 1994	Fungia concinna	Lithophyllon concinna	Lithophyllon concinna					1	1			1							1									1			1	1			1					1		1
Maragos et al 1994	Fungia danae	Danafungia horrida	Danafungia horrida																																1
Maragos et al 1994	Fungia horrida	Danafungia horrida	Danafungia horrida	1																																							1
Maragos et al 1994	Fungia klunzingeri	Danafungia horrida	Danafungia horrida																																				1
Maragos et al 1994	Fungia valida	Danafungia horrida	Danafungia horrida						1																							1			1
Maragos et al 1994	Fungia paumotensis	Pleuractis paumotensis	Pleuractis paumotensis												1												1																1
Maragos et al 1994	Fungia scutaria	Lobactis scutaria	Lobactis scutaria			1	1	1	1			1	1				1	1	1	1									1	1	1	1	1		1	1	1			1		1	1	1
Maragos et al 1994	Fungia repanda	Lithophyllon repanda	Lithophyllon repanda			1	1	1	1			1			1					1						1	1					1	1	1	1	1		1
Maragos et al 1994	Fungia scabra	Lithophyllon scabra	Lithophyllon scabra			1																							1
Maragos et al 1994	Fungia sp.	Fungia sp.	Fungia sp.																																									1
Maragos et al 1994	Fungia fungites	Fungia fungites	Fungia fungites			1	1	1	1			1	1		1					1									1			1		1	1		1			1		1	1	1
Maragos et al 1994	Fungia sp.	Fungia sp.	Fungia sp.	1				1
Maragos et al 1994	Galaxea fascicularis	Galaxea fascicularis	Galaxea fascicularis		1	1	1	1	1		1	1		1	1	1	1	1	1	1	1		1	1	1	1		1	1	1	1	1		1	1	1	1			1		1	1	1
Maragos et al 1994	Gardineroseris planulata	Gardineroseris planulata	Gardineroseris planulata								1																1					1
Maragos et al 1994	Goniasterea palauensis	Coelastrea palauensis	Coelastrea palauensis																			1											1			1	1		1
Maragos et al 1994	Goniastrea edwardsi	Goniastrea edwardsi	Goniastrea edwardsi												1						1														1				1
Maragos et al 1994	Goniastrea pectinata	Goniastrea pectinata	Goniastrea pectinata	1							1	1	1	1	1	1				1	1	1		1	1	1		1		1	1	1	1	1		1	1		1	1		1	1	1
Maragos et al 1994	Goniastrea retiformis	Goniastrea retiformis	Goniastrea retiformis			1	1					1	1	1	1		1	1	1	1		1	1	1	1	1	1	1		1	1	1			1	1	1		1	1	1	1
Maragos et al 1994	Goniastrea sp.	Goniastrea sp.	Goniastrea sp.																				1
Maragos et al 1994	Goniopora sp.	Goniopora sp.	Goniopora sp.	1		1		1	1						1	1	1	1				1	1	1	1	1		1				1					1			1	1	1	1	1
Maragos et al 1994	Goniopora sp. lobata	Goniopora sp. lobata	Goniopora sp.																													1
Maragos et al 1994	Gonipora spp. 2&3	Goniopora spp. 2&3	Goniopora sp.	1																																		1						1
Maragos et al 1994	Halomitra pileus	Halomitra pileus	Halomitra pileus										1																1						1
Maragos et al 1994	Herpolitha limax	Herpolitha limax	Herpolitha limax		1		1					1							1																1					1			1	1
Maragos et al 1994	Hydnophora exesa	Hydnophora exesa	Hydnophora exesa			1		1	1		1	1		1	1	1				1								1	1		1	1	1	1	1		1		1	1	1	1	1	1
Maragos et al 1994	Hydnophora microconos	Hydnophora microconos	Hydnophora microconos			1								1						1	1						1			1		1		1
Maragos et al 1994	Hydnophora rigida	Hydnophora rigida	Hydnophora rigida																									1
Maragos et al 1994	Leptastrea purpurea	Leptastrea purpurea	Leptastrea purpurea			1	1	1	1		1	1	1		1	1			1	1	1	1	1	1	1	1	1	1	1		1	1	1	1	1	1	1	1	1				1	1
Maragos et al 1994	Leptastrea sp.	Leptastrea sp.	Leptastrea sp.			1								1	1	1															1				1		1
Maragos et al 1994	Leptastrea transversa	Leptastrea transversa	Leptastrea transversa								1	1	1								1	1		1		1						1	1						1
Maragos et al 1994	Leptoria phrygia	Leptoria phrygia	Leptoria phrygia		1	1	1	1	1		1		1	1	1	1				1	1	1		1	1	1	1	1	1	1		1	1	1	1	1	1		1	1		1	1
Maragos et al 1994	Leptoseris explanata	Leptoseris explanata	Leptoseris explanata	1																																				1			1
Maragos et al 1994	Leptoseris incrustans	Leptoseris incrustans	Leptoseris incrustans																									1
Maragos et al 1994	Leptoseris mycetoseroides	Leptoseris mycetoseroides	Leptoseris mycetoseroides		1	1	1	1	1		1	1		1	1	1				1		1	1	1			1					1	1	1	1				1				1
Maragos et al 1994	Leptoseris scabra	Leptoseris scabra	Leptoseris scabra		1			1	1											1			1	1										1									1	1
Maragos et al 1994	Leptoseris sp.	Leptoseris sp.	Leptoseris sp.												1									1	1
Maragos et al 1994	Leptoseris yabei	Leptoseris yabei	Leptoseris yabei					1	1		1											1
Maragos et al 1994	Lobophyllia corymbosa	Lobophyllia corymbosa	Lobophyllia corymbosa			1	1	1							1					1									1	1					1				1			1		1
Maragos et al 1994	Lobophyllia hemprichii	Lobophyllia hemprichii	Lobophyllia hemprichii			1	1	1	1						1	1				1				1	1		1	1		1		1	1		1		1		1	1	1	1	1
Maragos et al 1994	Merulina ampliata	Merulina ampliata	Merulina ampliata			1		1	1		1	1												1										1	1				1				1	1
Maragos et al 1994	Merulina scabricula	Merulina scabricula	Merulina scabricula			1		1	1			1			1								1					1			1
Maragos et al 1994	Millepora platyphylla	Millepora platyphylla	Millepora platyphylla			1	1	1	1		1					1		1	1		1		1					1	1			1	1	1	1		1		1			1
Maragos et al 1994	Millepora sp. (branching)	Millepora sp.	Millepora sp.		1
Maragos et al 1994	Millepora tenera	Millepora tenera	Millepora tenera	1																																								1
Maragos et al 1994	Montastrea curta	Astrea curta	Astrea curta			1	1	1	1		1	1	1	1	1	1	1		1	1	1	1	1	1	1	1	1	1	1	1		1	1	1	1	1	1		1		1	1	1
Maragos et al 1994	Montipora aequituberculata	Montipora aequituberculata	Montipora aequituberculata					1	1					1	1									1		1	1		1			1		1	1			1	1				1
Maragos et al 1994	Montipora caliculata	Montipora caliculata	Montipora caliculata			1	1	1			1																		1		1	1	1						1
Maragos et al 1994	Montipora danae	Montipora danae	Montipora danae				1							1													1		1						1								1
Maragos et al 1994	Montipora ehrenbergii	Montipora ehrenbergi	Montipora ehrenbergi		1	1	1	1	1			1	1				1		1	1			1	1	1			1	1	1	1	1	1	1	1					1	1	1	1	1
Maragos et al 1994	Montipora foliosa	Montipora foliosa	Montipora foliosa					1	1						1				1
Maragos et al 1994	Montipora foveolata	Montipora foveolata	Montipora foveolata			1	1	1	1				1	1		1	1			1			1		1	1		1		1	1	1	1	1			1		1	1		1	1
Maragos et al 1994	Montipora hispida	Montipora hispida	Montipora hispida					1	1
Maragos et al 1994	Montipora hoffmeisteri	Montipora hoffmeisteri	Montipora hoffmeisteri				1	1				1	1							1	1			1								1
Maragos et al 1994	Montipora informis	Montipora informis	Montipora informis								1							1			1							1		1		1			1
Maragos et al 1994	Montipora millepora	Montipora millepora	Montipora millepora		1			1			1			1	1							1		1				1				1							1
Maragos et al 1994	Montipora sp.	Montipora sp.	Montipora sp.	1	1		1									1	1	1					1		1			1		1	1	1								1	1	1
Maragos et al 1994	Montipora spp.	Montipora sp.	Montipora sp.						1														1		1								1
Maragos et al 1994	Montipora spumosa	Montipora spumosa	Montipora spumosa						1
Maragos et al 1994	Montipora studeri	Montipora sp.	Montipora sp.																														1
Maragos et al 1994	Montipora tuberculosa	Montipora tuberculosa	Montipora tuberculosa				1	1	1			1				1				1	1	1				1			1			1	1	1				1
Maragos et al 1994	Montipora venosa	Montipora venosa	Montipora venosa															1
Maragos et al 1994	Montipora verrilli	Montipora verrilli	Montipora verrilli	1		1	1	1	1		1	1	1		1	1	1			1	1	1		1		1	1		1				1	1	1
Maragos et al 1994	Oulophyllia crispa	Oulophyllia crispa	Oulophyllia crispa																										1						1		1		1
Maragos et al 1994	Oxypora lacera	Oxypora lacera	Oxypora lacera			1	1	1	1		1	1		1	1	1				1												1			1				1	1	1	1	1	1
Maragos et al 1994	Pachyseris rugosa	Pachyseris rugosa	Pachyseris rugosa									1			1			1	1			1	1	1			1		1
Maragos et al 1994	Pachyseris speciosa	Pachyseris speciosa	Pachyseris speciosa	1	1																		1	1				1													1		1	1
Maragos et al 1994	Pavona clavus	Pavona clavus	Pavona clavus				1						1		1						1								1	1		1	1	1						1		1
Maragos et al 1994	Pavona decussata	Pavona decussata	Pavona decussata																																			1
Maragos et al 1994	Pavona divaricata	Pavona divaricata	Pavona divaricata	1				1	1																													1
Maragos et al 1994	Pavona explanulata	Pavona explanulata	Pavona explanulata		1	1	1	1	1		1	1	1		1	1								1				1			1	1	1						1	1	1	1
Maragos et al 1994	Pavona frondifera	Pavona frondifera	Pavona frondifera																									1														1
Maragos et al 1994	Pavona maldivensis	Pavona maldivensis	Pavona maldivensis			1	1	1	1		1	1		1	1	1							1			1		1	1	1		1		1	1				1	1	1	1	1
Maragos et al 1994	Pavona minuta	Pavona minuta	Pavona minuta																																1
Maragos et al 1994	Pavona sp. cf. explanulata	Pavona sp. cf. explanulata	Pavona explanulata			1																																	1
Maragos et al 1994	Pavona sp. cf. varians	Pavona sp. cf. varians	Pavona sp.		1	1	1		1		1	1	1	1	1	1		1		1	1	1	1	1		1	1	1	1	1	1	1	1	1	1	1	1		1	1	1	1	1	1
Maragos et al 1994	Pavona spp.	Pavona sp.	Pavona sp.																1				1								1
Maragos et al 1994	Pavona varians	Pavona varians	Pavona varians	1	1	1	1	1	1		1	1	1	1	1	1	1		1	1	1	1	1	1	1	1	1	1	1	1	1	1	1	1	1	1	1	1	1	1	1	1	1	1
Maragos et al 1994	Platygyra daedalea	Platygyra daedalea	Platygyra daedalea			1	1	1	1		1	1		1		1	1			1	1		1	1			1	1	1	1		1			1	1	1		1	1		1	1	1
Maragos et al 1994	Platygyra lamellina	Platygyra lamellina	Platygyra lamellina																					1
Maragos et al 1994	Platygyra pini	Platygyra pini	Platygyra pini								1										1	1		1						1										1	1	1
Maragos et al 1994	Platygyra sinensis	Platygyra sinensis	Platygyra sinensis				1				1					1				1						1		1				1	1		1		1						1	1
Maragos et al 1994	Plerogyra sinuosa	Plerogyra sinuosa	Plerogyra sinuosa																																										1
Maragos et al 1994	Plesiatrea versipora	Plesiastrea versipora	Plesiastrea versipora									1										1
Maragos et al 1994	Pocillopora brevicornis	Pocillopora brevicornis	Pocillopora brevicornis											1
Maragos et al 1994	Pocillopora damicornis	Pocillopora damicornis	Pocillopora damicornis	1					1										1						1						1							1					1	1
Maragos et al 1994	Pocillopora eydouxi	Pocillopora grandis	Pocillopora grandis			1	1	1	1		1	1	1	1	1	1	1		1	1	1			1	1	1	1	1		1	1	1	1	1	1	1	1		1	1	1	1	1	1
Maragos et al 1994	Pocillopora meandrina	Pocillopora meandrina	Pocillopora meandrina			1	1	1	1		1	1	1	1	1	1				1	1	1		1	1		1	1	1	1	1	1		1	1	1	1		1	1		1	1	1
Maragos et al 1994	Pocillopora verrucosa	Pocillopora verrucosa	Pocillopora verrucosa		1	1	1	1	1		1	1	1	1	1	1	1	1	1	1	1	1	1	1	1			1	1		1	1	1	1		1	1		1	1	1	1	1	1
Maragos et al 1994	Porites (Napopora) vaughani	Porites vaughani	Porites vaughani											1			1			1										1	1
Maragos et al 1994	Porites (Synaraea) rus	Porites rus	Porites rus			1			1		1	1	1	1	1	1	1	1	1	1	1	1	1	1	1	1	1	1		1	1	1		1	1			1	1		1	1	1	1
Maragos et al 1994	Porites annae	Porites annae	Porites annae			1	1	1	1		1		1	1		1				1	1	1		1	1			1		1	1	1	1	1	1		1		1		1		1
Maragos et al 1994	Porites australiensis	Porites sp.	Porites sp.										1			1					1	1		1					1		1		1
Maragos et al 1994	Porites cylindrica	Porites cylindrica	Porites cylindrica																1																			1
Maragos et al 1994	Porites lichen	Porites lichen	Porites lichen	1													1	1	1	1				1	1				1
Maragos et al 1994	Porites lobata	Porites lobata	Porites lobata				1	1	1			1			1	1		1	1	1	1	1	1	1	1	1	1	1	1			1	1	1	1			1		1	1	1		1
Maragos et al 1994	Porites lutea	Porites lutea	Porites lutea	1				1	1											1	1													1	1			1
Maragos et al 1994	Porites murrayensis	Porites murrayensis	Porites murrayensis			1	1	1			1	1						1											1			1						1					1
Maragos et al 1994	Porites nigrescens	Porites nigrescens	Porites nigrescens					1	1																													1
Maragos et al 1994	Porites sp.	Porites sp.	Porites sp.																				1							1	1							1		1
Maragos et al 1994	Porites sp. cf. lobata	Porites sp. cf. lobata	Porites lobata																												1	1
Maragos et al 1994	Psammocora contigua	Psammocora contigua	Psammocora contigua		1		1																1															1
Maragos et al 1994	Psammocora haimeana	Psammocora haimiana	Psammocora haimiana				1	1	1						1			1
Maragos et al 1994	Psammocora nierstraszi	Psammocora nierstraszi	Psammocora nierstraszi					1	1		1	1	1	1	1						1	1		1		1	1		1	1													1	1
Maragos et al 1994	Psammocora profundacella	Psammocora profundacella	Psammocora profundacella		1	1	1	1	1		1	1		1	1	1				1	1	1		1	1	1	1			1	1	1	1	1		1	1		1	1		1	1
Maragos et al 1994	Psammocora sp.	Psammocora sp.	Psammocora sp.				1										1
Maragos et al 1994	Psammocora superficialis	Psammocora profundacella	Psammocora profundacella			1	1	1									1											1			1									1	1	1
Maragos et al 1994	Sandalolitha robusta	Sandalolitha robusta	Sandalolitha robusta																								1
Maragos et al 1994	Scapophyllia cylindrica	Scapophyllia cylindrica	Scapophyllia cylindrica						1		1	1		1		1	1			1	1	1		1			1					1	1			1			1
Maragos et al 1994	Seriatopora hystrix	Seriatopora hystrix	Seriatopora hystrix													1
Maragos et al 1994	Stylaster sp.	Stylaster sp.	Stylaster sp.				1	1	1		1					1				1		1		1				1						1					1
Maragos et al 1994	Stylocoeniella armata	Stylocoeniella armata	Stylocoeniella armata											1						1				1
Maragos et al 1994	Stylophora pistillata	Stylophora pistillata	Stylophora pistillata			1	1	1	1		1	1	1	1														1	1	1	1	1		1	1			1				1	1	1
Maragos et al 1994	Symphyllia recta	Lobophyllia recta	Lobophyllia recta			1																										1			1							1
Maragos et al 1994	Turbinaria frondens	Turbinaria frondens	Turbinaria frondens																									1
Maragos et al 1994	Turbinaria peltata	Turbinaria peltata	Turbinaria peltata									1
Maragos et al 1994	Turbinaria reniformis	Turbinaria reniformis	Turbinaria reniformis																	1					1			1				1	1	1
Maragos et al 1994	Turbinaria sp.	Turbinaria sp.	Turbinaria sp.																		1
Maragos et al 1994	Turbinaria stellulata	Turbinaria stellulata	Turbinaria stellulata																			1			1
Maragos et al 1994	Turbinaria veluta	Turbinaria reniformis	Turbinaria reniformis																											1

## Sheet: Maragos_ofu
reference	original	transformed_unique	transformed	JM1o	JM2o	JM3o	JM4o	JM5o	JM6o	JM7o	JM8o	JM9o	JM10o	JM11o
Maragos et al 1994	Acanthastrea echinata	Acanthastrea echinata	Acanthastrea echinata									1
Maragos et al 1994	Acropora cuneata	Isopora cuneata	Isopora cuneata				1	1	1	1	1	1	1
Maragos et al 1994	Acropora palifera	Isopora palifera	Isopora palifera				1		1	1
Maragos et al 1994	Acropora acuminata	Acropora acuminata	Acropora acuminata	1		1
Maragos et al 1994	Acropora clathrata	Acropora clathrata	Acropora clathrata				1					1		1
Maragos et al 1994	Acropora digitifera	Acropora digitifera	Acropora digitifera		1	1			1	1	1			1
Maragos et al 1994	Acropora formosa	Acropora muricata	Acropora muricata									1
Maragos et al 1994	Acropora gemmifera	Acropora gemmifera	Acropora gemmifera		1			1		1	1	1	1	1
Maragos et al 1994	Acropora humilis	Acropora globiceps	Acropora globiceps			1	1	1	1	1		1		1
Maragos et al 1994	Acropora hyacinthus	Acropora hyacinthus	Acropora hyacinthus				1		1	1
Maragos et al 1994	Acropora irregularis	Acropora abrotanoides	Acropora abrotanoides			1
Maragos et al 1994	Acropora nana	Acropora nana	Acropora nana				1						1
Maragos et al 1994	Acropora nasuta	Acropora nasuta	Acropora nasuta		1	1	1	1		1	1		1	1
Maragos et al 1994	Acropora paniculata	Acropora paniculata	Acropora paniculata					1
Maragos et al 1994	Acropora polystoma	Acropora polystoma	Acropora polystoma				1
Maragos et al 1994	Acropora robusta	Acropora robusta	Acropora robusta				1	1		1		1	1	1
Maragos et al 1994	Acropora samoensis	Acropora samoensis	Acropora samoensis	1			1	1	1			1
Maragos et al 1994	Acropora spicifera	Acropora spicifera	Acropora spicifera	1				1	1		1	1	1
Maragos et al 1994	Acropora spp.	Acropora sp.	Acropora sp.	1		1	1	1	1	1	1	1	1
Maragos et al 1994	Acropora valida	Acropora valida	Acropora valida				1	1
Maragos et al 1994	Acropora vaughani	Acropora vaughani	Acropora vaughani						1	1		1	1
Maragos et al 1994	Astreopora elliptica	Astreopora myriophthalma	Astreopora myriophthalma						1
Maragos et al 1994	Astreopora myriophthalma	Astreopora myriophthalma	Astreopora myriophthalma		1		1	1	1	1	1	1	1
Maragos et al 1994	Astreopora spp.	Astreopora sp.	Astreopora sp.						1		1			1
Maragos et al 1994	Coscinaraea columna	Coscinaraea columna	Coscinaraea columna				1		1	1			1	1
Maragos et al 1994	Coscinaraea sp.	Coscinaraea sp.	Coscinaraea sp.				1
Maragos et al 1994	Ctenactis echinata	Ctenactis echinata	Ctenactis echinata				1
Maragos et al 1994	Cycloseris patelliformis	Cycloseris fragilis	Cycloseris fragilis				1		1			1		1
Maragos et al 1994	Cyphastrea chalcidicum	Cyphastrea chalcidicum	Cyphastrea chalcidicum				1					1
Maragos et al 1994	Cyphastrea serailia	Cyphastrea serailia	Cyphastrea serailia	1
Maragos et al 1994	Diploastrea heliopora	Diploastrea heliopora	Diploastrea heliopora									1
Maragos et al 1994	Echinophyllia aspera	Echinophyllia aspera	Echinophyllia aspera					1	1		1	1
Maragos et al 1994	Echinopora lamellosa	Echinopora lamellosa	Echinopora lamellosa				1	1		1
Maragos et al 1994	Favia matthaii	Dipsastraea matthaii	Dipsastraea matthaii				1		1
Maragos et al 1994	Favia pallida	Dipsastraea pallida	Dipsastraea pallida					1	1	1			1
Maragos et al 1994	Favia speciosa	Dipsastraea speciosa	Dipsastraea speciosa							1	1		1	1
Maragos et al 1994	Favia spp.	Favia sp.	Favia sp.			1	1						1
Maragos et al 1994	Favia stelligera	Goniastrea stelligera	Goniastrea stelligera	1			1	1	1		1	1	1	1
Maragos et al 1994	Favites abdita	Favites abdita	Favites abdita		1
Maragos et al 1994	Favites flexuosa	Favites flexuosa	Favites flexuosa		1		1	1	1	1		1	1	1
Maragos et al 1994	Favites halicora	Favites halicora	Favites halicora		1		1	1	1	1		1		1
Maragos et al 1994	Favites russelli	Paragoniastrea russelli	Paragoniastrea russelli				1		1		1		1
Maragos et al 1994	Favites spp.	Favites sp.	Favites sp.			1	1	1		1	1	1		1
Maragos et al 1994	Fungia danae	Danafungia horrida	Danafungia horrida					1	1
Maragos et al 1994	Fungia horrida	Danafungia horrida	Danafungia horrida				1
Maragos et al 1994	Fungia valida	Danafungia horrida	Danafungia horrida				1	1
Maragos et al 1994	Fungia paumotensis	Pleuractis paumotensis	Pleuractis paumotensis				1					1
Maragos et al 1994	Fungia scutaria	Lobactis scutaria	Lobactis scutaria				1		1	1	1		1	1
Maragos et al 1994	Fungia concinna	Lithophyllon concinna	Lithophyllon concinna						1		1
Maragos et al 1994	Fungia repanda	Lithophyllon repanda	Lithophyllon repanda				1			1		1		1
Maragos et al 1994	Fungia fungites	Fungia fungites	Fungia fungites					1	1			1		1
Maragos et al 1994	Fungia spp.	Fungia sp.	Fungia sp.					1						1
Maragos et al 1994	Galaxea astreata	Galaxea astreata	Galaxea astreata						1
Maragos et al 1994	Galaxea fascicularis	Galaxea fascicularis	Galaxea fascicularis		1		1	1	1	1	1	1	1	1
Maragos et al 1994	Gardineroseris planulata	Gardineroseris planulata	Gardineroseris planulata				1
Maragos et al 1994	Goniastrea edwardsi	Goniastrea edwardsi	Goniastrea edwardsi								1		1
Maragos et al 1994	Goniastrea pectinata	Goniastrea pectinata	Goniastrea pectinata		1		1	1	1	1	1	1	1	1
Maragos et al 1994	Goniastrea retiformis	Goniastrea retiformis	Goniastrea retiformis	1	1	1	1	1		1	1	1	1	1
Maragos et al 1994	Halomitra pileus	Halomitra pileus	Halomitra pileus				1					1
Maragos et al 1994	Heliopora coerulea	Heliopora coerulea	Heliopora coerulea	1	1
Maragos et al 1994	Herpolitha limax	Herpolitha limax	Herpolitha limax					1		1	1	1
Maragos et al 1994	Hydnophora exesa	Hydnophora exesa	Hydnophora exesa				1		1	1
Maragos et al 1994	Leptastrea purpurea	Leptastrea purpurea	Leptastrea purpurea			1		1	1	1			1	1
Maragos et al 1994	Leptastrea transversa	Leptastrea transversa	Leptastrea transversa								1			1
Maragos et al 1994	Leptoria phrygia	Leptoria phrygia	Leptoria phrygia	1	1	1	1	1	1	1	1	1	1	1
Maragos et al 1994	Leptoseris incrustans	Leptoseris incrustans	Leptoseris incrustans						1
Maragos et al 1994	Leptoseris mycetoseroides	Leptoseris mycetoseroides	Leptoseris mycetoseroides				1					1
Maragos et al 1994	Leptoseris yabei	Leptoseris yabei	Leptoseris yabei					1
Maragos et al 1994	Lobophyllia corymbosa	Lobophyllia corymbosa	Lobophyllia corymbosa				1		1			1
Maragos et al 1994	Lobophyllia hemprichii	Lobophyllia hemprichii	Lobophyllia hemprichii				1			1	1	1
Maragos et al 1994	Merulina ampliata	Merulina ampliata	Merulina ampliata					1			1
Maragos et al 1994	Millepora platyphylla	Millepora platyphylla	Millepora platyphylla	1	1	1							1
Maragos et al 1994	Millepora sp. (branching)	Millepora sp.	Millepora sp.		1
Maragos et al 1994	Montastrea curta	Astrea curta	Astrea curta			1	1	1	1	1	1	1	1	1
Maragos et al 1994	Montipora aequituberculata	Montipora aequituberculata	Montipora aequituberculata					1		1
Maragos et al 1994	Montipora caliculata	Montipora caliculata	Montipora caliculata							1
Maragos et al 1994	Montipora ehrenbergii	Montipora ehrenbergi	Montipora ehrenbergi				1		1
Maragos et al 1994	Montipora foliosa	Montipora foliosa	Montipora foliosa				1
Maragos et al 1994	Montipora foveolata	Montipora foveolata	Montipora foveolata					1	1		1			1
Maragos et al 1994	Montipora hispida	Montipora hispida	Montipora hispida				1	1	1	1	1	1
Maragos et al 1994	Montipora hoffmeisteri	Montipora hoffmeisteri	Montipora hoffmeisteri						1					1
Maragos et al 1994	Montipora informis	Montipora informis	Montipora informis								1
Maragos et al 1994	Montipora monticulosa	Montipora sp.	Montipora sp.		1
Maragos et al 1994	Montipora spp.	Montipora sp.	Montipora sp.	1	1	1	1					1	1	1
Maragos et al 1994	Montipora tuberculosa	Montipora tuberculosa	Montipora tuberculosa		1	1	1		1	1	1		1
Maragos et al 1994	Montipora verrilli	Montipora verrilli	Montipora verrilli				1	1	1	1	1	1	1	1
Maragos et al 1994	Montipora verrucosa	Montipora verrucosa	Montipora verrucosa								1			1
Maragos et al 1994	Mycedium elephantotus	Mycedium elephantotus	Mycedium elephantotus				1	1	1	1
Maragos et al 1994	Oulophyllia crispa	Oulophyllia crispa	Oulophyllia crispa				1		1		1	1	1
Maragos et al 1994	Oxypora lacera	Oxypora lacera	Oxypora lacera				1	1	1	1	1	1
Maragos et al 1994	Pavona clavus	Pavona clavus	Pavona clavus				1		1	1	1	1
Maragos et al 1994	Pavona explanulata	Pavona explanulata	Pavona explanulata							1		1
Maragos et al 1994	Pavona maldivensis	Pavona maldivensis	Pavona maldivensis				1	1				1	1
Maragos et al 1994	Pavona sp.	Pavona sp.	Pavona sp.				1		1			1
Maragos et al 1994	Pavona sp. cf. varians	Pavona sp. cf. varians	Pavona varians		1		1			1	1	1		1
Maragos et al 1994	Pavona varians	Pavona varians	Pavona varians	1	1		1	1	1	1	1	1	1	1
Maragos et al 1994	Platygyra daedalea	Platygyra daedalea	Platygyra daedalea	1	1		1	1	1	1			1	1
Maragos et al 1994	Platygyra lamellina	Platygyra lamellina	Platygyra lamellina									1
Maragos et al 1994	Platygyra pini	Platygyra pini	Platygyra pini	1			1
Maragos et al 1994	Platygyra sinensis	Platygyra sinensis	Platygyra sinensis		1				1					1
Maragos et al 1994	Plerogyra sinuosa	Plerogyra sinuosa	Plerogyra sinuosa										1
Maragos et al 1994	Pocillopora damicornis	Pocillopora damicornis	Pocillopora damicornis	1	1								1
Maragos et al 1994	Pocillopora eydouxi	Pocillopora grandis	Pocillopora grandis						1	1	1		1	1
Maragos et al 1994	Pocillopora meandrina	Pocillopora meandrina	Pocillopora meandrina	1	1	1		1	1	1	1	1	1	1
Maragos et al 1994	Pocillopora verrucosa	Pocillopora verrucosa	Pocillopora verrucosa					1	1			1	1	1
Maragos et al 1994	Porites (Napopora) vaughani	Porites vaughani	Porites vaughani					1				1
Maragos et al 1994	Porites (Synaraea) rus	Porites rus	Porites rus						1	1			1
Maragos et al 1994	Porites australiensis	Porites sp.	Porites sp.							1
Maragos et al 1994	Porites cylindrica	Porites cylindrica	Porites cylindrica	1		1
Maragos et al 1994	Porites lichen	Porites lichen	Porites lichen								1
Maragos et al 1994	Porites lobata	Porites lobata	Porites lobata	1	1	1	1		1	1	1		1
Maragos et al 1994	Porites lutea	Porites lutea	Porites lutea		1	1	1
Maragos et al 1994	Porites murrayensis	Porites murrayensis	Porites murrayensis		1
Maragos et al 1994	Porites sp.	Porites sp.	Porites sp.						1
Maragos et al 1994	Psammocora contigua	Psammocora contigua	Psammocora contigua	1
Maragos et al 1994	Psammocora haimeana	Psammocora haimiana	Psammocora haimiana								1
Maragos et al 1994	Psammocora profundacella	Psammocora profundacella	Psammocora profundacella				1				1
Maragos et al 1994	Psammocora superficialis	Psammocora profundacella	Psammocora profundacella						1
Maragos et al 1994	Sandalolitha robusta	Sandalolitha robusta	Sandalolitha robusta								1
Maragos et al 1994	Scapophyllia cylindrica	Scapophyllia cylindrica	Scapophyllia cylindrica	1					1
Maragos et al 1994	Stylaster elegans	Stylaster sanguineus	Stylaster sp.							1
Maragos et al 1994	Stylophora pistillata	Stylophora pistillata	Stylophora pistillata			1	1	1	1	1	1	1	1
Maragos et al 1994	Symphyllia recta	Lobophyllia recta	Lobophyllia recta		1
Maragos et al 1994	Symphyllia sp.	Lobophyllia sp.	Lobophyllia sp.	1
Maragos et al 1994	Turbinaria reniformis	Turbinaria reniformis	Turbinaria reniformis		1		1	1	1
Maragos et al 1994	Turbinaria sp.	Turbinaria sp.	Turbinaria sp.										1
Maragos et al 1994	Turbinaria stellulata	Turbinaria stellulata	Turbinaria stellulata		1				1				1
Maragos et al 1994	Turbinaria veluta	Turbinaria reniformis	Turbinaria reniformis						1				1

## Sheet: Coles
reference	original	transformed_unique	transformed	C1	C2	C3	C4	C5	C6	C7	C8	C9	C10
Coles et al 2003	Acanthastrea echinata	Acanthastrea echinata	Acanthastrea echinata									1
Coles et al 2003	Acropora aff. cophodactyla	Acropora sp.	Acropora sp.	1	1				1		1	1	1
Coles et al 2003	Acropora ?donei	Acropora donei	Acropora donei						1
Coles et al 2003	Acropora ?horrida	Acropora horrida	Acropora horrida						1			1
Coles et al 2003	Acropora ?latistella	Acropora latistella	Acropora latistella	1	1							1	1
Coles et al 2003	Acropora ?nobilis	Acropora robusta	Acropora robusta						1
Coles et al 2003	Acropora ?prostrata	Acropora millepora	Acropora millepora	1					1			1	1
Coles et al 2003	Acropora ?pulchra	Acropora pulchra	Acropora pulchra
Coles et al 2003	Acropora ?robusta	Acropora robusta	Acropora robusta	1					1			1
Coles et al 2003	Acropora ?yongei	Acropora yongei	Acropora yongei	1		1			1			1
Coles et al 2003	Acropora abrotanoides	Acropora abrotanoides	Acropora abrotanoides	1	1	1			1		1	1
Coles et al 2003	Acropora acuminata	Acropora acuminata	Acropora acuminata	1		1			1	1
Coles et al 2003	Acropora aff. valida	Acropora valida	Acropora valida						1			1
Coles et al 2003	Acropora austera	Acropora austera	Acropora austera	1
Coles et al 2003	Acropora cf. austera	Acropora austera	Acropora austera	1		1			1
Coles et al 2003	Acropora cf. diversa	Acropora secale	Acropora secale									1
Coles et al 2003	Acropora cf. globiceps	Acropora globiceps	Acropora globiceps	1	1	1			1	1		1
Coles et al 2003	Acropora cf. granulosa	Acropora granulosa	Acropora granulosa		1	1				1	1	1
Coles et al 2003	Acropora cf. quelchi	Acropora secale	Acropora secale	1	1							1	1
Coles et al 2003	Acropora clathrata	Acropora clathrata	Acropora clathrata	1	1				1		1	1	1
Coles et al 2003	Acropora crateriformis	Isopora crateriformis	Isopora crateriformis	1	1	1			1			1
Coles et al 2003	Acropora cytherea	Acropora cytherea	Acropora cytherea	1	1	1					1	1
Coles et al 2003	Acropora digitifera	Acropora digitifera	Acropora digitifera			1			1			1
Coles et al 2003	Acropora gemmifera	Acropora gemmifera	Acropora gemmifera	1	1	1			1			1	1
Coles et al 2003	Acropora granulosa	Acropora granulosa	Acropora granulosa			1
Coles et al 2003	Acropora humilis	Acropora globiceps	Acropora globiceps	1	1	1			1	1	1	1	1
Coles et al 2003	Acropora hyacinthus	Acropora hyacinthus	Acropora hyacinthus	1	1	1			1		1	1	1
Coles et al 2003	Acropora monticulosa	Acropora monticulosa	Acropora monticulosa	1								1
Coles et al 2003	Acropora muricata	Acropora muricata	Acropora muricata			1			1			1
Coles et al 2003	Acropora nasuta	Acropora nasuta	Acropora nasuta									1
Coles et al 2003	Acropora palifera	Isopora palifera	Isopora palifera	1								1
Coles et al 2003	Acropora palmerae	Acropora palmerae	Acropora palmerae	1					1			1
Coles et al 2003	Acropora paniculata	Acropora paniculata	Acropora paniculata	1	1	1			1		1	1	1
Coles et al 2003	Acropora samoensis	Acropora samoensis	Acropora samoensis		1				1			1
Coles et al 2003	Acropora selago	Acropora selago	Acropora selago		1								1
Coles et al 2003	Acropora sp.	Acropora sp.	Acropora sp.						1	1		1
Coles et al 2003	Acropora sp. 1	Acropora sp. 1	Acropora sp.	1	1				1			1	1
Coles et al 2003	Acropora sp. 2	Acropora sp. 2	Acropora sp.	1					1			1
Coles et al 2003	Acropora sp. 3	Acropora sp. 3	Acropora sp.									1	1
Coles et al 2003	Acropora tenuis	Acropora tenuis	Acropora tenuis		1	1						1
Coles et al 2003	Acropora valida	Acropora valida	Acropora valida	1		1			1			1
Coles et al 2003	Acropora verweyi	Acropora verweyi	Acropora verweyi	1					1			1
Coles et al 2003	Alveopora superficialis	Alveopora superficialis	Alveopora superficialis		1	1			1			1	1
Coles et al 2003	Astreopora cucullata	Astreopora cucullata	Astreopora cucullata	1	1	1			1	1	1	1	1
Coles et al 2003	Astreopora listeri	Astreopora listeri	Astreopora listeri									1
Coles et al 2003	Astreopora myriophthalma	Astreopora myriophthalma	Astreopora myriophthalma	1	1	1			1	1	1	1
Coles et al 2003	Astreopora randalli	Astreopora randalli	Astreopora randalli		1								1
Coles et al 2003	Caulastrea furcata	Caulastraea furcata	Caulastraea furcata										1
Coles et al 2003	Coeloseris mayeri	Coeloseris mayeri	Coeloseris mayeri									1
Coles et al 2003	Coscinerea columna	Coscinaraea columna	Coscinaraea columna	1	1	1				1	1	1	1
Coles et al 2003	Cyphastrea chalcidicum	Cyphastrea chalcidicum	Cyphastrea chalcidicum	1	1								1
Coles et al 2003	Cyphastrea microphthalma	Cyphastrea microphthalma	Cyphastrea microphthalma	1	1	1			1			1	1
Coles et al 2003	Cyphastrea serailia	Cyphastrea serailia	Cyphastrea serailia	1	1				1	1	1	1	1
Coles et al 2003	Diploastrea heliopora	Diploastrea heliopora	Diploastrea heliopora	1	1	1			1	1	1	1	1
Coles et al 2003	Distichopora sp.	Distichopora sp.	Distichopora sp.	1	1	1						1	1
Coles et al 2003	Echinophyllia aspera	Echinophyllia aspera	Echinophyllia aspera		1	1			1		1		1
Coles et al 2003	Echinophyllia echinata	Echinophyllia echinata	Echinophyllia echinata								1	1
Coles et al 2003	Echinopora ?hirsutissima	Echinopora hirsutissima	Echinopora hirsutissima	1					1	1	1
Coles et al 2003	Echinopora gemmacea	Echinopora gemmacea	Echinopora gemmacea			1			1			1	1
Coles et al 2003	Echinopora lamellosa	Echinopora lamellosa	Echinopora lamellosa	1	1				1				1
Coles et al 2003	Euphyllia glabrescens	Euphyllia glabrescens	Euphyllia glabrescens	1		1					1		1
Coles et al 2003	Favia ?danae	Dipsastraea sp.	Dipsastraea sp.									1
Coles et al 2003	Favia favus	Dipsastraea favus	Dipsastraea favus	1	1	1			1	1	1		1
Coles et al 2003	Favia heliantoides	Dipsastraea helianthoides	Dipsastraea helianthoides	1	1				1			1	1
Coles et al 2003	Favia matthaii	Dipsastraea matthaii	Dipsastraea matthaii	1	1	1			1	1	1	1	1
Coles et al 2003	Favia pallida	Dipsastraea pallida	Dipsastraea pallida	1		1				1			1
Coles et al 2003	Favia rotumana	Dipsastraea rotumana	Dipsastraea rotumana		1				1
Coles et al 2003	Favia speciosa	Dipsastraea speciosa	Dipsastraea speciosa		1	1						1	1
Coles et al 2003	Favia stelligera	Goniastrea stelligera	Goniastrea stelligera	1		1			1			1	1
Coles et al 2003	Favites ?complanata	Favites complanata	Favites complanata	1	1	1			1		1	1	1
Coles et al 2003	Favites ?halicora	Favites halicora	Favites halicora		1				1		1		1
Coles et al 2003	Favites ?pentagona	Favites pentagona	Favites pentagona			1
Coles et al 2003	Favites abdita	Favites abdita	Favites abdita			1			1			1
Coles et al 2003	Favites aff. russelli	Paragoniastrea russelli	Paragoniastrea russelli										1
Coles et al 2003	Favites flexuosa	Favites flexuosa	Favites flexuosa			1
Coles et al 2003	Fungia ?danai	Danafungia horrida	Danafungia horrida
Coles et al 2003	Fungia ?repanda	Lithophyllon repanda	Lithophyllon repanda										1
Coles et al 2003	Fungia echinata	Ctenactis echinata	Ctenactis echinata									1	1
Coles et al 2003	Fungia fungites	Fungia fungites	Fungia fungites	1	1	1			1	1		1	1
Coles et al 2003	Fungia paumotensis	Pleuractis paumotensis	Pleuractis paumotensis	1	1
Coles et al 2003	Fungia scutaria	Lobactis scutaria	Lobactis scutaria	1	1	1						1
Coles et al 2003	Galaxea fascicularis	Galaxea fascicularis	Galaxea fascicularis	1	1	1			1	1	1	1	1
Coles et al 2003	Gardineroseris planulata	Gardineroseris planulata	Gardineroseris planulata	1					1				1
Coles et al 2003	Goniastrea ?aspera	Coelastrea aspera	Coelastrea aspera	1					1			1
Coles et al 2003	Goniastrea edwardsi	Goniastrea edwardsi	Goniastrea edwardsi									1
Coles et al 2003	Goniastrea pectinata	Goniastrea pectinata	Goniastrea pectinata		1					1		1
Coles et al 2003	Goniastrea pectinata	Goniastrea pectinata	Goniastrea pectinata	1	1				1	1		1	1
Coles et al 2003	Goniastrea retiformis	Goniastrea retiformis	Goniastrea retiformis			1			1			1	1
Coles et al 2003	Goniopora cf. lobata	Goniopora lobata	Goniopora lobata			1			1	1		1
Coles et al 2003	Goniopora columna	Goniopora columna	Goniopora columna
Coles et al 2003	Goniopora minor	Goniopora pedunculata	Goniopora pedunculata	1	1								1
Coles et al 2003	Goniopora somaliensis	Goniopora somaliensis	Goniopora somaliensis	1									1
Coles et al 2003	Halomitra pileus	Halomitra pileus	Halomitra pileus	1	1						1		1
Coles et al 2003	Herpolitha limax	Herpolitha limax	Herpolitha limax	1	1				1		1	1
Coles et al 2003	Hydnophora microconos	Hydnophora microconos	Hydnophora microconos	1	1	1			1			1
Coles et al 2003	Hydnophora exesa	Hydnophora exesa	Hydnophora exesa	1					1	1	1	1	1
Coles et al 2003	Leptastrea ?bewickensis	Leptastrea bewickensis	Leptastrea bewickensis	1		1						1	1
Coles et al 2003	Leptastrea ?pruinosa	Leptastrea purpurea	Leptastrea purpurea						1	1	1
Coles et al 2003	Leptastrea purpurea	Leptastrea purpurea	Leptastrea purpurea	1	1	1	1	1	1	1	1	1	1
Coles et al 2003	Leptastrea transversa	Leptastrea transversa	Leptastrea transversa		1	1							1
Coles et al 2003	Leptoria phrygia	Leptoria phrygia	Leptoria phrygia	1	1	1			1			1	1
Coles et al 2003	Leptoseris mycetoseroides	Leptoseris mycetoseroides	Leptoseris mycetoseroides	1	1	1			1	1	1	1	1
Coles et al 2003	Leptoseris explanata	Leptoseris explanata	Leptoseris explanata		1				1			1	1
Coles et al 2003	Leptoseris incrustans	Leptoseris incrustans	Leptoseris incrustans	1	1	1			1	1		1	1
Coles et al 2003	Leptoseris scabra	Leptoseris scabra	Leptoseris scabra	1					1	1	1
Coles et al 2003	Lobophyllia corymbosa	Lobophyllia corymbosa	Lobophyllia corymbosa	1		1						1
Coles et al 2003	Lobophyllia hemprichii	Lobophyllia hemprichii	Lobophyllia hemprichii	1	1	1			1	1	1	1	1
Coles et al 2003	Merulina ampliata	Merulina ampliata	Merulina ampliata	1	1	1			1		1	1	1
Coles et al 2003	Merulina scabricula	Merulina scabricula	Merulina scabricula	1						1		1
Coles et al 2003	Millepora dichotoma	Millepora dichotoma	Millepora dichotoma	1					1			1
Coles et al 2003	Millepora platyphylla	Millepora platyphylla	Millepora platyphylla	1	1	1			1	1	1	1	1
Coles et al 2003	Millepora tuberosa	Millepora exaesa	Millepora exaesa	1								1	1
Coles et al 2003	Montastrea curta	Astrea curta	Astrea curta	1	1	1			1		1	1
Coles et al 2003	Montastrea sp. 1	Montastrea sp. 1	Montastraea sp.	1	1				1	1	1	1	1
Coles et al 2003	Montastrea sp. 2	Montastrea sp. 2	Montastraea sp.		1							1
Coles et al 2003	Montipora ?aequituberculata	Montipora aequituberculata	Montipora aequituberculata	1	1	1			1		1	1	1
Coles et al 2003	Montipora ?hoffmeisteri	Montipora hoffmeisteri	Montipora hoffmeisteri			1			1	1
Coles et al 2003	Montipora ?turgescens	Montipora turgescens	Montipora turgescens	1	1							1
Coles et al 2003	Montipora berryi	Montipora berryi	Montipora berryi	1	1							1	1
Coles et al 2003	Montipora ehrenbergii	Montipora ehrenbergi	Montipora ehrenbergi	1	1	1			1	1	1	1	1
Coles et al 2003	Montipora elshneri	Montipora sp.	Montipora sp.	1		1			1			1
Coles et al 2003	Montipora floweri	Montipora floweri	Montipora floweri	1	1	1
Coles et al 2003	Montipora foliosa	Montipora foliosa	Montipora foliosa	1							1	1
Coles et al 2003	Montipora grisea	Montipora grisea	Montipora grisea	1	1				1	1	1	1	1
Coles et al 2003	Montipora lobulata	Montipora lobulata	Montipora lobulata	1								1
Coles et al 2003	Montipora monasteriata	Montipora monasteriata	Montipora monasteriata	1					1			1
Coles et al 2003	Montipora socialis	Montipora foveolata	Montipora foveolata		1				1
Coles et al 2003	Montipora spp.	Montipora sp.	Montipora sp.	1		1			1	1	1		1
Coles et al 2003	Montipora tuberculosa	Montipora tuberculosa	Montipora tuberculosa	1					1			1
Coles et al 2003	Montipora verrilli	Montipora verrilli	Montipora verrilli								1
Coles et al 2003	Montipora verrucosa	Montipora verrucosa	Montipora verrucosa	1	1							1	1
Coles et al 2003	Mycedium elephantotus	Mycedium elephantotus	Mycedium elephantotus		1	1			1	1	1	1	1
Coles et al 2003	Oulophyllia crispa	Oulophyllia crispa	Oulophyllia crispa		1							1
Coles et al 2003	Oxypora ?lacera	Oxypora lacera	Oxypora lacera			1			1		1		1
Coles et al 2003	Pachyseris speciosa	Pachyseris speciosa	Pachyseris speciosa		1	1			1	1	1	1	1
Coles et al 2003	Pavona clavus	Pavona clavus	Pavona clavus									1
Coles et al 2003	Pavona decussata	Pavona decussata	Pavona decussata			1			1
Coles et al 2003	Pavona divaricata	Pavona divaricata	Pavona divaricata			1			1			1	1
Coles et al 2003	Pavona duerdeni	Pavona duerdeni	Pavona duerdeni	1	1							1
Coles et al 2003	Pavona explanulata	Pavona explanulata	Pavona explanulata		1	1			1	1	1	1
Coles et al 2003	Pavona maldivensis	Pavona maldivensis	Pavona maldivensis	1	1	1			1	1	1	1	1
Coles et al 2003	Pavona minuta	Pavona minuta	Pavona minuta										1
Coles et al 2003	Pavona sp. 1 aff. varians	Pavona sp. 1 aff. varians	Pavona sp.	1		1			1			1
Coles et al 2003	Pavona sp. 2 aff. varians	Pavona sp. 2 aff. varians	Pavona sp.	1	1	1			1	1	1	1	1
Coles et al 2003	Pavona varians	Pavona varians	Pavona varians	1	1	1			1	1	1	1	1
Coles et al 2003	Pavona venosa	Pavona venosa	Pavona venosa	1					1
Coles et al 2003	Platygyra ?lamellina	Platygyra lamellina	Platygyra lamellina									1
Coles et al 2003	Platygyra daedalea	Platygyra daedalea	Platygyra daedalea	1	1				1			1	1
Coles et al 2003	Platygyra pini	Platygyra pini	Platygyra pini	1	1	1			1			1	1
Coles et al 2003	Plesiastrea versipora	Plesiastrea versipora	Plesiastrea versipora		1
Coles et al 2003	Pocillopora cf. ligulata	Pocillopora ligulata	Pocillopora ligulata			1
Coles et al 2003	Pocillopora damicornis	Pocillopora damicornis	Pocillopora damicornis			1	1	1	1	1	1	1	1
Coles et al 2003	Pocillopora danae	Pocillopora verrucosa	Pocillopora verrucosa	1	1	1			1		1	1	1
Coles et al 2003	Pocillopora elegans	Pocillopora elegans	Pocillopora elegans	1	1						1	1
Coles et al 2003	Pocillopora eydouxi	Pocillopora grandis	Pocillopora grandis	1	1	1			1	1	1	1	1
Coles et al 2003	Pocillopora meandrina	Pocillopora meandrina	Pocillopora meandrina	1	1	1			1	1	1	1	1
Coles et al 2003	Pocillopora setchelli	Pocillopora brevicornis	Pocillopora brevicornis						1			1
Coles et al 2003	Pocillopora verrucosa	Pocillopora verrucosa	Pocillopora verrucosa	1	1	1			1	1		1	1
Coles et al 2003	Porites ?murrayensis	Porites murrayensis	Porites murrayensis						1
Coles et al 2003	Porites annae	Porites annae	Porites annae	1	1	1			1			1	1
Coles et al 2003	Porites australiensis	Porites sp.	Porites sp.										1
Coles et al 2003	Porites convexa	Porites rus	Porites rus							1			1
Coles et al 2003	Porites cylindrica	Porites cylindrica	Porites cylindrica			1			1		1		1
Coles et al 2003	Porites horizontalata	Porites horizontalata	Porites horizontalata								1		1
Coles et al 2003	Porites lichen	Porites lichen	Porites lichen	1	1				1	1	1	1	1
Coles et al 2003	Porites lobata	Porites lobata	Porites lobata	1	1	1		1	1	1	1	1	1
Coles et al 2003	Porites lutea	Porites lutea	Porites lutea	1		1	1		1	1	1	1	1
Coles et al 2003	Porites rus	Porites rus	Porites rus	1	1	1				1	1	1	1
Coles et al 2003	Porites solida	Porites solida	Porites solida										1
Coles et al 2003	Porites sp.	Porites sp.	Porites sp.									1
Coles et al 2003	Porites superfusa	Porites superfusa	Porites superfusa	1	1	1			1	1	1	1	1
Coles et al 2003	Porites vaughani	Porites vaughani	Porites vaughani	1	1	1			1	1		1	1
Coles et al 2003	Psammocora explanulata	Cycloseris explanulata	Cycloseris explanulata							1	1
Coles et al 2003	Psammocora cf. obtusangula	Psammocora contigua	Psammocora contigua			1			1
Coles et al 2003	Psammocora contigua	Psammocora contigua	Psammocora contigua			1	1		1
Coles et al 2003	Psammocora digitata	Psammocora digitata	Psammocora digitata	1					1	1			1
Coles et al 2003	Psammocora haimeana	Psammocora haimiana	Psammocora haimiana	1	1	1	1		1	1		1	1
Coles et al 2003	Psammocora nierstraszi	Psammocora nierstraszi	Psammocora nierstraszi	1	1				1			1	1
Coles et al 2003	Psammocora profundicella	Psammocora profundacella	Psammocora profundacella			1						1
Coles et al 2003	Psammocora sp. 1 aff. nierstraszi	Psammocora sp. 1 aff. nierstraszi	Psammocora sp.	1					1	1	1	1
Coles et al 2003	Sandolitha robusta	Sandalolitha robusta	Sandalolitha robusta							1	1	1	1
Coles et al 2003	Scapophyllia cylindrica	Scapophyllia cylindrica	Scapophyllia cylindrica	1
Coles et al 2003	Scolymia sp.	Scolymia sp.	Scolymia sp.										1
Coles et al 2003	Stylarea punctata	Stylaraea punctata	Stylaraea punctata	1	1				1			1	1
Coles et al 2003	Stylaster sp.	Stylaster sp.	Stylaster sp.	1	1	1			1	1	1	1	1
Coles et al 2003	Stylocoeniella armata	Stylocoeniella armata	Stylocoeniella armata	1	1	1			1	1	1	1	1
Coles et al 2003	Stylophora mordax	Stylophora pistillata	Stylophora pistillata	1								1
Coles et al 2003	Symphyllia ?recta	Lobophyllia recta	Lobophyllia recta	1									1
Coles et al 2003	Tubastraea sp.	Tubastraea sp.	Tubastraea sp.								1
Coles et al 2003	Turbinarea ?frondens	Turbinaria frondens	Turbinaria frondens		1
Coles et al 2003	Turbinarea reniformis	Turbinaria reniformis	Turbinaria reniformis	1					1	1		1	1

## Sheet: Site_Data
site	reference	zone	mce	harbor	habitat	island	island2	coast	orientation	name	year	lat	long	depth_min	depth_max	depth_mid	comments
AM1	Montgomery unpublished	Upper MCE	MCE	Non-harbor	Upper MCE	Tutuila	Tutuila			AM-150	2016
AM2	Montgomery unpublished	Upper MCE	MCE	Non-harbor	Upper MCE	Tutuila	Tutuila			AM-162	2016
AM3	Montgomery unpublished	Upper MCE	MCE	Non-harbor	Upper MCE	Tutuila	Tutuila			AM-164	2016
AM4	Montgomery unpublished	Upper MCE	MCE	Non-harbor	Upper MCE	Tutuila	Tutuila			AM-33	2016
AM5	Montgomery unpublished	Upper MCE	MCE	Non-harbor	Upper MCE	Tutuila	Tutuila			AM-43	2016
AM6	Montgomery unpublished	Upper MCE	MCE	Non-harbor	Upper MCE	Tutuila	Tutuila			AM-49	2016
AM7	Montgomery unpublished	Upper MCE	MCE	Non-harbor	Upper MCE	Tutuila	Tutuila			AM-59	2016
AM8	Montgomery unpublished	Upper MCE	MCE	Non-harbor	Upper MCE	Tutuila	Tutuila			AM-60	2016
C1	Coles et al 2003	Reef Slope	SCR	Non-harbor	Reef Slope	Tutuila	Tutuila			West Fagatele Bay	2002	-14.366	-170.764	9	12	10.5	The bottom slopes at a steep 30° slope from shore to a sandy area at the base of the coral zone at 20-25 m, with a substratum of mostly cobble to boulder size coral rubble on hard limestone reef. The coral cover is about 20-50% with Acropora hyacinthus coral abundant with tables up to 2 m diameter and vestiges of old tables and outcrops heavily covered with calcareous algae, suggesting that these…
C10	Coles et al 2003	Reef Slope	SCR	Non-harbor	Reef Slope	Tutuila	Tutuila			Fagasa Bay	2002	-14.2835	-170.723	4	21	12.5	The site drops steeply from a ca. 2 m deep reef flat on the east side of the bay to ca. 18 m depth at the reef base, with pronounced spur and groove development forming projecting ridges that merge into a coarse sandy bottom with pebble to cobble sized rubble. Coral cover on reef slope was ca. 50% and diverse in species, with abundant Halimeda. Porites rus was common at the bottom of the reef slo…
C2	Coles et al 2003	Reef Slope	SCR	Non-harbor	Reef Slope	Tutuila	Tutuila			East Fagatele Bay	2002	-14.3658	-170.763	21	24	22.5	The site is a rich coral area with high relief and channels littered with coral rubble and coarse sand. Coral is very abundant on ridges between channels and dominated by Pocillopora, Acropora and Montipora species with cover up to >60%. Most of the rubble in the narrow channels is cemented together by sponges and calcareous algae, and much was covered by a surface of encrusting corals (mainly Mo…
C3	Coles et al 2003	Reef Slope/Reef Flat	SCR	Outer-harbor	Reef Slope/Reef Flat	Tutuila	Tutuila			Utulei, Pago Pago Harbor	2002	-14.2837	-170.678	0.5	18	9.25	The site is a reef in the vicinity of the Pago Pago sewage outfall pipeline that extends ca. 75 m from shore across the reef flat and down the reef slope at south end of Utulei Beach. The reef flat is ca. 0.5 m deep and with coarse sand pits 3-4 m deep stabilized by Caulerpa sp. algae and littered with rubble in pebble to cobble size ranges. Boulders of basalt rock that stabilize the sewer pipe a…
C4	Coles et al 2003	Harbor	SCR	Inner-harbor	Harbor	Tutuila	Tutuila			Main Dock, Pago Pago Harbor	2002	-14.2765	-170.688	6	10	8	Samples and observations were taken from the pilings and bottom from the east end of the main harbor docking area and around its corner to a smaller dock, ending at a rocky jetty and sheet piling near the DMWR offices. The depth ranged 4 to 10 m, with a bottom of coarse sand with a thin muddy surface and abundant trash and metal scrap providing hard surfaces for organism settlement. Samples were …
C5	Coles et al 2003	Harbor	SCR	Inner-harbor	Harbor	Tutuila	Tutuila			Dry Dock, Pago Pago Harbor	2002	-14.272	-170.692	1.5	24	12.75	This site is near the head of harbor on its north side along the edge of a seawall next to the Ronald Reagan Shipyard and west of the tuna canneries. The bottom is steeply sloped and covered by coarse sand and muddy silt, barren of any macrobiota except where occurring on intermittent trash consisting of old tires, ropes, fiberglass and metal scrap which provide surfaces for fouling of sponges, b…
C6	Coles et al 2003	Reef Slope/Reef Flat	SCR	Outer-harbor	Fringing Reef	Tutuila	Tutuila			Onesosopo, Pago Pago Harbor	2002	-14.2863	-170.665	2	23	12.5	A narrow (ca. 150 m) fringing reef with high coverage of Acropora and mixed coral species that drops steeply to a mixed sand/coral rubble bottom at ca. 25 m. The reef flat consists of a shallow 1-2 m sandy moat area with ca. 5-20% coral cover and few narrow, shallow grooves directed towards the reef front and a channel area. These grooves are lined with small to medium sized rubble well encrusted…
C7	Coles et al 2003	Reef Slope	SCR	Outer-harbor	Reef Slope	Tutuila	Tutuila			Aua, Pago Pago Harbor	2002	-14.2785	-170.669	2	22	12	The site is near a channel formed by river outflow ca. 500 m northeast of the site and near the locations of previous coral transects (Mayor 1924, Dahl and Lamberts 1977, Green et al. 1997). The reef top at 1.5 m is quite barren near the reef edge, with coral coverage mostly comprised of scattered Pocillopora damicornis and corymbose Acropora, with abundant fleshy and calcareous macroalgae. The r…
C8	Coles et al 2003	Reef Slope	SCR	Outer-harbor	Reef Slope	Tutuila	Tutuila			Leloaloa, Pago Pago Harbor	2002	-14.2705	-170.677	5	28	16.5	The reef top is consolidated limestone with abundant encrusting Montipora and Pocillopora damicornis among encrusting coralline algae. Channels 2-3 m deep extended through the reef with projecting outcrops. Small Acropora hyacinthus, Lobophytum soft coral and yellow sponges occurred along the reef edge. At its edge the reef slopes downward at about 30° to ca. 30 m with an almost featureless face,…
C9	Coles et al 2003	Reef Slope	SCR	Non-harbor	Reef Slope	Tutuila	Tutuila			East Vatia Bay	2002	-14.2465	-170.668	4	21	12.5	The bay is semi-protected and supports abundant coral growth, especially approaching the shelf break at 8-10 m depth. Humps and ridges between shallow channels form a fairly well developed spur and groove system with abundant Acropora hyacinthus, A. robusta, and A. abrotanoides on the ridges and outcrops. Other abundant corals were Pocillopora cf. danae, encrusting Montipora, Platygyra, Hydnophor…
F1	Fenner unpublished	Reef Flat	SCR	Non-harbor	Reef Flat	Tutuila	Tutuila			Fagamalo		-14.3033	-170.823
F10	Fenner unpublished	Reef Flat	SCR	Non-harbor	Reef Flat	Tutuila	Tutuila			Leone		-14.3433	-170.785
F11	Fenner unpublished	Reef Flat/Pool	SCR	Non-harbor	Reef Flat/ Shallow Pool	Tutuila	Tutuila			Onososopo							Reef Flat/Pool
F12	Fenner unpublished	Reef Flat	SCR	Outer-harbor	Reef Flat/ Harbor	Tutuila	Tutuila			Aua			-184.954
F13	Fenner unpublished	Reef Flat	SCR	Outer-harbor	Reef Flat/ Harbor	Tutuila	Tutuila			Leloaloa
F14	Fenner unpublished	Reef Flat	SCR	Non-harbor	Reef Flat/ Harbor	Tutuila	Tutuila			Gataivai		-14.2883	-170.68
F15	Fenner unpublished	Reef Flat	SCR	Non-harbor	Reef Flat/ Harbor	Tutuila	Tutuila			Utulei			-184.961
F16	Fenner unpublished	Reef Flat	SCR	Non-harbor	Reef Flat/ Harbor	Tutuila	Tutuila			Fagatago			-184.967
F17	Fenner unpublished	Pool	SCR	Non-harbor	Shallow Pool	Tutuila	Tutuila			Fagaitua			-184.887
F18	Fenner unpublished	Pool	SCR	Non-harbor	Pool	Tutuila	Tutuila			Coconut Pt			-185.009
F19	Fenner unpublished	Pool	SCR	Non-harbor	?	Tutuila	Tutuila			Airport			-185.03
F2	Fenner unpublished	Reef Flat	SCR	Non-harbor	Reef Flat	Tutuila	Tutuila			Fagasa		-14.2917	-170.725
F20	Fenner unpublished	Reef Flat	SCR	Non-harbor	?	Tutuila	Tutuila			Fagaalu			-184.973
F21	Fenner unpublished	Reef Flat	SCR	Non-harbor	Reef Flat	Ofu/Olosega	Manua Islands			Ofu p500		-14.1716
F22	Fenner unpublished	Reef Flat	SCR	Non-harbor	Reef Flat	Ofu/Olosega	Manua Islands			Vaoto		-14.1846	-169.666
F23	Fenner unpublished	Reef Flat	SCR	Non-harbor	Reef Flat	Ofu/Olosega	Manua Islands			250		-14.1805	-169.655
F24	Fenner unpublished	Reef Flat	SCR	Non-harbor	Reef Flat	Ofu/Olosega	Manua Islands			Sili Olosega		-14.1678	-169.63
F25	Fenner unpublished	Pool	SCR	Non-harbor	Pool	Ofu/Olosega	Manua Islands			500		-14.1713	-169.644
F26	Fenner unpublished	Pool	SCR	Non-harbor	Pool	Ofu/Olosega	Manua Islands			Vaoto		-14.1848	-169.666
F27	Fenner unpublished	Pool	SCR	Non-harbor	Pool	Ofu/Olosega	Manua Islands			250		-14.1798	-169.656
F28	Fenner unpublished	Pool	SCR	Non-harbor	Pool	Ofu/Olosega	Manua Islands			Hurricane		-14.1771	-169.653
F29	Fenner unpublished	Pool	SCR	Non-harbor	Pool	Ofu/Olosega	Manua Islands			2nd		-14.183	-169.66
F3	Fenner unpublished	Reef Flat	SCR	Non-harbor	Reef Flat	Tutuila	Tutuila			Vatia		-14.255	-170.67
F30	Fenner unpublished	Pool	SCR	Non-harbor	Pool	Ofu/Olosega	Manua Islands			225		-14.1811	-169.658
F31	Fenner unpublished	Reef Slope	SCR	NA	slope	Tutuila	Tutuila			Aoa		-14.2579	-170.589
F32	Fenner unpublished	Reef Slope	SCR	Non-harbor	slope	Tutuila	Tutuila			Fagatele		-14.3643	-170.763
F33	Fenner unpublished	Reef Slope	SCR	Non-harbor	slope	Tutuila	Tutuila			Leone		-14.3422	-170.789
F34	Fenner unpublished	Reef Slope	SCR	Non-harbor	slope	Tutuila	Tutuila			Vatia		-14.2481	-170.67
F35	Fenner unpublished	Reef Slope	SCR	Non-harbor	slope	Tutuila	Tutuila			Tafeu		-14.2518	-170.689
F36	Fenner unpublished	Reef Slope	SCR	Non-harbor	slope	Tutuila	Tutuila			Fagasa		-14.2836	-170.723
F37	Fenner unpublished	Reef Slope	SCR	Non-harbor	slope	Tutuila	Tutuila			Fagamalo		-14.2979	-170.812
F38	Fenner unpublished	Reef Slope	SCR	Non-harbor	slope	Tutuila	Tutuila			Aunuu		-14.2846	-170.555
F39	Fenner unpublished	Reef Slope	SCR	Non-harbor	slope	Tutuila	Tutuila			Amaua		-14.2736	-170.622
F4	Fenner unpublished	Reef Flat	SCR	Non-harbor	Reef Flat	Tutuila	Tutuila			Aoa		-14.2633	-170.588
F40	Fenner unpublished	Reef Slope	SCR	Non-harbor	slope	Tutuila	Tutuila			Nuuuli		-14.3215	-170.697
F41	Fenner unpublished	Reef Slope	SCR	Non-harbor	slope	Tutuila	Tutuila			Fagaalu		-14.2901	-170.677
F42	Fenner unpublished	Reef Slope	SCR	Non-harbor	slope	Tutuila	Tutuila			Larson's		-14.361	-170.752
F43	Fenner unpublished	Reef Slope	SCR	Non-harbor	slope	Tutuila	Tutuila			Logologo Leone		-14.3452	-170.789
F44	Fenner unpublished	Reef Slope	SCR	Non-harbor	slope	Tutuila	Tutuila			Taema Banks		-14.3167	-170.654
F45	Fenner unpublished	Reef Slope	SCR	Non-harbor	slope	Tutuila	Tutuila			Funamafuti		-14.2983	-170.675
F46	Fenner unpublished	Reef Slope	SCR	Non-harbor	slope	Tutuila	Tutuila			Olotina		-14.2488	-170.581
F47	Fenner unpublished	Reef Slope	SCR	Non-harbor	slope	Tutuila	Tutuila			Folau		-14.2533	-170.604
F48	Fenner unpublished	Reef Slope	SCR	Non-harbor	slope	Tutuila	Tutuila			Afono A		-14.2561	-170.652
F49	Fenner unpublished	Reef Slope	SCR	Non-harbor	slope	Tutuila	Tutuila			Afono B		-14.2561	-170.652
F5	Fenner unpublished	Reef Flat	SCR	Non-harbor	Reef Flat	Tutuila	Tutuila			Amaua		-14.2783	-170.622
F50	Fenner unpublished	Reef Slope	SCR	Non-harbor	slope	Tutuila	Tutuila			Siliaga Pt.		-14.2868	-170.761
F51	Fenner unpublished	Reef Slope	SCR	Non-harbor	slope	Tutuila	Tutuila			Agabie Pt
F52	Fenner unpublished	Reef Slope	SCR	Non-harbor	slope	Tutuila	Tutuila			Aoloau Bay		-14.293	-170.78
F53	Fenner unpublished	Reef Slope	SCR	Non-harbor	slope	Tutuila	Tutuila			Poloa		-14.3162	-170.837
F54	Fenner unpublished	Reef Slope	SCR	Non-harbor	slope	Tutuila	Tutuila			LeeLee Pt		-14.2944	-170.812
F55	Fenner unpublished	Reef Slope	SCR	Non-harbor	slope	Tutuila	Tutuila			Nuuooti Cove		-14.2913	-170.794
F56	Fenner unpublished	Reef Slope	SCR	Non-harbor	slope	Tutuila	Tutuila			TUT-24		-14.2913	-170.793
F57	Fenner unpublished	Reef Slope	SCR	Non-harbor	slope	Ofu/Olosega	Manua Islands			OFU-02		-14.185	-169.676
F58	Fenner unpublished	Reef Slope	SCR	Non-harbor	slope	Ofu/Olosega	Manua Islands			OFU-08		-14.1716	-169.685
F59	Fenner unpublished	Reef Slope	SCR	Non-harbor	slope	Ofu/Olosega	Manua Islands			OLO-01		-14.1685	-169.608
F6	Fenner unpublished	Reef Flat	SCR	Non-harbor	Reef Flat	Tutuila	Tutuila			Alofau		-14.2817	-170.605
F60	Fenner unpublished	Reef Slope	SCR	Non-harbor	slope	Ofu/Olosega	Manua Islands			OLO-06		-14.1864	-169.608
F61	Fenner unpublished	Reef Slope	SCR	Non-harbor	slope	Ofu/Olosega	Manua Islands			OFU-04		-14.1775	-169.649
F62	Fenner unpublished	Reef Slope	SCR	Non-harbor	slope	Ofu/Olosega	Manua Islands			OFU-06		-14.1742	-169.682
F63	Fenner unpublished	Reef Slope	SCR	Non-harbor	slope	Ofu/Olosega	Manua Islands			OFU-09		-14.1576	-169.674
F64	Fenner unpublished	Reef Slope	SCR	Non-harbor	slope	Ofu/Olosega	Manua Islands			new site
F65	Fenner unpublished	Reef Slope	SCR	Non-harbor	slope	Ofu/Olosega	Manua Islands			OLO-05		-14.1634	-169.625
F66	Fenner unpublished	Reef Slope	SCR	Non-harbor	slope	Ofu/Olosega	Manua Islands			OFU-01		-14.1645	-169.656
F67	Fenner unpublished	Reef Slope	SCR	Non-harbor	slope	South Bank	South Bank			SOB-1		-14.8771	-170.633
F68	Fenner unpublished	Reef Slope	SCR	Non-harbor	slope	South Bank	South Bank			SOB-2		-14.8872	-170.632
F69	Fenner unpublished	Reef Slope	SCR	Non-harbor	slope	Tau	Manua Islands			TAU-09		-14.2457	-169.507
F7	Fenner unpublished	Reef Flat	SCR	Non-harbor	Reef Flat	Tutuila	Tutuila			Faga'alu		-14.2983	-170.682
F70	Fenner unpublished	Reef Slope	SCR	Non-harbor	slope	Tau	Manua Islands			TAU-11		-14.2171	-169.513
F71	Fenner unpublished	Reef Slope	SCR	Non-harbor	slope	Tau	Manua Islands			TAU-10		-14.2145	-169.468
F72	Fenner unpublished	Reef Slope	SCR	Non-harbor	slope	Tau	Manua Islands			TAU-07		-14.2272	-169.418
F73	Fenner unpublished	Reef Slope	SCR	Non-harbor	slope	Tau	Manua Islands			TAU-02		-14.2515	-169.446
F74	Fenner unpublished	Reef Slope	SCR	Non-harbor	slope	Tau	Manua Islands			TAU-08		-14.2624	-169.475
F75	Fenner unpublished	Reef Slope	SCR	Non-harbor	slope	Tau	Manua Islands			TAU-04		-14.2123	-169.441
F76	Fenner unpublished	Reef Slope	SCR	Non-harbor	slope	Tau	Manua Islands			TAU-05		-14.2145	-169.49
F77	Fenner unpublished	Reef Slope	SCR	Non-harbor	slope	Tau	Manua Islands			TAU-12		-14.2576	-169.501
F78	Fenner unpublished	Reef Slope	SCR	Non-harbor	slope	Rose	Rose Atoll			ROS-210		-14.5472	-168.17
F79	Fenner unpublished	Reef Slope	SCR	Non-harbor	slope	Rose	Rose Atoll			ROS-225		-14.5404	-168.173
F8	Fenner unpublished	Reef Flat	SCR	Non-harbor	Reef Flat	Tutuila	Tutuila			Coconut Pt.		-14.32	-170.695
F81	Fenner unpublished	Reef Slope	SCR	Non-harbor	slope	Rose	Rose Atoll			ROS-07		-14.5493	-168.168
F82	Fenner unpublished	Reef Slope	SCR	Non-harbor	slope	Rose	Rose Atoll			ROS-242		-14.5461	-168.139
F83	Fenner unpublished	Reef Slope	SCR	Non-harbor	slope	Rose	Rose Atoll			ROS-221		-14.5423	-168.144
F84	Fenner unpublished	Reef Slope	SCR	Non-harbor	slope	Rose	Rose Atoll			ROS-03		-14.5548	-168.146
F85	Fenner unpublished	Reef Slope	SCR	Non-harbor	slope	Rose	Rose Atoll			ROS-04		-14.5596	-168.16
F86	Fenner unpublished	Reef Slope	SCR	Non-harbor	slope	Rose	Rose Atoll			ROS-23		-14.5422	-168.173
F87	Fenner unpublished	Reef Slope	SCR	Non-harbor	slope	Rose	Rose Atoll			ROS-05		-14.554	-168.165
F88	Fenner unpublished	Reef Slope	SCR	Non-harbor	slope	Rose	Rose Atoll			ROS-02		-14.5515	-168.14
F89	Fenner unpublished	Reef Slope	SCR	Non-harbor	slope	Swains Island	Swains Island			SWA-07		-11.0509	-171.066
F9	Fenner unpublished	Reef Flat	SCR	Non-harbor	Reef Flat	Tutuila	Tutuila			Fagatele		-14.3683	-170.758
F90	Fenner unpublished	Reef Slope	SCR	Non-harbor	slope	Swains Island	Swains Island			SWA-08		-11.0458	-171.077
F91	Fenner unpublished	Reef Slope	SCR	Non-harbor	slope	Swains Island	Swains Island			SWA-06		-11.0474	-171.087
F92	Fenner unpublished	Reef Slope	SCR	Non-harbor	slope	Swains Island	Swains Island			SWA-05		-11.056	-171.092
F93	Fenner unpublished	Reef Slope	SCR	Non-harbor	slope	Swains Island	Swains Island			SWA-16		-11.0508	-171.092
F94	Fenner unpublished	Reef Slope	SCR	Non-harbor	slope	Swains Island	Swains Island			SWA-10		-11.0629	-171.07
JM10o	Maragos et al 1994	Reef Slope/Reef Flat	SCR	Non-harbor		Ofu/Olosega	Manua Islands				1991			0	18	9
JM10t	Maragos et al 1994	Reef Slope/Reef Flat	SCR	Non-harbor		Tutuila	Tutuila	Southeast Coast	S	Auasi	1992			0	18	9
JM11o	Maragos et al 1994	Reef Slope/Reef Flat	SCR	Non-harbor		Ofu/Olosega	Manua Islands				1991			0	18	9
JM11t	Maragos et al 1994	Reef Slope/Reef Flat	SCR	Non-harbor		Tutuila	Tutuila	Southeast Coast	SW	Salevatia, Aunuu	1992			0	18	9
JM12t	Maragos et al 1994	Reef Slope/Reef Flat	SCR	Non-harbor		Tutuila	Tutuila	Southeast Coast		south Aunuu	1992			0	18	9
JM13t	Maragos et al 1994	Reef Slope/Reef Flat	SCR	Non-harbor		Tutuila	Tutuila	Northeast Coast		Onenoa	1992			0	18	9
JM14t	Maragos et al 1994	Reef Slope/Reef Flat	SCR	Non-harbor		Tutuila	Tutuila	Northeast Coast		Aoa	1992			0	18	9
JM15t	Maragos et al 1994	Reef Slope/Reef Flat	SCR	Non-harbor		Tutuila	Tutuila	Northeast Coast		Masausi	1992			0	18	9
JM16t	Maragos et al 1994	Reef Slope/Reef Flat	SCR	Non-harbor		Tutuila	Tutuila	Northeast Coast		South Masefau	1992			0	18	9
JM17t	Maragos et al 1994	Reef Slope/Reef Flat	SCR	Non-harbor		Tutuila	Tutuila	Northeast Coast		Afono	1992			0	18	9
JM18t	Maragos et al 1994	Reef Slope/Reef Flat	SCR	Non-harbor		Tutuila	Tutuila	Northeast Coast		Vatia Bay	1992			0	18	9
JM19t	Maragos et al 1994	Reef Slope/Reef Flat	SCR	Non-harbor		Tutuila	Tutuila	Northeast Coast	NE	Vatia Bay	1992			0	18	9
JM1o	Maragos et al 1994	Reef Slope/Reef Flat	SCR	Non-harbor		Ofu/Olosega	Manua Islands				1991			0	18	9
JM20t	Maragos et al 1994	Reef Slope/Reef Flat	SCR	Non-harbor	Exposed Reef	Tutuila	Tutuila	Northwest Coast		Pola Island	1992			0	18	9
JM21t	Maragos et al 1994	Reef Slope/Reef Flat	SCR	Non-harbor	Semi-protected Embayments	Tutuila	Tutuila	Northwest Coast		Agapie Cove	1992			0	18	9
JM22t	Maragos et al 1994	Reef Slope/Reef Flat	SCR	Non-harbor	Semi-protected Embayments	Tutuila	Tutuila	Northwest Coast		Fagasa Bay	1992			0	18	9
JM24t	Maragos et al 1994	Reef Slope/Reef Flat	SCR	Non-harbor	Semi-protected Embayments	Tutuila	Tutuila	Northwest Coast	N	Aase/ Massace Bay	1992			0	18	9
JM25t	Maragos et al 1994	Reef Slope/Reef Flat	SCR	Non-harbor	Semi-protected Embayments	Tutuila	Tutuila	Northwest Coast		Fagamalo	1992			0	18	9
JM26t	Maragos et al 1994	Reef Slope/Reef Flat	SCR	Non-harbor	Semi-protected Embayments	Tutuila	Tutuila	Northwest Coast		Maloata	1992			0	18	9
JM27t	Maragos et al 1994	Reef Slope/Reef Flat	SCR	Non-harbor	Semi-protected Embayments	Tutuila	Tutuila	Northwest Coast		Poloa Bay	1992			0	18	9
JM28t	Maragos et al 1994	Reef Slope/Reef Flat	SCR	Non-harbor	Embayments	Tutuila	Tutuila	Southwest Coast		Amanave Bay	1992			0	18	9
JM2o	Maragos et al 1994	Reef Slope/Reef Flat	SCR	Non-harbor		Ofu/Olosega	Manua Islands				1991			0	18	9
JM30t	Maragos et al 1994	Reef Slope/Reef Flat	SCR	Non-harbor	Embayments	Tutuila	Tutuila	Southwest Coast		Afao	1992			0	18	9
JM31t	Maragos et al 1994	Reef Slope/Reef Flat	SCR	Non-harbor	Embayments	Tutuila	Tutuila	Southwest Coast		Asili	1992			0	18	9
JM32t	Maragos et al 1994	Reef Slope/Reef Flat	SCR	Non-harbor	Embayments	Tutuila	Tutuila	Southwest Coast	SW	Niuaveve Rock (Apolima)	1992			0	18	9
JM33t	Maragos et al 1994	Reef Slope/Reef Flat	SCR	Non-harbor	Embayments	Tutuila	Tutuila	Southwest Coast	SW	East Leone Bay (Fagalele Boys School)	1992			0	18	9
JM34t	Maragos et al 1994	Reef Slope/Reef Flat	SCR	Non-harbor	Small Apron Reef	Tutuila	Tutuila	Tafuna Coast		Avaloa Point	1992			0	18	9
JM35t	Maragos et al 1994	Reef Slope/Reef Flat	SCR	Non-harbor	Small Apron Reef	Tutuila	Tutuila	Tafuna Coast	SW	Fagatele Bay	1992			0	18	9
JM36t	Maragos et al 1994	Reef Slope/Reef Flat	SCR	Non-harbor	Small Apron Reef	Tutuila	Tutuila	Tafuna Coast	S	Larsen Bay	1992			0	18	9
JM37t	Maragos et al 1994	Reef Slope/Reef Flat	SCR	Non-harbor	Small Apron Reef	Tutuila	Tutuila	Tafuna Coast		Vaitogi	1992			0	18	9
JM39t	Maragos et al 1994	Reef Slope/Reef Flat	SCR	Non-harbor		Tutuila	Tutuila	South Central Coast, including Pala Lagoon		Avatele Point	1992			0	18	9
JM3o	Maragos et al 1994	Reef Slope/Reef Flat	SCR	Non-harbor		Ofu/Olosega	Manua Islands				1991			0	18	9
JM3t	Maragos et al 1994	Reef Slope/Reef Flat	SCR	Outer-harbor		Tutuila	Tutuila	Outer Pago Pago Harbor		Aua	1992			0	18	9
JM40t	Maragos et al 1994	Reef Slope/Reef Flat	SCR	Non-harbor		Tutuila	Tutuila	South Central Coast, including Pala Lagoon		Pago Airport/ south Pala Lagoon (Mulinuu; Coconut Point)	1992			0	18	9
JM41t	Maragos et al 1994	Reef Slope/Reef Flat	SCR	Non-harbor		Tutuila	Tutuila	South Central Coast, including Pala Lagoon	SE	North Pala Lagoon (Nuuuli)	1992			0	18	9
JM42t	Maragos et al 1994	Reef Slope/Reef Flat	SCR	Non-harbor		Tutuila	Tutuila	South Central Coast, including Pala Lagoon		Faganeanea	1992			0	18	9
JM43t	Maragos et al 1994	Reef Slope/Reef Flat	SCR	Non-harbor		Tutuila	Tutuila	South Central Coast, including Pala Lagoon		Matuu	1992			0	18	9
JM44t	Maragos et al 1994	Reef Slope/Reef Flat	SCR	Non-harbor		Tutuila	Tutuila	South Central Coast, including Pala Lagoon	SE	Fatumafuti	1992			0	18	9
JM45t	Maragos et al 1994	Reef Slope/Reef Flat	SCR	Outer-harbor		Tutuila	Tutuila	Outer Pago Pago Harbor	SE	Fagaalu	1992			0	18	9
JM46t	Maragos et al 1994	Reef Slope/Reef Flat	SCR	Outer-harbor		Tutuila	Tutuila	Outer Pago Pago Harbor		Utulei (Punaoa)	1992			0	18	18
JM47t	Maragos et al 1994	Reef Slope/Reef Flat	SCR	Outer-harbor		Tutuila	Tutuila	Outer Pago Pago Harbor			1992			0	18	18
JM4o	Maragos et al 1994	Reef Slope/Reef Flat	SCR	Non-harbor		Ofu/Olosega	Manua Islands		SW		1991			0	18	9
JM4t	Maragos et al 1994	Reef Slope/Reef Flat	SCR	Non-harbor		Tutuila	Tutuila	Outer Pago Pago Harbor		Anasosopo Point	1992			0	18	9
JM5o	Maragos et al 1994	Reef Slope/Reef Flat	SCR	Non-harbor		Ofu/Olosega	Manua Islands				1991			0	18	9
JM5t	Maragos et al 1994	Reef Slope/Reef Flat	SCR	Non-harbor		Tutuila	Tutuila	Southeast Coast	S	Lauliituai	1992			0	18	9
JM6o	Maragos et al 1994	Reef Slope/Reef Flat	SCR	Non-harbor		Ofu/Olosega	Manua Islands		SW		1991			0	18	9
JM6t	Maragos et al 1994	Reef Slope/Reef Flat	SCR	Non-harbor		Tutuila	Tutuila	Southeast Coast	SW	Auto (Fagaitua Bay)	1992			0	18	9
JM7o	Maragos et al 1994	Reef Slope/Reef Flat	SCR	Non-harbor		Ofu/Olosega	Manua Islands				1991			0	18	9
JM7t	Maragos et al 1994	Reef Slope/Reef Flat	SCR	Non-harbor		Tutuila	Tutuila	Southeast Coast	S	Central Fagaitua	1992			0	18	9
JM8o	Maragos et al 1994	Reef Slope/Reef Flat	SCR	Non-harbor		Ofu/Olosega	Manua Islands				1991			0	18	9
JM8t	Maragos et al 1994	Reef Slope/Reef Flat	SCR	Non-harbor		Tutuila	Tutuila	Southeast Coast	SW	Alofau	1992			0	18	9
JM9o	Maragos et al 1994	Reef Slope/Reef Flat	SCR	Non-harbor		Ofu/Olosega	Manua Islands				1991			0	18	9
